# Supplementary material for: Complete Chloroplast Genomes Provide Insights Into Evolution and Phylogeny of Campylotropis (Fabaceae)
Source: Front Plant Sci. 2022 May 18;13:895543. doi: 10.3389/fpls.2022.895543 (PMC9158520; doi:10.3389/fpls.2022.895543)
Supplement: Supplementary file 3 [file Data_Sheet_1.ZIP]

Archive with 18 entries (15 files):
- Supplementary dataset/
- Supplementary dataset/NGS_readsmapping/
- Supplementary dataset/.DS_Store
- __MACOSX/Supplementary dataset/._.DS_Store
- Supplementary dataset/Sanger_sequencing/
- Supplementary dataset/NGS_readsmapping/matk.fasta
- Supplementary dataset/NGS_readsmapping/matk.sam
- Supplementary dataset/Sanger_sequencing/primers.txt
- Supplementary dataset/Sanger_sequencing/S867_S867F_TSS20220117-028-02606_H01.txt
- __MACOSX/Supplementary dataset/Sanger_sequencing/._S867_S867F_TSS20220117-028-02606_H01.txt
- Supplementary dataset/Sanger_sequencing/.DS_Store
- __MACOSX/Supplementary dataset/Sanger_sequencing/._.DS_Store
- Supplementary dataset/Sanger_sequencing/S867_S867R_TSS20220117-028-02606_F02.ab1
- __MACOSX/Supplementary dataset/Sanger_sequencing/._S867_S867R_TSS20220117-028-02606_F02.ab1
- Supplementary dataset/Sanger_sequencing/S867_S867F_TSS20220117-028-02606_H01.ab1
- __MACOSX/Supplementary dataset/Sanger_sequencing/._S867_S867F_TSS20220117-028-02606_H01.ab1
- Supplementary dataset/Sanger_sequencing/S867_S867R_TSS20220117-028-02606_F02.txt
- __MACOSX/Supplementary dataset/Sanger_sequencing/._S867_S867R_TSS20220117-028-02606_F02.txt
