# Supplementary material for: Complete Chloroplast Genomes Provide Insights Into Evolution and Phylogeny of Campylotropis (Fabaceae)
Source: Front Plant Sci. 2022 May 18;13:895543. doi: 10.3389/fpls.2022.895543 (PMC9158520; doi:10.3389/fpls.2022.895543)
Supplement: Supplementary file 3 [file Data_Sheet_1.ZIP › Supplementary dataset/NGS_readsmapping/matk.fasta]

>matK
ATGGAGGAATATCGCGTATTTTTAGAACTCCATAGATCTCGCCACCGGGACATCCTATACCCGCTTTTTTTTCGGGAGTATATTTATGGACTCCCTTATAGTCGTGGATCCATTTTTGTGGAAAATGTAGGTTATAATAATAAATTTAGTTTACTAATTGTAAAACGTTTAATTACTCGAATGTATCAACAGACTCATTTGATCATTATTGTTAATGATTCTAACAAAAATCCTTTTTGGGGTTATAACAATAATTATTATTCTCAAATAATATTCGAAGGTTTTGTTGTCGTTCTAGAGATTCTATTTTCTCTACAATTATATATATCTTCCTTAAAAGAGTTAGAAATCGTAAAATCTTATCAAAATTTGGGATCAATTCATTCCATTTTTCCTTTTTTCGAAGATAAATTTATATATTTCAATCATAAGTCAGATATAAGAATACCCTATCCTATCCATCTGGAAATCTTGGTTCAAATCTTTCGATATTGGATAAAAGATGTCTTTTTCTTTCACTTATTAAGGTTGTTTTTTTATTACTATTGTGACGATTGTGACGATTGTGACGAGAACAGTTTTTTTACTCCAAAAAAATCGATTTCTACTTTTTTTTTTTAAAAGTAATCCAAGATTTTTCTTACTACTATATAATTTATATGTATGGGAATACGAATCTATCTTTCTTTTTCTACGTAATAAATCCTCTCAGTTACGATTGAAATATTTTCGCGTTTTTTTTGAGCGAATTTTTTTCTATGAAAAAATAGAACATCTTGCAGAAATATTTGTTAAGAATTTCTCATATACCTTATCATCCTTCAGGGATCCTTTCATCCATTATGTTAGATATCAAGGAAAATCCATTCTGGTTTCAAAGAATACGCCTCTTTTGATAAATAAATGGAAATACTATTTTATCTATTTATGGCAATGTCATTTTGATATTTGGTCTCAACCAAGAACGATCGATATAAACCAATTATCCCAGCATTCATTTCACTTTTTGGGTTATTTTTTAAGTATTAGGCTAAATCTTTCAGTGGTACGAAGTCAAATGTTACAAAATTCATCTCTAATAAAAATTGTTATGAAAAAGCTTGATACAATAGTTCCGATTATTCCTCTAATTAGATTATTGGCTAAAGCAAAATTTTGTAATGTATGGGGTCATCCTATTAGTAAGCCGGTTTGGGCCAATTTATCTGATTTTGATATTATTGACCGATTTTTGCGAATATGTAGAAATTTTTCTCATTATTACAATGGATCCTCAAAAAAAAAGACTTTGTATCAAATAAAATATATATTTCGGCTTTCTTGTATAAAAACTTTGGCCCGTAAGCACAAAAGTACTGTGCGCACTTTTTTGAAAAGATTACGTTCAGAAAAATTATTGGAAGAATTCTTTACAGAAGAAGAGGGTATTTTTTCTTTGATTTTTCCAAGAACTTCTTTTACTTTGCAGAAGTTATATAGAGGTCGCATTTGGTATTTGGATATTGTTTTCAGAAATGATTTGGTCAATCATTCATAA
