# Supplementary material for: Complete Chloroplast Genomes Provide Insights Into Evolution and Phylogeny of Campylotropis (Fabaceae)
Source: Front Plant Sci. 2022 May 18;13:895543. doi: 10.3389/fpls.2022.895543 (PMC9158520; doi:10.3389/fpls.2022.895543)
Supplement: Supplementary file 3 [file Data_Sheet_1.ZIP › Supplementary dataset/NGS_readsmapping/matk.sam]

A00821:246:HVNJYDSXX:2:1104:3821:26678	163	matK	1	60	37S113M	=	196	345	CTCTGATTCTTTATTTGACTAAATAGGATTTTTTAAAATGGAGGAATATCGCGTATTTTTAGAACTCCATAGATCTCGCCACCGGGACATCCTATACCCGCTTTTTTTTCGGGAGTATATTTATGGACTCCCTTATAGTCGTGGATCCAT	FF:,::FFFF:,F,,:FFFFFFFFFF:F:F:FF:FFFFFFFFFFFF:FFFF:F,FFFFFFFF:FFFF,F:FFFF:FF:FF:FF,,F::FFFFF,FF,FFF:F,F:::FFFF:F:F,FFF,FFFF,:FFF,F,F,FFF:,F:F:,FF,,F:	NM:i:0	MD:Z:113	MC:Z:150M	AS:i:113	XS:i:0
A00821:246:HVNJYDSXX:2:1105:3088:11193	99	matK	1	60	53S97M	=	192	341	TGATAATCCAATGAATCTCTGATTCTTTATTTGACTAAATAGGATTTTTTAAAATGGAGGAATATCGCGTATTTTTAGAACTCCATAGATCTCGCCACCGGGACATCCTATACCCGCTTTTTTTTCGGGAGTATATTTATGGACTCCCTT	FFFFFFFFFFFFFF:FFFFFFFFFFFFFF:FFFFFFFFFFFFFFFFFFFFFFFFFFFFFFFFFFFFFFFFFFFFFFFFFFFFFFF:FFFFFFFFFFFFFFFFFFFFFFFFFFFFFFF,FFFFFFFFFFFFFFFF:,FF:FFFFFFFFFFF	NM:i:0	MD:Z:97	MC:Z:150M	AS:i:97	XS:i:0
A00821:246:HVNJYDSXX:2:1105:1362:25488	163	matK	1	60	105S45M	=	1	71	ATTCCTCCATTTTAAAAAATCCTGTTTTGACCATATCGCACTATGTATCATTTGATAATCCAATGAATCTCTGATTCTTTATTTGACTAAATAGGATTTTTTAAAATGGAGGAATATCGCGTATTTTTAGAACTCCATAGATCTCGCCAC	FFFFFFFFFFFFFFFFFFFFFFFFF:FFFFFF:FFFFFFFFFFFFFFFFFFFFFFFFFFFFFFFFFFFFFFFFFFFFFFFFFFFFFFFFFF:FFFFFFFFFFFFFFFFFFFFF:FF,FFFFFFFF:FFFFFFFFFF:FFFFFFFFFFF:F	NM:i:0	MD:Z:45	MC:Z:79S71M	AS:i:45	XS:i:0
A00821:246:HVNJYDSXX:2:1108:32714:2848	163	matK	1	60	87S63M	=	3	152	TCCCTGTTTTGACCATATCGCACTGTGTATCATTTGATAATCCAATGAATCTCTGATTCTTTATTTGACTAAATAGGATTTTTTAAAATGGAGGAATATCGCGTATTTTTAGAACTCCATAGATCTCGCCACCGGGACATCCTATACCCG	FFFFFFFFFFFFFFFFFFFFFFFFFFFFFFFFFFFFFFFFFFFFFFFFFFFFFFFFFFFFFFFFFFFFFFFFFFFFFFFFFFFFFF:FFFFFFFFFFFFFFFFFFFFFFFFFFFFFFFFFFFFFFFF,FFFFFFF:FFFFFFFFFFFFFF	NM:i:0	MD:Z:63	MC:Z:150M	AS:i:63	XS:i:0
A00821:246:HVNJYDSXX:2:1108:32570:5228	163	matK	1	60	87S63M	=	3	152	TCCCTGTTTTGACCATATCGCACTATGTATCATTTGATAATCCAATGAATCTCTGATTCTTTATTTGACTAAATAGGATTTTTTAAAATGGAGGAATATCGCGTATTTTTAGAACTCCATAGATCTCGCCACCGGGACATCCTATACCCG	FFFFFFFFFFFFFFFFFFFFFFFFFFFFFFFFFFFFFFFFFFFFFFFFFFFFFFFFFFFFFFFFFFF:FFFFFFFFFFFFFFFFFFFFFFFF:FF:FFFFFFFFFFFFFFF,FFFFFFFFFFFFFFFFFFFFFFFFFFFFF,FFFF:F:F	NM:i:0	MD:Z:63	MC:Z:150M	AS:i:63	XS:i:0
A00821:246:HVNJYDSXX:2:1111:32588:35947	163	matK	1	60	114S36M	=	1	131	ATATTCCAATTTCTATATATATAGAATTCCCTGTTTTGACCATATCGCACTATGTATCATTTGATAATCCAATGAATCTCTGATTCTTTATTTGACTAAATAGGATTTTTTAAAATGGAGGAATATCGCGTATTTTTAGAACTCCATAGA	FFFFFFFFFFFFFFFFFFFFFFFFFFFFFF:FFFFFFFFFFFFFFFFFFFFFFFFFFFFFFFFFFFFFFFFFFFFFFFFFFFFFFFFFFFFFFFFFF:FFFFFFFFFFFFFFFF,FF,F:FFFFFFFF:FF,FFFFFFFFFFFFFFFFF:	NM:i:0	MD:Z:36	MC:Z:19S131M	AS:i:36	XS:i:0
A00821:246:HVNJYDSXX:2:1116:32307:1705	163	matK	1	60	113S37M	=	17	166	TATTCCAATTTCTATATATATAGAATTCCCTGTTTTGACCATATCGCACTATGTATCATTTGATAATCCAATGAATCTCTGATTCTTTATTTGACTAAATAGGATTTTTTAAAATGGAGGAATATCGCGTATTTTTAGAACTCCATAGAT	FFFFFFFFFFFFFFFFFFFFF:FFFFFFFFFFFFFFF:FFFFFFFFFFFFFFFFFFFFFFFFFFFFFFFFFFFFFFF:FFFFFFFFFFFFFFF:FFFFFFF:FFFFFFFFFFFFFFFFFFFFFF:FFFFFFFFFFFFFF:FFF:F:FFFF	NM:i:0	MD:Z:37	MC:Z:150M	AS:i:37	XS:i:0
A00821:246:HVNJYDSXX:2:1116:28610:2534	163	matK	1	60	81S69M	=	73	222	TTTTGACCATATCGCACTATGTATCATTTGATAATCCAATGAATCTCTGATTCTTTATTTGACTAAATAGGATTTTTTAAAATGGAGGAATATCGCGTATTTTTAGAACTCCATAGATCTCGCCACCGGGACATCCTATACCCGCTTTTT	FFFFFFFFFFFFFFFFFFFFFFFFFFFFFFFFFFFFFFFFFFFFFFFFFFFFFFFFFFFFFFFFFFFFFFFFFFFFFFFFFFFFFFFFFFFFFFFFFFFFFFFFFFFFFFFFFFFFFFFFFFFFFFFF:FFFFFFFFFFFFFFFFFFFFF	NM:i:0	MD:Z:69	MC:Z:150M	AS:i:69	XS:i:0
A00821:246:HVNJYDSXX:2:1123:14525:16125	163	matK	1	60	50S100M	=	100	249	TAATCCAATGAATCTCTGATTCTTTATTTGACTAAATAGGATTTTTTAAAATGGAGGAATATCGCGTATTTTTAGAACTCCATAGATCTCGCCACCGGGACATCCTATACCCGCTTTTTTTTCGGGAGTATATTTATGGACTCCCTTATA	FFFFFFFFFFFFFFFFFFFFFFFFFFFF:FFFF:FFFFFFFFFFF:FFFFFFFFFFFFFFF,FFF:FFFFFFFFFFFFFFFFFFFFFFF:FFFF:FFFFFFFFFFFFFFFFFFFFFFF:F:FFFFFFFFF,FF,F:FFFFFFFF::FFF,	NM:i:0	MD:Z:100	MC:Z:150M	AS:i:100	XS:i:0
A00821:246:HVNJYDSXX:2:1124:16839:5102	163	matK	1	60	64S86M	=	75	224	TATGTATCATTTGATAATCCAATGAATCTCTGATTCTTTATTTGACTAAATAGGATTTTTTAAAATGGAGGAATATCGCGTATTTTTAGAACTCCATAGATCTCGCCACCGGGACATCCTATACCCGCTTTTTTTTCGGGAGTATATTTA	FFFFFFFFFFFFFFFFFFFFFFFFFFFFFFFFFFFFFFFFFFFFFFFFFFFFFFFFFFFFFFFFFFFFFFFF:FFFFFFFFFFFFFFFFFFFFFFFFFFFFFFFFFFFFFFFFFF,FFFF,FFFFFFFFFFFFFFFFFFFFF:FFFFFFF	NM:i:0	MD:Z:86	MC:Z:150M	AS:i:86	XS:i:0
A00821:246:HVNJYDSXX:2:1127:29740:9846	99	matK	1	60	64S86M	=	112	261	TATGTATCATTTGATAATCCAATGAATCTCTGATTCTTTATTTGACTAAATAGGATTTTTTAAAATGGAGGAATATCGCGTATTTTTAGAACTCCATAGATCTCGCCACCGGGACATCCTATACCCGCTTTTTTTTCGGGAGTATATTTA	FFFFFFFFFFFFFFFFFFFFFFFFFFFFFF:FFFFFFFFFFFFFFFFFFFFFFFFFFFFFFF:FFFFFFFFFFFFFFFFFF:FFF:FFFFFFFFFF:FFFFFFFFFFFFFFFFFFFFFFFFFF:FFFFFFFFFFFFFFFFFFF,:FFFFF	NM:i:0	MD:Z:86	MC:Z:150M	AS:i:86	XS:i:0
A00821:246:HVNJYDSXX:2:1127:28194:17221	163	matK	1	60	64S86M	=	180	329	TATGTATCATTTGATAATCCAATGAATCTCTGATTCTTTATTTGACTAAATAGGATTTTTTAAAATGGAGGAATATCGCGTATTTTTAGAACTCCATAGATCTCGCCACCGGGACATCCTATACCCGCTTTTTTTTCGGGAGTATATTTA	FFFFFFFFFFFFFFFFFFFFFFFFFFFFFFFFFFFFFFFFFFFFFFFFFF:FFFFFFFF:FF:FFFFFFFFF:FFFFFFFFFFF,FFFFFFFFFFFFFFFFFFFFFFFFFFFFFFFFFFFFFFF:FFFFFFFFFFFFFF:,FF:F:FFFF	NM:i:0	MD:Z:86	MC:Z:150M	AS:i:86	XS:i:0
A00821:246:HVNJYDSXX:2:1128:31855:17550	163	matK	1	60	18S132M	=	171	320	TAAATAGGATTTTTTAAAATGGAGGAATATCGCGTATTTTTAGAACTCCATAGATCTCGCCACCGGGACATCCTATACCCGCTTTTTTTTCGGGAGTATATTTATGGACTCCCTTATAGTCGTGGATCCATTTTTGTGGAAAATGTAGGT	FFFFFFFFFFFFFFFFFFFFFFFFFF,FFFFFFFFFFFFFFFFFFFFFFFFFFFFFFFFFFFFFFFFFFFFF:FFFFFFFF:FFFFFFFFFFFFFFF,F,FFFFFFFFFFFFF::FFFFFFFFFFFFFFFFFFFFFFFFFFF:,FFFFFF	NM:i:0	MD:Z:132	MC:Z:150M	AS:i:132	XS:i:0
A00821:246:HVNJYDSXX:2:1128:32660:19319	163	matK	1	60	18S132M	=	171	320	TAAATAGGATTTTTTAAAATGGAGGAATATCGCGTATTTTTAGAACTCCATAGATCTCGCCACCGGGACATCCTATACCCGCTTTTTTTTCGGGAGTATATTTATGGACTCCCTTATAGTCGTGGATCCATTTTTGTGGAAAATGTAGGT	FFFFFFFFFFFFFFFFFFFFFFFFF:FFFFFFFFFFFFFFFFFFFFFFFFFFFFFFFFFFFFFFFFFFFFFFFFFFFFFFFFFFFFFFFFFFFFFFFFFFFFFFFFFFFFFFFFFFFFFFFF:FFFFFFFFFFFFFFF:F,:,FF::FFF	NM:i:0	MD:Z:132	MC:Z:150M	AS:i:132	XS:i:0
A00821:246:HVNJYDSXX:2:1131:16396:2112	99	matK	1	60	99S51M	=	81	230	TATATATAGAATTCCCTGTTTTGACCATATCGCACTATGTATCATTTGATAATCCAATGAATCTCTGATTCTTTATTTGACTAAATAGGATTTTTTAAAATGGAGGAATATCGCGTATTTTTAGAACTCCATAGATCTCGCCACCGGGAC	FFFFFFFFFFFFFFFFFFFFFFF:FFFFFFFFFFFFF:FFFFFFFFFFFF:FFFFFFFFFFFFFFFFFFFFFFFFFFFFFFFFFFFFFFFFFFFFFFFFFFF:FFFFFFFFFFFFFFFFFFFFFFFFFFFFFFFFFFFF:FFFFFFFFFF	NM:i:0	MD:Z:51	MC:Z:150M	AS:i:51	XS:i:0
A00821:246:HVNJYDSXX:2:1131:2365:25347	163	matK	1	60	41S109M	=	186	335	GAATCTCTGATTCTTTATTTGACTAAATAGGATTTTTTAAAATGGAGGAATATCGCGTATTTTTAGAACTCCATAGATCTCGCCACCGGGACATCCTATACCCGCTTTTTTTTCGGGAGTATATTTATGGACTCCCTTATAGTCGTGGAT	FF,FFFFFFFFFFFFFF,FFFFFFFFFFFFFFFFFFFF:FFFFFFFFF:FFFFFFFFFF:FFFFFFFFFFFFFFFFFF:FFFFFFFFFFFFFFFFFFFFFFFFFFFF:FFFFFF,FFFFFFFF:FFFFFF:FFFFFFFFFFFF:FFFFFF	NM:i:0	MD:Z:109	MC:Z:150M	AS:i:109	XS:i:0
A00821:246:HVNJYDSXX:2:1132:9932:8578	163	matK	1	60	54S96M	=	74	223	TTGATAATCCAATGAATCTCTGATTCTTTATTTGACTAAATAGGATTTTTTAAAATGGAGGAATATCGCGTATTTTTAGAACTCCATAGATCTCGCCACCGGGACATCCTATACCCGCTTTTTTTTCGGGAGTATATTTATGGACTCCCT	FFFFFFFFFFFFFFF:FFFF,FFFFFFFFFF,FFFF:FFF:FFFFFFFFFFFFFFFFFFFFF:FFFFFFFFFFFFFFFFFFFFFFFFFFFFFFFFFFFFFFFFFFFFFFFFFFFF:FF:F:FFFFFFFFFFFF:F,F::FFFFFFFFFF:	NM:i:0	MD:Z:96	MC:Z:150M	AS:i:96	XS:i:0
A00821:246:HVNJYDSXX:2:1133:29432:1579	163	matK	1	60	73S77M	=	198	347	ATATCGCACTATGTATCATTTGATAATCCAATGAATCTCTGATTCTTTATTTGACTAAATAGGATTTTTTAAAATGGAGGAATATCGCGTATTTTTAGAACTCCATAGATCTCGCCACCGGGACATCCTATACCCGCTTTTTTTTCGGGA	FFFFFFFFFFFFFFFFFFFFFFFFFFFFFFFFFF,FFFFFFFFFFFFFFFFFFFFF:FFFFFFFFFFFFFFFFFFFFFFFFFFFFFFFFFFFFFFFF:FFFFFFFFFFFFFFFFF:FFFFFFFFFFFFFFFFF:FFFFFFFFFFFFFFFF	NM:i:0	MD:Z:77	MC:Z:150M	AS:i:77	XS:i:0
A00821:246:HVNJYDSXX:2:1133:5303:30311	99	matK	1	60	40S110M	=	189	338	AATCTCTGATTCTTTATTTGACTAAATAGGATTTTTTAAAATGGAGGAATATCGCGTATTTTTAGAACTCCATAGATCTCGCCACCGGGACATCCTATACCCGCTTTTTTTTCGGGAGTATATTTATGGACTCCCTTATAGTCGTGGATC	FFFFFFFFFFFFFFFFFFFFFFFFFFFFFFFFFFFFFFFFFFFFFFFF,FFFFFFFFFFFFFFFFFFFFFFFFFFFFFFFFFFFFFFFFFFFFFFFFFFFFFFFFFFFFFFFFFFFFFFFFFF:F:FFFFFFFFFFFFFFFFFFFFFFFF	NM:i:0	MD:Z:110	MC:Z:150M	AS:i:110	XS:i:0
A00821:246:HVNJYDSXX:2:1134:17526:31219	99	matK	1	60	125S25M	=	28	177	TTTTTATTTATATATTCCAATTTCTATATATATAGAATTCCCTGTTTTGACCATATCGCACTATGTATCATTTGATAATCCAATGAATCTCTGATTCTTTATTTGACTAAATAGGATTTTTTAAAATGGAGGAATATCGCGTATTTTTAG	FFFFFFFFFFFFFFFFFFFFFFFFFFFFFFFFFF:FFFFFFFFFFFFFFFFFFFFFFFFFFFFFFFFFFFFFFFFFFFFFFFFFFFFFFFFFFFFFFFFFFFFFFFFFFFFFFFFFFFFFFFFFFFFF:F:FFF:FFFFFFFFFFFFFFF	NM:i:0	MD:Z:25	MC:Z:150M	AS:i:25	XS:i:0
A00821:246:HVNJYDSXX:2:1134:6054:31360	163	matK	1	60	91S59M	=	1	128	GAATTCCCTGTTTTGACCATATCGCACTATGTATCATTTGATAATCCAATGAATCTCTGATTCTTTATTTGACTAAATAGGATTTTTTAAAATGGAGGAATATCGCGTATTTTTAGAACTCCATAGATCTCGCCACCGGGACATCCTATA	FFFFFFFFFFFFFFFFFFFFFFFFFFFFFFFFFFFFFFFFFFFFFFFFFFFFFFFFFFFFFFFFFFFFFFFF:FFFFFFFFFFFFFFFFFFFFFFFFFFFFFF:FFFFFFFF:FFFFFFFFFFFFFFFFFFFFFFFFFFFFFFFFFFFFF	NM:i:0	MD:Z:59	MC:Z:22S128M	AS:i:59	XS:i:0
A00821:246:HVNJYDSXX:2:1135:17978:14497	163	matK	1	60	65S85M	=	83	232	CTATGTATCATTTGATAATCCAATGAATCTCTGATTCTTTATTTGACTAAATAGGATTTTTTAAAATGGAGGAATATCGCGTATTTTTAGAACTCCATAGATCTCGCCACCGGGACATCCTATACCCGCTTTTTTTTCGGGAGTATATTT	FFFFFFFFFFFFFFFFFFFFFFFFFFFFFFFFFFFFFFFFFFFFFFFFF:FFFFFFFFFFFFF:FFFFFFF::FFFFFFFFFFFFFFFFFF:FFF:FFF:FFFFFFFFFF:FFFFFFFFFFFFFFFFFFFFFFFFFFFFFFFFFFF:F:F	NM:i:0	MD:Z:85	MC:Z:150M	AS:i:85	XS:i:0
A00821:246:HVNJYDSXX:2:1136:20247:20619	99	matK	1	60	12S138M	=	201	350	GGATTTTTTAAAATGGAGGAATATCGCGTATTTTTAGAACTCCATAGATCTCGCCACCGGGACATCCTATACCCGCTTTTTTTTCGGGAGTATATTTATGGACTCCCTTATAGTCGTGGATCCATTTTTGTGGAAAATGTAGGTTATAAT	FFFFFFFFFFFFFFFFFFFFFFFFFFFFFFFFFFFFFFFFFFFFFFFFFFFFFFFFFFFFFFFFFFFFFFFFFFFFFFFFFFFFFFFFFFFFFFFFFFFFFFFFFFFFFFFFFFFFFFFFFFFFF:FFFFFFF:FFFFFFFFFFFFFFFF	NM:i:0	MD:Z:138	MC:Z:150M	AS:i:138	XS:i:0
A00821:246:HVNJYDSXX:2:1137:4345:13213	99	matK	1	60	99S51M	=	46	195	TATATATAGAATTCCCTGTTTTGACCATATCGCACTATGTATCATTTGATAATCCAATGAATCTCTGATTCTTTATTTGACTAAATAGGATTTTTTAAAATGGAGGAATATCGCGTATTTTTAGAACTCCATAGATCTCGCCACCGGGAC	FFFFFFFFFFFFFFFFFFFF:FFFFFFFFFFFFFFFFFFFFFFFFFFFFFFFFFFFFFFFFFFFFFFFFFFFFFFFFFFFFFFFFFFFFFFF,FFFFFFFFFFF,FFFFFFF:FFFFFF:FFFFFFFFFFFFFFFFFFFFFFFFFFFFFF	NM:i:0	MD:Z:51	MC:Z:150M	AS:i:51	XS:i:0
A00821:246:HVNJYDSXX:2:1137:15338:28056	163	matK	1	60	127S23M	=	51	200	GTTTTTTATTTATATATTCCAATTTCTATATATATAGAATTCCCTGTTTTGACCATATCGCACTATGTATCATTTGATAATCCAATGAATCTCTGATTCTTTATTTGACTAAATAGGATTTTTTAAAATGGAGGAATATCGCGTATTTTT	FFFFFFFFFFF,FFF:FFFFFFFFFFFFF:FFFFFFFFFFFFFFFFFFFFFFFFFFFFFFFFFF:FFF,FFFFFFFFFFFFFFFFFFFF:FFF,FFFFFFFFFFFFFFFFFFFFFFFFFFFFFFF:FFFFFFFFF:FFFFFFFFFFF:FF	NM:i:0	MD:Z:23	MC:Z:150M	AS:i:23	XS:i:0
A00821:246:HVNJYDSXX:2:1137:16152:32878	163	matK	1	60	127S23M	=	51	200	GTTTTTTATTTATATATTCCAATTTCTATATATATAGAATTCCCTGTTTTGACCATATCGCACTATGTATCATTTGATAATCCAATGAATCTCTGATTCTTTATTTGACTAAATAGGATTTTTTAAAATGGAGGAATATCGCGTATTTTT	FFFFFFFFFFFFFFFFFFFFFFFFFFFFFFFFFFFFFFFFFFFFFFFFFFFFFFFFFFFFFFFFFFFFFFFFFFFFFFFFFFFFFFFFFFF:FF:FFFFFFFF:FFFFFFFFFFFF:FFFFFFFFFFFFFFFF:FFFFFFFFFFFF:FFF	NM:i:0	MD:Z:23	MC:Z:150M	AS:i:23	XS:i:0
A00821:246:HVNJYDSXX:2:1143:10926:6856	163	matK	1	60	17S133M	=	98	247	AAATAGGATTTTTTAAAATGGAGGAATATCGCGTATTTTTAGAACTCCATAGATCTCGCCACCGGGACATCCTATACCCGCTTTTTTTTCGGGAGTATATTTATGGACTCCCTTATAGTCGTGGATCCATTTTTGTGGAAAATGTAGGTT	FFFFFFFFFFFFFFFFFFFFFFFFFF:F,FFFFFFFFFFFFFFFFFFFFFFFFFFFFFFFFFFFFFFFFFFFFFFFFFFFFFFFFFFFFFFFFFF:FFF:FFFFFFFFFFFFFFFF,FFFFFFFFFFFFFF:FFF:FFFFFFFFFFFFFF	NM:i:0	MD:Z:133	MC:Z:150M	AS:i:133	XS:i:0
A00821:246:HVNJYDSXX:2:1143:28375:21104	163	matK	1	60	43S107M	=	148	297	ATGAATCTCTGATTCTTTATTTGACTAAATAGGATTTTTTAAAATGGAGGAATATCGCGTATTTTTAGAACTCCATAGATCTCGCCACCGGGACATCCTATACCCGCTTTTTTTTCGGGAGTATATTTATGGACTCCCTTATAGTCGTGG	FFFFFFFFFFFFFFFFFFFFFFFFFFFFFFFFFFFFFFFFFFFFFFFFFFFFFFFFFFFFFFFFFFFFFFFFFFFFF,FFFFFFFF:FFFFFFFFFFFFFFFFFFFFFFFFFFFFFF:FFFFFFFFFF,FFFFFFF:FFFFFFFFFFFFF	NM:i:0	MD:Z:107	MC:Z:150M	AS:i:107	XS:i:0
A00821:246:HVNJYDSXX:2:1147:7554:17300	99	matK	1	60	19S131M	=	163	312	CTAAATAGGATTTTTTAAAATGGAGGAATATCGCGTATTTTTAGAACTCCATAGATCTCGCCACCGGGACATCCTATACCCGCTTTTTTTTCGGGAGTATATTTATGGACTCCCTTATAGTCGTGGATCCATTTTTGTGGAAAATGTAGG	FFFFFFFFFFFFFFFFFFFFFFFFFFF:FFFFFFFFFFFFFFFFFFFFFFFFFFFFFFFFFFFFFFFFFFFFFFFFFFFFFFF,FFFFFFFFFFFFFF:FFFFFF,FFFFFFFFFF:FFFFFFFFFFFFFFFFFFFFFFFFFFFFFFFFF	NM:i:0	MD:Z:131	MC:Z:150M	AS:i:131	XS:i:0
A00821:246:HVNJYDSXX:2:1147:6325:20870	99	matK	1	60	19S131M	=	163	312	CTAAATAGGATTTTTTAAAATGGAGGAATATCGCGTATTTTTAGAACTCCATAGATCTCGCCACCGGGACATCCTATACCCGCTTTTTTTTCGGGAGTATATTTATGGACTCCCTTATAGTCGTGGATCCATTTTTGTGGAAAATGTAGG	FFFFFFFFFFFFFFFFFFFFFFFFFFFFFFFFFFFFFFFFFFFFFFFFFFFFFFFFFFFFFFFFFFFFFFFFFFFFFFFFFFFFFFFFFFFFFFFFFFFFFFFFFFFFFFFFFFFFFFFFFFFFFFFFFFFFFFFFFFFFFFFFFFFFFF	NM:i:0	MD:Z:131	MC:Z:150M	AS:i:131	XS:i:0
A00821:246:HVNJYDSXX:2:1152:9290:14638	163	matK	1	60	41S109M	=	197	346	GAATCTCTGATTCTTTATTTGACTAAATAGGATTTTTTAAAATGGAGGAATATCGCGTATTTTTAGAACTCCATAGATCTCGCCACCGGGACATCCTATACCCGCTTTTTTTTCGGGAGTATATTTATGGACTCCCTTATAGTCGTGGAT	FF:FFFFFFF::FFFF:FFFFFFFFFFFFFFFFFFFFFFFFFFFFFFFF:FFFF:FFFFFFFFFFFF,FFFFFFF,FF:FF,FFFFFFFFFFFFFFFFFFFF:FFFFFFFFFFFFFFFFFFFFFFFFFFFFFFFFF,FFFFFFFFFFFFF	NM:i:0	MD:Z:109	MC:Z:150M	AS:i:109	XS:i:0
A00821:246:HVNJYDSXX:2:1152:23457:28275	99	matK	1	60	47S103M	=	1	143	TCCAATGAATCTCTGATTCTTTATTTGACTAAATAGGATTTTTTAAAATGGAGGAATATCGCGTATTTTTAGAACTCCATAGATCTCGCCACCGGGACATCCTATACCCGCTTTTTTTTCGGGAGTATATTTATGGACTCCCTTATAGTC	FFFFFFFFFFFFFFFFFFFFFFFFFFFFFFFFFFFFFFFFFFFFFFFFFFFFFFFFFFFFFFFFFFFFFFFFFFFFFFFFFFFFFFFFFFFFFFFFFFFFFFFFFFFFFFFFFFFFFFFFFFFFFF:FF::FFFFFFFFFFFFFFFFFFF	NM:i:0	MD:Z:103	MC:Z:7S143M	AS:i:103	XS:i:0
A00821:246:HVNJYDSXX:2:1155:23836:17754	99	matK	1	60	11S139M	=	221	370	GATTTTTTAAAATGGAGGAATATCGCGTATTTTTAGAACTCCATAGATCTCGCCACCGGGACATCCTATACCCGCTTTTTTTTCGGGAGTATATTTATGGACTCCCTTATAGTCGTGGATCCATTTTTGTGGAAAATGTAGGTTATAATA	FFFFFFFFFFFFFFFFFFFFFFFFFFFFFFFFFFFFFFFFFFFFFFFFFFFFFFFFFFFFFFFFFFFFFFFFFFFFFFFFFFFFFFFFFFFFF:FFFFFFFFFFFFFFFFFFFFFFFFFFFFFFFFFFFFFFFFF:FFFFFFFFFFFFFF	NM:i:0	MD:Z:139	MC:Z:150M	AS:i:139	XS:i:0
A00821:246:HVNJYDSXX:2:1164:1678:6903	163	matK	1	60	92S58M	=	95	244	AGAATTCCCTGTTTTGACCATATCGCACTATGTATCATTTGATAATCCAATGAATCTCTGATTCTTTATTTGACTAAATAGGATTTTTTAAAATGGAGGAATATCGCGTATTTTTAGAACTCCATAGATCTCGCCACCGGGACATCCTAT	:FF:FFFFFFFFFFFFFFFFFFFFFFFFFFFFFFFFFFFFFFFFFFFFFFFFFFFFFFFFFFFFFFFFFFFFFFFFFFFFFFFFFFFFFFFFFFFFFFFFFFFFFFFFFFF:FFFFFFFFFFFFFFFFFFFF:FFFFFFFFFFFFFFFFF	NM:i:0	MD:Z:58	MC:Z:150M	AS:i:58	XS:i:0
A00821:246:HVNJYDSXX:2:1167:21034:3693	163	matK	1	60	32S118M	=	129	278	ATTCTTTATTTGACTAAATAGGATTTTTTAAAATGGAGGAATATCGCGTATTTTTAGAACTCCATAGATCTCGCCACCGGGACATCCTATACCCGCTTTTTTTTCGGGAGTATATTTATGGACTCCCTTATAGTCGTGGATCCATTTTTG	FFFFFFFFFFFFFFFFFFFFFFFFFFFFFFFFFFFFFFFF:FFFFFFFFFFFFFFFFFFFFFFFFFFFFFFFFFFFFFFFFFFFFFFFFFFFFFFFFFFFFFFFFFFFFFFFFFFFFFFFFFFFFFFFFFFFFFFFF:FFFFFFFFFFFF	NM:i:0	MD:Z:118	MC:Z:150M	AS:i:118	XS:i:0
A00821:246:HVNJYDSXX:2:1167:18069:28087	163	matK	1	60	33S117M	=	237	386	GATTCTTTATTTGACTAAATAGGATTTTTTAAAATGGAGGAATATCGCGTATTTTTAGAACTCCATAGATCTCGCCACCGGGACATCCTATACCCGCTTTTTTTTCGGGAGTATATTTATGGACTCCCTTATAGTCGTGGATCCATTTTT	F:FFFFFFF:FFFFFFFFFFFFFFFFFFFFFFFFFFFFFFF:FFFFFFFFFFFFFFFFFFFF:FFFFFFFFFFFFFFFFFFFFFFFFFFFFFFFFFFFFFFFFFFFFFFF:F:F:FF:FFFFF:FF:F,FFFFFFFFFFFFF,FFFFF,F	NM:i:0	MD:Z:117	MC:Z:150M	AS:i:117	XS:i:0
A00821:246:HVNJYDSXX:2:1168:6126:31579	163	matK	1	60	116S34M	=	33	182	ATATATTCCAATTTCTATATATATAGAATTCCCTGTTTTGACCATATCGCACTATGTATCATTTGATAATCCAATGAATCTCTGATTCTTTATTTGACTAAATAGGATTTTTTAAAATGGAGGAATATCGCGTATTTTTAGAACTCCATA	FFFFFFFFFFFFFFFFFFFFFFFFFFFFFFFFFFFFFFFFFFFFFFFFFFFFFFFFFFFFFFFFFFFFFFFFFFFFFFFFFFFFFFFFFFFFFFF,FFFFFFFFFFFFFFFFFFFFFFFFFFFFFF,FF:F:FFFFFFFFFFFFFFFFFF	NM:i:0	MD:Z:34	MC:Z:150M	AS:i:34	XS:i:0
A00821:246:HVNJYDSXX:2:1168:1515:33395	163	matK	1	60	82S68M	=	173	322	GTTTTGACCATATCGCACTATGTATCATTTGATAATCCAATGAATCTCTGATTCTTTATTTGACTAAATAGGATTTTTTAAAATGGAGGAATATCGCGTATTTTTAGAACTCCATAGATCTCGCCACCGGGACATCCTATACCCGCTTTT	FF:FFFFFFFFFFFFFFFFFFFFFFFFFFFFFFFFFFFFFFFF:FFFFFFFFFFFFFFFFFFFFFFFFFFFFFFFF:FFFFFFFFFFFFF:FFFFFFFFFFFFFFFFFFFFFFFFFFFFFFFF:FFFFFFFFFFFFFFFFFFFF:FFFFF	NM:i:0	MD:Z:68	MC:Z:150M	AS:i:68	XS:i:0
A00821:246:HVNJYDSXX:2:1170:24433:14904	163	matK	1	60	125S25M	=	244	393	TTTTTATTTATATATTCCAATTTCTATATATATAGAATTCCCTGTTTTGACCATATCGCACTATGTATCATTTGATAATCCAATGAATCTCTGATTCTTTATTTGACTAAATAGGATTTTTTAAAATGGAGGAATATCGCGTATTTTTAG	FFFFFFFFF:FFFFFFFFFFFFFFFFFFFF:FFF,FFF:F:F,FFFFFFFF:FFFFFFFFFFFFFFFFFFFFFFFFFFF::FFF:FFFFFFFF,:FFFFFFF:FF:FFFFFFF:FFFFFF,FFFFFF:FFFFFFFFF:,FFFFFF:FFFF	NM:i:0	MD:Z:25	MC:Z:150M	AS:i:25	XS:i:0
A00821:246:HVNJYDSXX:2:1170:23439:16188	163	matK	1	60	125S25M	=	244	393	TTTTTATTTATATATTCCAATTTCTATATATATAGAATTCCCTGTTTTGACCATATCGCACTATGTATCATTTGATAATCCAATGAATCTCTGATTCTTTATTTGACTAAATAGGATTTTTTAAAATGGAGGAATATCGCGTATTTTTAG	FFF:FFF:FFFFFFFF:FFFFFF,,FFFFFFFFFFF:FFFFFFFFFFFFFF:FFFFFFFFFFFFFFFFFFFFFFFFFFFFFFFFFFFFFFFFFFFFFFFFFFFFFFFFFF:FFF,FFFFFFFFFFFFFFFFFF,F:FF:F,F:F,FFFFF	NM:i:0	MD:Z:25	MC:Z:150M	AS:i:25	XS:i:0
A00821:246:HVNJYDSXX:2:1170:24243:19210	163	matK	1	60	31S119M	=	251	400	TTCTTTATTTGACTAAATAGGATTTTTTAAAATGGAGGAATATCGCGTATTTTTAGAACTCCATAGATCTCGCCACCGGGACATCCTATACCCGCTTTTTTTTCGGGAGTATATTTATGGACTCCCTTATAGTCGTGGATCCATTTTTGT	FFFFFFFFFFFFFFFFFFFFFF:FFFFFFFFFFFFFFFF,FF:FFFFFFFFFFFFF:FFFFFFFFFFFFFFFFFF:FFFFFFFFFFFFFFFFFFFFFFFFFFFFF::FFFFFFFFFFF:FF,FFFFFFFFFFF,FFFFFFF:FFFFFFFF	NM:i:0	MD:Z:119	MC:Z:150M	AS:i:119	XS:i:0
A00821:246:HVNJYDSXX:2:1171:26359:27884	99	matK	1	60	51S99M	=	154	303	ATAATCCAATGAATCTCTGATTCTTTATTTGACTAAATAGGATTTTTTAAAATGGAGGAATATCGCGTATTTTTAGAACTCCATAGATCTCGCCACCGGGACATCCTATACCCGCTTTTTTTTCGGGAGTATATTTATGGACTCCCTTAT	FFFFFFFF:FFFFFFF:FFFFFFFFFFFFFFFFFFFFFFFFFFFFFFFFFFFFFFFFFF,FFFFFFFFFFFFFFFFFFFFFFFFFFFFFFFFFFFFFFFFFFFFFFFFFFFF:FFFFFFFFFFFFFF:FFFFF,FFFFFFFFFFFFFFFF	NM:i:0	MD:Z:99	MC:Z:150M	AS:i:99	XS:i:0
A00821:246:HVNJYDSXX:2:1173:16179:10160	99	matK	1	60	74S76M	=	125	274	CATATCGCACTATGTATCATTTGATAATCCAATGAATCTCTGATTCTTTATTTGACTAAATAGGATTTTTTAAAATGGAGGAATATCGCGTATTTTTAGAACTCCATAGATCTCGCCACCGGGACATCCTATACCCGCTTTTTTTTCGGG	FFFFFFFFFFFFFFFFFFFFFFFFFFFFFFFFFFFFFFFFFFFFFFFFFFFFFFFFFFFFFFFFFFFFFFFFFFFFFFFFFFFFFFFFFFFFFFFFFFFFFFFFFFFFFFFFFFFFFFFFFFFFFFFFFFFFFFFFFFFF:FFFFFFFFF	NM:i:0	MD:Z:76	MC:Z:150M	AS:i:76	XS:i:0
A00821:246:HVNJYDSXX:2:1174:27037:9111	163	matK	1	60	14S136M	=	291	440	TAGGATTTTTTAAAATGGAGGAATATCGCGTATTTTTAGAACTCCATAGATCTCGCCACCGGGACATCCTATACCCGCTTTTTTTTCGGGAGTATATTTATGGACTCCCTTATAGTCGTGGATCCATTTTTGTGGAAAATGTAGGTTATA	FFFFFFFFFFFFFFFFFFFFFF:FFFFFFFFFFFFFFFFFFFFFFFFFFFFFFFFFF:FFFFFFFFFFFFFFFFFFFF:FFFFFFFFFFFFFFFFFFFFFFFF:FFFFFFF,FFFFFFFFFFFFFFFF::FF:FFFF:FFFF,FFFF:F:	NM:i:0	MD:Z:136	MC:Z:150M	AS:i:136	XS:i:0
A00821:246:HVNJYDSXX:2:1175:18566:6965	99	matK	1	60	60S90M	=	128	277	TATCATTTGATAATCCAATGAATCTCTGATTCTTTATTTGACTAAATAGGATTTTTTAAAATGGAGGAATATCGCGTATTTTTAGAACTCCATAGATCTCGCCACCGGGACATCCTATACCCGCTTTTTTTTCGGGAGTATATTTATGGA	FFFFFF:FFFFFF:FFFFFFFF,F:FFFFF:FF:FFFF,,FFFFF:::F,FFF:FF,FFFFFFFF,FFFFFFFFFF:FFFFFFFFFFFFFFFFFFF:FF,FFFFFF,::F:FFFFFFFFF,FF:FF,FF:FFFFFF,F:F,F,F:FF:FF	NM:i:0	MD:Z:90	MC:Z:150M	AS:i:90	XS:i:0
A00821:246:HVNJYDSXX:2:1175:15456:35336	163	matK	1	60	94S56M	=	47	196	ATAGAATTCCCTGTTTTGACCATATCGCACTATGTATCATTTGATAATCCAATGAATCTCTGATTCTTTATTTGACTAAATAGGATTTTTTAAAATGGAGGAATATCGCGTATTTTTAGAACTCCATAGATCTCGCCACCGGGACATCCT	FFFFFFFFFFFFFFFFFFFFFFFFFFFFFFFFFFFFFFFFFFFFFFFFFFFFFFF:FFFF:FFFFFFFF:FFFFFFFFFFFFFFFFFFFFFF:FFFFFFFFF,:FFFFFFFFFFFFFFFFFF:FFFFFFFFFFFFFFFFFFFFFFFFFFF	NM:i:0	MD:Z:56	MC:Z:150M	AS:i:56	XS:i:0
A00821:246:HVNJYDSXX:2:1178:31801:1642	163	matK	1	60	95S55M	=	172	321	TATAGAATTCCCTGTTTTGACCATATCGCACTATGTATCATTTGATAATCCAATGAATCTCTGATTCTTTATTTGACTAAATAGGATTTTTTAAAATGGAGGAATATCGCGTATTTTTAGAACTCCATAGATCTCGCCACCGGGACATCC	FFFFFFFFFFFF:FFFFFFFFFFFFF:F:FFFF:FFFF:FFFFFFFFFFFFFFFFFFF:FFFFFFF,FFFF:FFFF:F::FF:FFFFFFFFFFFFFFFFFF:FFFFF:FFFF:FFFFFFF:F,FFFF:F,:F:FF:FFF:FFFFFF,FFF	NM:i:0	MD:Z:55	MC:Z:150M	AS:i:55	XS:i:0
A00821:246:HVNJYDSXX:2:1201:26675:19194	163	matK	1	60	39S111M	=	139	288	ATCTCTGATTCTTTATTTGACTAAATAGGATTTTTTAAAATGGAGGAATATCGCGTATTTTTAGAACTCCATAGATCTCGCCACCGGGACATCCTATACCCGCTTTTTTTTCGGGAGTATATTTATGGACTCCCTTATAGTCGTGGATCC	FFFFFFFFFFFFFFFF:FFFFFFFFFFFFFFFFFFFFFFFFFFFFFF,FFFFFFFFFFFFFFFFFFFFFFFFFFFFFFFF:FFFFFFFFFFFFFFFFFFFFFFFFFFFFFFFFFFFFFFFFFFFFFFFFFFFFFFFFFFFFFFFFFFFFF	NM:i:0	MD:Z:111	MC:Z:150M	AS:i:111	XS:i:0
A00821:246:HVNJYDSXX:2:1203:24035:2503	99	matK	1	60	92S58M	=	50	199	AGAATTCCCTGTTTTGACCATATCGCACTATGTATCATTTGATAATCCAATGAATCTCTGATTCTTTATTTGACTAAATAGGATTTTTTAAAATGGAGGAATATCGCGTATTTTTAGAACTCCATAGATCTCGCCACCGGGACATCCTAT	FFFFFFFFFFFFFFFFFFFFFFFFFFFFFFFFFFFFFFFFFFFFFFFFFFFFFFFFFFFFFFFFFFFFFFFFFFFFFFFFFFFFFFFFFFFFFFFFFFFF:FFFFFFFFFFFFFFFFFFFFFFFFFFFFFFFFFFFFFFFFFFFFFFFFF	NM:i:0	MD:Z:58	MC:Z:150M	AS:i:58	XS:i:0
A00821:246:HVNJYDSXX:2:1203:9742:5650	99	matK	1	60	51S99M	=	148	297	ATAATCCAATGAATCTCTGATTCTTTATTTGACTAAATAGGATTTTTTAAAATGGAGGAATATCGCGTATTTTTAGAACTCCATAGATCTCGCCACCGGGACATCCTATACCCGCTTTTTTTTCGGGAGTATATTTATGGACTCCCTTAT	FFFFFFFFFFFFFFFFFFFFFFFFFFFFFFFFFFFFFFFFFFFFFFFFFFFFFFFFFFFFFFFFFFFFFFFFFFFFFFFFFFFFFFFFFFFFFFFFFFFFFFFFFFF:FFFFFFFFFFFFFFFFFFF,F,:FF,FFF,FFFFFFFFF:FF	NM:i:0	MD:Z:99	MC:Z:150M	AS:i:99	XS:i:0
A00821:246:HVNJYDSXX:2:1203:31910:13949	163	matK	1	60	25S125M	=	6	155	ATTTGACTAAATAGGATTTTTTAAAATGGAGGAATATCGCGTATTTTTAGAACTCCATAGATCTCGCCACCGGGACATCCTATACCCGCTTTTTTTTCGGGAGTATATTTATGGACTCCCTTATAGTCGTGGATCCATTTTTGTGGAAAA	FFFFFFFFFFFFFFFFFFFFFFFFFFFFFFFF:FFFFFFFFFFFFFFFFFFFFFFFFFFFFFFFFFFFFFFFFFFFFFFFFFFFFFFF:F:FFFF:FFFFFFFFFFFFFFFF:FF:FFFFFFFFFFFFFFFF:FFFFFFFFF:F:FFFFF	NM:i:0	MD:Z:125	MC:Z:150M	AS:i:125	XS:i:0
A00821:246:HVNJYDSXX:2:1204:19524:29982	99	matK	1	60	9S141M	=	155	304	TTTTTTAAAATGGAGGAATATCGCGTATTTTTAGAACTCCATAGATCTCGCCACCGGGACATCCTATACCCGCTTTTTTTTCGGGAGTATATTTATGGACTCCCTTATAGTCGTGGATCCATTTTTGTGGAAAATGTAGGTTATAATAAT	FFFFFFFFFFFFFFFFF,FFFFFFFFFFFFFFFFFFFFFFFFFFFFFFFFFFFFFFFFFFFFFFFFFFFFFFFFFFFFFFFFFFFFFFF:F:FF:FFFFFFFFFFFFFFFFFFFFFFFFFFF,FFFFFFFFFF:FFFFFFFFFFFFFF:F	NM:i:0	MD:Z:141	MC:Z:150M	AS:i:141	XS:i:0
A00821:246:HVNJYDSXX:2:1205:24026:1736	163	matK	1	60	82S68M	=	172	321	GTTTTGACCATATCGCACTATGTATCATTTGATAATCCAATGAATCTCTGATTCTTTATTTGACTAAATAGGATTTTTTAAAATGGAGGAATATCGCGTATTTTTAGAACTCCATAGATCTCGCCACCGGGACATCCTATACCCGCTTTT	FFF:FFFFFFFFFFFFFFFFFFFFFFFFFFFFFFFFFFFFFFFFF:FFFFFFFFFFFFFFFFFFFFFFFFFFFFFFFFFFFFFFFFFFFF:FFFFFFFFFFFFFFFFFFFFFFFF:FFFFFFFFFFFFFFFFFFFFFFFFFFFFFFFFFF	NM:i:0	MD:Z:68	MC:Z:150M	AS:i:68	XS:i:0
A00821:246:HVNJYDSXX:2:1205:16288:20149	163	matK	1	60	31S119M	=	41	190	TTCTTTATTTGACTAAATAGGATTTTTTAAAATGGAGGAATATCGCGTATTTTTAGAACTCCATAGATCTCGCCACCGGGACATCCTATACCCGCTTTTTTTTCGGGAGTATATTTATGGACTCCCTTATAGTCGTGGATCCATTTTTGT	FFFFFFFF,FFFFFFFFFFFFFFFFFFFFFFFFFFFFFF,:FFFFFFFFFFFFFFFFFFFFFFFFFFFFFFFFFFFFFFFFFFFFFFFFFFFFFFFFFFFFFFFFFFFFFFFF,FF:FFFFFFFFFFFFFFFFFFFFFFFFFFFFFFFFF	NM:i:0	MD:Z:119	MC:Z:150M	AS:i:119	XS:i:0
A00821:246:HVNJYDSXX:2:1209:15953:20040	163	matK	1	60	2S148M	=	269	418	AAATGGAGGAATATCGCGTATTTTTAGAACTCCATAGATCTCGCCACCGGGACATCCTATACCCGCTTTTTTTTCGGGAGTATATTTATGGACTCCCTTATAGTCGTGGATCCATTTTTGTGGAAAATGTAGGTTATAATAATAAATTTA	FFFFFFFFFF:FFFFFFFFFFFFFFFFFFFFFFFFFFFFFFFFFFFFFFFFFFFFFFFFFFFFFFFFFFFFFFFFFFFFFFFFFFFFFFFFFFFFFFFFFF:FFF:FFFFFFFFF:FFFF:FFFFFFFFFFFFFFFFFFFFFFFFFFFFF	NM:i:0	MD:Z:148	MC:Z:150M	AS:i:148	XS:i:0
A00821:246:HVNJYDSXX:2:1211:3902:28009	163	matK	1	60	13S137M	=	200	349	AGGATTTTTTAAAATGGAGGAATATCGCGTATTTTTAGAACTCCATAGATCTCGCCACCGGGACATCCTATACCCGCTTTTTTTTCGGGAGTATATTTATGGACTCCCTTATAGTCGTGGATCCATTTTTGTGGAAAATGTAGGTTATAA	FFFFFFFFFFFFFFFFFFFFF,FFFFFFFFFFFFFFFFFFFFFFFFFFFFFFFFFFFFFFFFFFFFFFFFFFFFFFFF:FFFFFFFFFFFFF:F,FFFFFFFFFFFFFFFFFFFFFF,FFFFFFFF:FFFFFFFF:FFFF,:FFFF:F,F	NM:i:0	MD:Z:137	MC:Z:150M	AS:i:137	XS:i:0
A00821:246:HVNJYDSXX:2:1212:18502:36667	163	matK	1	60	4S146M	=	134	283	TAAAATGGAGGAATATCGCGTATTTTTAGAACTCCATAGATCTCGCCACCGGGACATCCTATACCCGCTTTTTTTTCGGGAGTATATTTATGGACTCCCTTATAGTCGTGGATCCATTTTTGTGGAAAATGTAGGTTATAATAATAAATT	FFFFFFFFFFFFFFFFFFFFFFFFFFFFFFFFFFFFFFFFFFFFFFFFFFFFFFFFFFFFFFFFFFFFFFFFFFFFFFFFFFFFFFFFFFFFFFFFFFFFFFFFF:FFFFFFFFFFFFFFFFFFFFFFFFFFFFFFFFFFFF,FFFFFFF	NM:i:0	MD:Z:146	MC:Z:150M	AS:i:146	XS:i:0
A00821:246:HVNJYDSXX:2:1213:27227:32080	99	matK	1	60	55S95M	=	68	217	TTTGATAATCCAATGAATCTCTGATTCTTTATTTGACTAAATAGGATTTTTTAAAATGGAGGAATATCGCGTATTTTTAGAACTCCATAGATCTCGCCACCGGGACATCCTATACCCGCTTTTTTTTCGGGAGTATATTTATGGACTCCC	FFFFFFFFFFFFFFFFFFFFFFFFFFFFFFFFFFFFFFFFFFFFFFFFFFFFFFFFFFFFFFF:FFFFFFFFFFFFFFFFFFFFFFFFFFFFFFFFFFFFFFFFFFFFFFFFFFF:FFFFFFFFFFFFFFFFFFFFFFFFFFF:F:FFFF	NM:i:0	MD:Z:95	MC:Z:150M	AS:i:95	XS:i:0
A00821:246:HVNJYDSXX:2:1216:21278:4398	99	matK	1	58	128S22M	=	20	169	CGTTTTTTATTTATATATTCCAATTTCTATATATATAGAATTCCCTGTTTTGACCATATCGCACTATGTATCATTTGATAATCCAATGAATCTCTGATTCTTTATTTGACTAAATAGGATTTTTTAAAATGGAGGAATATCGCGTATTTT	:FFF,FFFFFFFFFFFFFF:FFFFFFFFFFFFFFFFFFFFFFFFFFFFFFFFFFFFFFFFFFFFFFF:FFFFFFFFFFFFFFFFFFFFFFFFFFFFFFFFFFFFFFFFFFFFFFFFFFFFFFFFF::FFFFFFFFFFFFFF,FFFFFFFF	NM:i:0	MD:Z:22	MC:Z:150M	AS:i:22	XS:i:0
A00821:246:HVNJYDSXX:2:1216:7437:8516	99	matK	1	40	131S19M	=	49	198	ATTCGTTTTTTATTTATATATTCCAATTTCTATATATATAGAATTCCCTGTTTTGACCATATCGCACTATGTATCATTTGATAATCCAATGAATCTCTGATTCTTTATTTGACTAAATAGGATTTTTTAAAATGGAGGAATATCGCGTAT	FFFFFFFFFFFF:FFFFFFFFFFFFFFFFFFFFFFFFFFFFF:FFFFFFFFFFFFFFFFFFFFFFFFFFFFFFFFFFFFFFFFFFFFFFFFFFFFFFFFFFFFFFFFFFFFFFF:FFFFFFFFFFFFFFFFFFFFFFFF,:FFF:FFFFF	NM:i:0	MD:Z:19	MC:Z:150M	AS:i:19	XS:i:0
A00821:246:HVNJYDSXX:2:1217:13105:6965	99	matK	1	60	16S134M	=	60	209	AATAGGATTTTTTAAAATGGAGGAATATCGCGTATTTTTAGAACTCCATAGATCTCGCCACCGGGACATCCTATACCCGCTTTTTTTTCGGGAGTATATTTATGGACTCCCTTATAGTCGTGGATCCATTTTTGTGGAAAATGTAGGTTA	FFFFFFFFFFFFFFFFFFFFFFFFFFFFFFFFFFFFFFFFFFFFFFFFFFFFFFFFFFFFFFFFFFFFFFFFFFFFFFFFFFFFFFFFFFFFFFFFFFFFFFFFFFFFFFFFFFFFFFFFFFFFFFFFFFFFFFFFFFFFFFFFFFFFFF	NM:i:0	MD:Z:134	MC:Z:150M	AS:i:134	XS:i:0
A00821:246:HVNJYDSXX:2:1219:26811:10786	99	matK	1	60	55S95M	=	68	217	TTTGATAATCCAATGAATCTCTGATTCTTTATTTGACTAAATAGGATTTTTTAAAATGGAGGAATATCGCGTATTTTTAGAACTCCATAGATCTCGCCACCGGGACATCCTATACCCGCTTTTTTTTCGGGAGTATATTTATGGACTCCC	FFFFFFFFFFFFFFFFFFF:F:FFFFFFFFFFFFFFFFFFFFFFFFFFFFFFFFFFFFFFFFFFFFFFFFFFFFFFFFFFFFFFFFFFFFFFFFFFFFFFFFFFFFFFFFFF,FFFFFFFFFFFFFFFFFFFFF,F:F,FFFF:F:F:FF	NM:i:0	MD:Z:95	MC:Z:150M	AS:i:95	XS:i:0
A00821:246:HVNJYDSXX:2:1222:18566:17832	163	matK	1	58	128S22M	=	19	168	CGTTTTTTATTTATATATTCCAATTTCTATATATATAGAATTCCCTGTTTTGACCATATCGCACTATGTATCATTTGATAATCCAATGAATCTCTGATTCTTTATTTGACTAAATAGGATTTTTTAAAATGGAGGAATATCGCGTATTTT	FFFFFFFF:FFFFFFFFFFFFFFFFFFFFFFF:FFFFFFFFFFFFFFFFFFFFFFFFFFFFFFFFFFFFFFFFFFFFFFFFFFFFFFFF:FFFFFFFFFFFF::FFFFFFFF:FFFFFFFFFFFFFFFFFFFFF:F:FFF:FFFFFFFFF	NM:i:0	MD:Z:22	MC:Z:150M	AS:i:22	XS:i:0
A00821:246:HVNJYDSXX:2:1223:3875:28181	99	matK	1	60	21S129M	=	145	294	GACTAAATAGGATTTTTTAAAATGGAGGAATATCGCGTATTTTTAGAACTCCATAGATCTCGCCACCGGGACATCCTATACCCGCTTTTTTTTCGGGAGTATATTTATGGACTCCCTTATAGTCGTGGATCCATTTTTGTGGAAAATGTA	FFF:FFFFFFFF:F::FFFFFFFFFF:FFF:FF:FFFFF:F,:FFFFFFFFFF:F,FF,FFFFFFF:FF:FFFFFFF::FFFF:FFFFFFFFFF,FFF:FFFF,FFFFF:F:FFFFFFFFFFFFFFF:F:F:F:,:FFFFFFFFFFFF:F	NM:i:0	MD:Z:129	MC:Z:150M	AS:i:129	XS:i:0
A00821:246:HVNJYDSXX:2:1224:23592:2362	99	matK	1	60	56S94M	=	300	449	ATTTGATAATCCAATGAATCTCTGATTCTTTATTTGACTAAATAGGATTTTTTAAAATGGAGGAATATCGCGTATTTTTAGAACTCCATAGATCTCGCCACCGGGACATCCTATACCCGCTTTTTTTTCGGGAGTATATTTATGGACTCC	FFFFFFFFFFFFFFFFFFFFFFFFFFFFFFFFFFFFFFFFFFFFFFFFFFFFFFFFFFFFFFFFFFFFFFFFFFFFFFFFFFFFFFFFFFFFFFFFFFFFFFFFFFFFFFFFFFFFFFF:,,FFFFFFFFFFFFFFFFFFFFFF:FFFFF	NM:i:0	MD:Z:94	MC:Z:150M	AS:i:94	XS:i:0
A00821:246:HVNJYDSXX:2:1224:19090:3677	99	matK	1	46	130S20M	=	93	242	TTCGTTTTTTATTTATATATTCCAATTTCTATATATATAGAATTCCCTGTTTTGACCATATCGCACTATGTATCATTTGATAATCCAATGAATCTCTGATTCTTTATTTGACTAAATAGGATTTTTTAAAATGGAGGAATATCGCGTATT	FFFFFFFFFFFFFFFFFFFFFFFFFFFFFFFFFFFFFFFFFFFFFFFFFFFFFFFFFFFFFFFFFFFFFFFFFFFFFFFFFFFFFFFFFFFFFFFFFFFFFFFFFFFFFFFFFFFFFFFFFFFFFFFF:FFF:FFFFFFFFFFFFFFFFF	NM:i:0	MD:Z:20	MC:Z:150M	AS:i:20	XS:i:0
A00821:246:HVNJYDSXX:2:1226:7862:15139	163	matK	1	60	28S122M	=	119	268	TTTATTTGACTAAATAGGATTTTTTAAAATGGAGGAATATCGCGTATTTTTAGAACTCCATAGATCTCGCCACCGGGACATCCTATACCCGCTTTTTTTTCGGGAGTATATTTATGGACTCCCTTATAGTCGTGGATCCATTTTTGTGGA	FFF:FFFFFFFFFFFFFFFFFFFFFFF:FFFFFFFF:FFFFFFFFFFFFFFFFFFFFFFFFFFFFFFFFFFFFFFFFFFFFFFFFFFFFFFFFFFFFFFFFFFFFFFFFFFFFFFFFFFFFFFFFF:FFFFFFFFFFFFFFFFFFFFFFF	NM:i:0	MD:Z:122	MC:Z:150M	AS:i:122	XS:i:0
A00821:246:HVNJYDSXX:2:1226:9173:16376	163	matK	1	60	28S122M	=	119	268	TTTATTTGACTAAATAGGATTTTTTAAAATGGAGGAATATCGCGTATTTTTAGAACTCCATAGATCTCGCCACCGGGACATCCTATACCCGCTTTTTTTTCGGGAGTATATTTATGGACTCCCTTATAGTCGTGGATCCATTTTTGTGGA	FFFFFFFFFFFFFFFFFFFFFFFFFFFFFFFF:FFF:FF:FFFFFFFF,FFFFFFFFFFFFFFFFFFFFFFFFFFFFFF,FFFFFFFFFFFFFFFFFFFFFFFFFFFFFFFFFFFFFFFFFFFFFFFFFFFFFFFFFFFFFF:FFFFFFF	NM:i:0	MD:Z:122	MC:Z:150M	AS:i:122	XS:i:0
A00821:246:HVNJYDSXX:2:1227:12536:17065	99	matK	1	60	56S94M	=	100	249	ATTTGATAATCCAATGAATCTCTGATTCTTTATTTGACTAAATAGGATTTTTTAAAATGGAGGAATATCGCGTATTTTTAGAACTCCATAGATCTCGCCACCGGGACATCCTATACCCGCTTTTTTTTCGGGAGTATATTTATGGACTCC	,FFFFFFFFFFFFFFFFF:FF:FFFF:FFFFFFFFFFFFFFFFFFFFFFFFFFFF:FFFFF:FFFFFFFFFFFFFFFFFFFFFFFFFFFFF:FFFFFFFFFFFFFFFFFFFFFFFFFFFFFFFFFFFFF:FFFFFFF,F:FFFFFFFFF:	NM:i:0	MD:Z:94	MC:Z:150M	AS:i:94	XS:i:0
A00821:246:HVNJYDSXX:2:1227:13386:17284	99	matK	1	60	56S94M	=	100	249	ATTTGATAATCCAATGAATCTCTGATTCTTTATTTGACTAAATAGGATTTTTTAAAATGGAGGAATATCGCGTATTTTTAGAACTCCATAGATCTCGCCACCGGGACATCCTATACCCGCTTTTTTTTCGGGAGTATATTTATGGACTCC	FFFFFFFFFFFFFFFFFFFFFFFFF:FFFFFFFFFFFFFFFFFFFFFFF:FFFFFFFFFFFFFFFFFFFFFFFFFFFFFFFFFFFFFFFFFFFFFFFFFFFFFFFFFFFFFFFFFFFFFFFFF:FFFFFFFFFFFFFFFFFFFFFFFFFF	NM:i:0	MD:Z:94	MC:Z:150M	AS:i:94	XS:i:0
A00821:246:HVNJYDSXX:2:1230:26341:9377	163	matK	1	60	35S115M	=	138	287	CTGATTCTTTATTTGACTAAATAGGATTTTTTAAAATGGAGGAATATCGCGTATTTTTAGAACTCCATAGATCTCGCCACCGGGACATCCTATACCCGCTTTTTTTTCGGGAGTATATTTATGGACTCCCTTATAGTCGTGGATCCATTT	FFFFFFFFFFFFFFFFFFFFFFFFFFFFFFFFFFFFFFFFFFFFFFFFFFFFFFFFFFFFF,FFFFFFF:FFFFFFFFFFFFFFFFFF:FFFFFFFFFFFFFFFFFFFFFFFFFFF:FFF:FFFFFFFFFFFFFFFFFFFFFFFFFFFFF	NM:i:0	MD:Z:115	MC:Z:150M	AS:i:115	XS:i:0
A00821:246:HVNJYDSXX:2:1236:26494:6574	163	matK	1	60	59S91M	=	141	290	ATCATTTGATAATCCAATGAATCTCTGATTCTTTATTTGACTAAATAGGATTTTTTAAAATGGAGGAATATCGCGTATTTTTAGAACTCCATAGATCTCGCCACCGGGACATCCTATACCCGCTTTTTTTTCGGGAGTATATTTATGGAC	FFFFFFFFFFFFFFFFFFFFFF:FFFFFFFFFFFFF:FFFFFF:FFF:FFFFFFFFFFFFFFFFFFF:FFFFFFFFFFFFFFFFFFFFFFFFFFFFFFFFFFFFFFFFFFFFFFFFFFFFFFFFF:FFFFFFFFFFFF:F:F:FFFFFF:	NM:i:0	MD:Z:91	MC:Z:150M	AS:i:91	XS:i:0
A00821:246:HVNJYDSXX:2:1237:22028:22138	163	matK	1	60	94S56M	=	120	269	ATAGAATTCCCTGTTTTGACCATATCGCACTATGTATCATTTGATAATCCAATGAATCTCTGATTCTTTATTTGACTAAATAGGATTTTTTAAAATGGAGGAATATCGCGTATTTTTAGAACTCCATAGATCTCGCCACCGGGACATCCT	FFFFF:FFFFFFFFFFFFFFFFFFFFFFFFFFFFFFFFFFFFFFFFFFFFFFFFFFFFFFFFFFFFFF:FFFFFFFFFFFFFF:FFFFFFFFFFFFFFFFFFF:FFFFFFFFFFFFFFFFFFFFFFFFFFFFFFFFFFFFFFFFFFFFF:	NM:i:0	MD:Z:56	MC:Z:150M	AS:i:56	XS:i:0
A00821:246:HVNJYDSXX:2:1238:32398:3208	163	matK	1	60	92S58M	=	55	204	AGAATTCCCTGTTTTGACCATATCGCACTATGTATCATTTGATAATCCAATGAATCTCTGATTCTTTATTTGACTAAATAGGATTTTTTAAAATGGAGGAATATCGCGTATTTTTAGAACTCCATAGATCTCGCCACCGGGACATCCTAT	FFF:FFFFFFFFFFFFFFFFFFFFFFFFFFFFFFFFFFFFFFFFFFFFFFFFFFFFFFFFFFFFFFFFFFFFF,FFF:FFFFFFFFFFFFFFFFFFF:FFFFFFF::FFFFFFFFFFFFFFFFFFFFFFFFF:FFFFFFFFFFFFF:FFF	NM:i:0	MD:Z:58	MC:Z:150M	AS:i:58	XS:i:0
A00821:246:HVNJYDSXX:2:1240:29270:31266	99	matK	1	60	5S145M	=	258	407	TTAAAATGGAGGAATATCGCGTATTTTTAGAACTCCATAGATCTCGCCACCGGGACATCCTATACCCGCTTTTTTTTCGGGAGTATATTTATGGACTCCCTTATAGTCGTGGATCCATTTTTGTGGAAAATGTAGGTTATAATAATAAAT	FFFFFFFFFFFFFFFFFFFFFFFF:FFFFFFFFFFFFFFFFFFFFFFFFFFFFFFFFFFFFFFFF:FFF:FFFFF:FFFFFFF:FFFFFFFFFFFFFFFFFFFFFFFFFFFF:FFFF:FFFFFFFFFFFFFFFFFFFFFFFFF:FFFFFF	NM:i:0	MD:Z:145	MC:Z:150M	AS:i:145	XS:i:0
A00821:246:HVNJYDSXX:2:1247:23267:23563	163	matK	1	60	67S83M	=	91	240	CACTATGTATCATTTGATAATCCAATGAATCTCTGATTCTTTATTTGACTAAATAGGATTTTTTAAAATGGAGGAATATCGCGTATTTTTAGAACTCCATAGATCTCGCCACCGGGACATCCTATACCCGCTTTTTTTTCGGGAGTATAT	FFFFFFFFFFFFFFFFFFFFFFFFFFFFFFFFFFFFFFFFFF:FFFFFFFFFFFFFFFFFFFFFFFFFFFFFFFFFFFFFFFFFFFFFFFFFFFFFFFFFFFFFFFFFFFFFFFFFFFFFFFFFFFFFFFFFFFFFFFFFFF:FFF:FFF	NM:i:0	MD:Z:83	MC:Z:150M	AS:i:83	XS:i:0
A00821:246:HVNJYDSXX:2:1248:32796:19492	163	matK	1	60	99S51M	=	135	284	TATATATAGAATTCCCTGTTTTGACCATATCGCACTATGTATCATTTGATAATCCAATGAATCTCTGATTCTTTATTTGACTAAATAGGATTTTTTAAAATGGAGGAATATCGCGTATTTTTAGAACTCCATAGATCTCGCCACCGGGAC	FFFFFFFFFFFFFFFFFFFFFFFFFFFFFFFFFFFFFFFFFFFFFFFFFFFFFFFFFFFF,FFFFFF:FFFFFFFFFFFFFFFFFFFFFFFFFFFFFFFFFFFFFFFFFFFFFFFFFFFFFFFFFFF:FFFFF,FF:FFFFF:F:FFFFF	NM:i:0	MD:Z:51	MC:Z:150M	AS:i:51	XS:i:0
A00821:246:HVNJYDSXX:2:1250:20211:11631	99	matK	1	60	14S136M	=	125	274	TAGGATTTTTTAAAATGGAGGAATATCGCGTATTTTTAGAACTCCATAGATCTCGCCACCGGGACATCCTATACCCGCTTTTTTTTCGGGAGTATATTTATGGACTCCCTTATAGTCGTGGATCCATTTTTGTGGAAAATGTAGGTTATA	FFFFFFFFFFFFFFFFFFFFFFFFFFFFFFFFFFFFFFFFFFFFFFFFFFFFFFFFFFFFFFFFFFFFFFFFFFFFFFFFFFFFFFFFFFFFFFFFFFFFFFFFFFFFFFFFFFFFFFFFFFFFFFFFFFFFFFFFFFFFFFFFFFFFFF	NM:i:0	MD:Z:136	MC:Z:150M	AS:i:136	XS:i:0
A00821:246:HVNJYDSXX:2:1250:20555:20243	99	matK	1	60	14S136M	=	125	274	TAGGATTTTTTAAAATGGAGGAATATCGCGTATTTTTAGAACTCCATAGATCTCGCCACCGGGACATCCTATACCCGCTTTTTTTTCGGGAGTATATTTATGGACTCCCTTATAGTCGTGGATCCATTTTTGTGGAAAATGTAGGTTATA	FFFFFFFFFFFF:FFFFFFFFF,FFFFF:FFFF:FFFF::FFFFFFFFFFFFFFFFFFFFFFFFFFFFFFFFFFFFFFFFFFFFFFFFFF:,:FFF,FFFFFFFFFFFFFF:FFFF,FFFFFF:FF:F,::FFFFF,:FFFFF:FFFFFF	NM:i:0	MD:Z:136	MC:Z:150M	AS:i:136	XS:i:0
A00821:246:HVNJYDSXX:2:1254:6135:8171	163	matK	1	46	130S20M	=	70	219	TTCGTTTTTTATTTATATATTCCAATTTCTATATATATAGAATTCCCTGTTTTGACCATATCGCACTATGTATCATTTGATAATCCAATGAATCTCTGATTCTTTATTTGACTAAATAGGATTTTTTAAAATGGAGGAATATCGCGTATT	FFFFFFFFFFFFFFFFFFFFFFFFFFFFFFF:FFFFFFFFFFFFFF:FFFFFFFFF:FFFFFFFFFFFFFFFFFFFFFFFFFFFFFFFFFFFFFFFFFFFF:FF:FFFFF:,FFFFFFFFFFFFFFF::FFF:FFFFFFF:F,FFFFFFF	NM:i:0	MD:Z:20	MC:Z:150M	AS:i:20	XS:i:0
A00821:246:HVNJYDSXX:2:1255:32461:29277	163	matK	1	60	94S56M	=	137	286	ATAGAATTCCCTGTTTTGACCATATCGCACTATGTATCATTTGATAATCCAATGAATCTCTGATTCTTTATTTGACTAAATAGGATTTTTTAAAATGGAGGAATATCGCGTATTTTTAGAACTCCATAGATCTCGCCACCGGGACATCCT	FFFFFFFFFFFFFFFFFFFFFFFFFFFFFFFFFFFFFFFFFFFFFFFFFFFFFFFFFFFFFFFFFFFFFFFFFFF:FFFFFFFFFFFFFFFFFFFFFFFFFFFFFF::FFFFFFFFFFF:FFFFFFFF:FFFFFFFFFFFFFFFFFFFFF	NM:i:0	MD:Z:56	MC:Z:150M	AS:i:56	XS:i:0
A00821:246:HVNJYDSXX:2:1255:32479:29277	163	matK	1	60	94S56M	=	137	286	ATAGAATTCCCTGTTTTGACCATATCGCACTATGTATCATTTGATAATCCAATGAATCTCTGATTCTTTATTTGACTAAATAGGATTTTTTAAAATGGAGGAATATCGCGTATTTTTAGAACTCCATAGATCTCGCCACCGGGACATCAT	FFFFFFFFFFFFFFFFFFFFFFFFFFFFFFFFFFFFFFFFFFFFFFFFFFFFFFFFFFFFFFFFFFFFFFFFFF:FFFFFF:F,FFFFFFFFFFFFFFFFFFFFFF,FFFFFFFFFFFF:::FFFFFFFFFFFFFFFF:FFFFFFFFF,F	NM:i:1	MD:Z:54C1	MC:Z:150M	AS:i:54	XS:i:0
A00821:246:HVNJYDSXX:2:1257:13765:10770	163	matK	1	60	150M	=	202	351	ATGGAGGAATATCGCGTATTTTTAGAACTCCATAGATCTCGCCACCGGGACATCCTATACCCGCTTTTTTTTCGGGAGTATATTTATGGACTCCCTTATAGTCGTGGATCCATTTTTGTGGAAAATGTAGGTTATAATAATAAATTTAGT	FFFFFFFF:FFFFFFFFFFFFFFFFFFFFFFFFFFFFFFFFFFFFFFFFFFFFFFFFFFFFFFFFFFFFFFFFFFFFFFFFFFFF:FFFFFFFFFFFFFFFFFFFFFFFFFFFFFFFFFFFFFFFFFFFFFFFFFFFFFFFFFFFFFFFF	NM:i:0	MD:Z:150	MC:Z:150M	AS:i:150	XS:i:0
A00821:246:HVNJYDSXX:2:1259:30273:17848	163	matK	1	60	34S116M	=	72	221	TGATTCTTTATTTGACTAAATAGGATTTTTTAAAATGGAGGAATATCGCGTATTTTTAGAACTCCATAGATCTCGCCACCGGGACATCCTATACCCGCTTTTTTTTCGGGAGTATATTTATGGACTCCCTTATAGTCGTGGATCCATTTT	:FF:FFFFFFFFFFFFFFFFFF:FFFFFFFFFFFFFFFFFFFFFFFFFFFFFFFFFFFF:FFFFFFFFFFF:FFFFFFFFFF:FFFFFFFF:FF,FF:FFFFFFFFFFF,FFFFFFFFFFF:FFFF:FF::FFFF,:FF:FFFF,FFFFF	NM:i:0	MD:Z:116	MC:Z:150M	AS:i:116	XS:i:0
A00821:246:HVNJYDSXX:2:1263:3549:2754	163	matK	1	60	81S69M	=	151	300	TTTTGACCATATCGCACTATGTATCATTTGATAATCCAATGAATCTCTGATTCTTTATTTGACTAAATAGGATTTTTTAAAATGGAGGAATATCGCGTATTTTTAGAACTCCATAGATCTCGCCACCGGGACATCCTATACCCGCTTTTT	FF:FFFFFFFFFFFFFFFFFFFFFFFFFFFFFFFFFFFFFFFFFF:FF:FFFFFF,FFFFFFFFFFFFFFFFFFFFFF:FFFFFFFFFF,FFFFFFFFFFFFFFFFFFFFF:FFF:FFFFFFFFFFFFFFFFFFFFFFFFFFFFFF:FFF	NM:i:0	MD:Z:69	MC:Z:150M	AS:i:69	XS:i:0
A00821:246:HVNJYDSXX:2:1268:31584:13510	163	matK	1	60	80S70M	=	115	264	TTTGACCATATCGCACTATGTATCATTTGATAATCCAATGAATCTCTGATTCTTTATTTGACTAAATAGGATTTTTTAAAATGGAGGAATATCGCGTATTTTTAGAACTCCATAGATCTCGCCACCGGGACATCCTATACCCGCTTTTTT	FFF:FFFFFFFFFFFFFFFFFFFFFFFFFFFFFFFFFFFFFFFFFFFFF:FFFFFFFFFFFFFFFFFFFFFFFFFFFFFFFFFFFFFFFFFFFFFFFFFFFFFFFFFFFFFFFFFFFFFFFFFFFFFFFFFFFFFFFFFFFFFFFFF:FF	NM:i:0	MD:Z:70	MC:Z:150M	AS:i:70	XS:i:0
A00821:246:HVNJYDSXX:2:1273:13060:33223	163	matK	1	60	33S117M	=	130	279	GATTCTTTATTTGACTAAATAGGATTTTTTAAAATGGAGGAATATCGCGTATTTTTAGAACTCCATAGATCTCGCCACCGGGACATCCTATACCCGCTTTTTTTTCGGGAGTATATTTATGGACTCCCTTATAGTCGTGGATCCATTTTT	FFFFFFFFFFFFFFFFFFFFFFFFFFFFFFFFFFFFFFFFFFFFFFFFFFFFFFFFFFFFFFFFFFFFFFFFFFFFFFFFFFFFFFFFFFFFFFFFFFFFFFFFFFFFFFFFFFFFFFFFFFFFFFFFFFFFFFFFFFFFFFFFFFFFFF	NM:i:0	MD:Z:117	MC:Z:150M	AS:i:117	XS:i:0
A00821:246:HVNJYDSXX:2:1275:26060:9048	99	matK	1	60	15S135M	=	266	415	ATAGGATTTTTTAAAATGGAGGAATATCGCGTATTTTTAGAACTCCATAGATCTCGCCACCGGGACATCCTATACCCGCTTTTTTTTCGGGAGTATATTTATGGACTCCCTTATAGTCGTGGATCCATTTTTGTGGAAAATGTAGGTTAT	FFFFFFFFFFFFFFFFFFFFFFFFF:FFFFFFF:FFFFFFFFFFFFFFFFFFFFFFFFFFFFFFFFFFFFF:FFFFFFFFFFFFFFFFFFFFF,FFFFFFFFFFFFFFFFFFFFFFFFFFFFFFFFFFFFFFFFFFF:F:FF::FFFFFF	NM:i:0	MD:Z:135	MC:Z:150M	AS:i:135	XS:i:0
A00821:246:HVNJYDSXX:2:1275:23972:11788	163	matK	1	60	21S129M	=	126	275	GACTAAATAGGATTTTTTAAAATGGAGGAATATCGCGTATTTTTAGAACTCCATAGATCTCGCCACCGGGACATCCTATACCCGCTTTTTTTTCGGGAGTATATTTATGGACTCCCTTATAGTCGTGGATCCATTTTTGTGGAAAATGTA	FFFFFFFFFFFFFFFFFFFFFFFFF:FFF,FF:FFFFFFFFFFFFFFFFFFFFFFFFFFFF:FFFFFFFFFFFFFFFFFFFFFFFFFFFFFFFFFFFFFFFF:,F:FFFFFFFFFFFFFFFFFFFFFFFFFFF:F:FFFFFFFFFFFFFF	NM:i:0	MD:Z:129	MC:Z:150M	AS:i:129	XS:i:0
A00821:246:HVNJYDSXX:2:1275:22589:29027	99	matK	1	60	13S137M	=	181	330	AGGATTTTTTAAAATGGAGGAATATCGCGTATTTTTAGAACTCCATAGATCTCGCCACCGGGACATCCTATACCCGCTTTTTTTTCGGGAGTATATTTATGGACTCCCTTATAGTCGTGGATCCATTTTTGTGGAAAATGTAGGTTATAA	FFFFFFFFFFFFFFFFFFFFF,F:FFFFFFFFFFFFFFFFFFFFFFFF:FFFFFFFFFFFFFFFFFFFFFFFFFFFFFFFFFFFFFFFFFFF:FFFFFFFFFFFFFFFFFFFFFFFFFFFFFFFFFFFFFFFFFFFFFFFFFFFFFFFFF	NM:i:0	MD:Z:137	MC:Z:150M	AS:i:137	XS:i:0
A00821:246:HVNJYDSXX:2:1276:27769:6308	99	matK	1	60	43S107M	=	234	383	ATGAATCTCTGATTCTTTATTTGACTAAATAGGATTTTTTAAAATGGAGGAATATCGCGTATTTTTAGAACTCCATAGATCTCGCCACCGGGACATCCTATACCCGCTTTTTTTTCGGGAGTATATTTATGGACTCCCTTATAGTCGTGG	FFFFFFFFFFFFFFFFFFFFFFFFFFFFFFFFFFFFFFFFFFFFFFFFFFF,FFFFFFFFFFFFFFFFFFFFFFFFFFFFFFFFFFFFFFFFFFFFFFFFFFFFFFFFFFFFFFF,FFFFF,FFF,FFFF:F:F,FFF,FFFF:F,F::F	NM:i:0	MD:Z:107	MC:Z:150M	AS:i:107	XS:i:0
A00821:246:HVNJYDSXX:2:1276:28565:8281	99	matK	1	60	43S107M	=	234	383	ATGAATCTCTGATTCTTTATTTGACTAAATAGGATTTTTTAAAATGGAGGAATATCGCGTATTTTTAGAACTCCATAGATCTCGCCACCGGGACATCCTATACCCGCTTTTTTTTCGGGAGTATATTTATGGACTCCCTTATAGTCGTGG	FFFFFFFFFFFFFFFFFFFFFFFFFFFFFFFFFFFFFFFFFFFFFFFFFFFFFFFFFFFFFFFFFFF:FFFFFFFFFFFFFFFFFFFFFFFFFFFFFFFFFFFFFFF,FFFFF:FFFFF:FF,FFFFFFFFFFFFFFFFFFFFFFFFFFF	NM:i:0	MD:Z:107	MC:Z:150M	AS:i:107	XS:i:0
A00821:246:HVNJYDSXX:2:1276:23574:11631	99	matK	1	60	44S106M	=	116	265	AATGAATCTCTGATTCTTTATTTGACTAAATAGGATTTTTTAAAATGGAGGAATATCGCGTATTTTTAGAACTCCATAGATCTCGCCACCGGGACATCCTATACCCGCTTTTTTTTCGGGAGTATATTTATGGACTCCCTTATAGTCGTG	FFFFFFFFFFFFFFFFFFFFFFFFFFFFFFFFFFFFFFFFFFFFFFFFFFFFFFFFFFFFFFFFFFFFFFFFFFFFFFFFFFFFFFFFFFFFFFFFFFFFFFFFFFFFFFFFFFFFFFFFFFFFFFFFFFFFFFFFFFFFFFFFFFFFFF	NM:i:0	MD:Z:106	MC:Z:150M	AS:i:106	XS:i:0
A00821:246:HVNJYDSXX:2:1276:22064:32377	163	matK	1	60	66S84M	=	27	176	ACTATGTATCATTTGATAATCCAATGAATCTCTGATTCTTTATTTGACTAAATAGGATTTTTTAAAATGGAGGAATATCGCGTATTTTTAGAACTCCATAGATCTCGCCACCGGGACATCCTATACCCGCTTTTTTTTCGGGAGTATATT	FFFFFFFFFFFFFFFFFFFFFFFFFFF:FFFFFFFFFFFFFFFFFFFFFFFFFFF:FFFFFFFFFFFFF:FFFF:FFFFFFFFFFFFFFF:FFFFFFFFF:FFFFFFFFFFFFFFFFFFFFFFFFFFFFFFFFFFFFF:FF:FFFFFFFF	NM:i:0	MD:Z:84	MC:Z:150M	AS:i:84	XS:i:0
A00821:246:HVNJYDSXX:2:1302:32759:2018	163	matK	1	60	90S60M	=	206	355	AATTCCCTGTTTTGACCATATCGCACTATGTATCATTTGATAATCCAATGAATCTCTGATTCTTTATTTGACTAAATAGGATTTTTTAAAATGGAGGAATATCGCGTATTTTTAGAACTCCATAGATCTCGCCACCGGGACATCCTATAC	FFFF:FFFFFFFFFFFFFFFFFFFFFFFFFFFFFFFFFFFFFFFFFFFFFFFF:FFFFFFFFFFFFFFFFFFFFFFFFF:FFFFFFFF:FFF::FFFF:FFF:,FFFFFFFFFFFFFFFFFFFFFFFFFFFF:FFF:FFFFFFFFFFFFF	NM:i:0	MD:Z:60	MC:Z:150M	AS:i:60	XS:i:0
A00821:246:HVNJYDSXX:2:1303:26539:17957	99	matK	1	60	2S148M	=	172	321	AAATGGAGGAATATCGCGTATTTTTAGAACTCCATAGATCTCGCCACCGGGACATCCTATACCCGCTTTTTTTTCGGGAGTATATTTATGGACTCCCTTATAGTCGTGGATCCATTTTTGTGGAAAATGTAGGTTATAATAATAAATTTA	FFFFFFFFFFFFF:FFFFFFFFFFFFFFFFFFFFFFFFFFFFFFFFFFFFFFFFFFFFFFFFFFFFFFFFFFFFFFFFFFFFFFFFFFFFFFFFFFFFFFFFFFFFFFFFFFFFFFFFFFFFFFFFFFF:FF:FFFFFFFFFFFFFFFFF	NM:i:0	MD:Z:148	MC:Z:150M	AS:i:148	XS:i:0
A00821:246:HVNJYDSXX:2:1308:17354:15139	99	matK	1	60	51S99M	=	61	210	ATAATCCAATGAATCTCTGATTCTTTATTTGACTAAATAGGATTTTTTAAAATGGAGGAATATCGCGTATTTTTAGAACTCCATAGATCTCGCCACCGGGACATCCTATACCCGCTTTTTTTTCGGGAGTATATTTATGGACTCCCTTAT	FFFFFFFFFFFFFFFFFFFFFFFFFFFFFFFFFFFFFFFFFFFFFFFFFFFFFFFFFFFFFFFFFFFFFFFFFFFFFFFFFFFFFFFFFFFFFFFFFFFFFFFFFFFFFFF:FFFFFFFFFFFFFFFFFFFFFFFFFFFFFFFFFFFFFF	NM:i:0	MD:Z:99	MC:Z:150M	AS:i:99	XS:i:0
A00821:246:HVNJYDSXX:2:1313:4842:29637	163	matK	1	60	1S149M	=	126	275	AATGGAGGAATATCGCGTATTTTTAGAACTCCATAGATCTCGCCACCGGGACATCCTATACCCGCTTTTTTTTCGGGAGTATATTTATGGACTCCCTTATAGTCGTGGATCCATTTTTGTGGAAAATGTAGGTTATAATAATAAATTTAG	FFFFFFFFFFFFFFFFFFFFFFFFFFFFFFFFFFFFFFFFFFFFFFFFFFFFFFFFFFFFFFFFFFFFFFFFFFF:FFFFFFFF:FFFFFFFFFFFFFFFFFFFFFFFFFFFFFFFFFFFFFFFFFFFFFFFFFFFFFFFFFFFFFFFFF	NM:i:0	MD:Z:149	MC:Z:150M	AS:i:149	XS:i:0
A00821:246:HVNJYDSXX:2:1318:30174:13197	163	matK	1	60	123S27M	=	93	242	TTTATTTATATATTCCAATTTCTATATATATAGAATTCCCTGTTTTGACCATATCGCACTATGTATCATTTGATAATCCAATGAATCTCTGATTCTTTATTTGACTAAATAGGATTTTTTAAAATGGAGGAATATCGCGTATTTTTAGAA	FFFFFFFFF:FFFFFFFFFFFFFFFFFFFFFF:FFFFFFFFFFFFFFFFFFFFFFFFFFFFFFFFFFFFFFFFFFFFFFFFFFFFFFFFFFFFF:FFFF:FFFFFFFFFFFFFFFFFFFFFFFFFFFFFFFFFFFFFFFFFF:FFFFFFF	NM:i:0	MD:Z:27	MC:Z:150M	AS:i:27	XS:i:0
A00821:246:HVNJYDSXX:2:1105:1362:25488	83	matK	1	60	79S71M	=	1	-71	TTGACCATATCGCACTATGTATCATTTGATAATCCAATGAATCTCTGATTCTTTATTTGACTAAATAGGATTTTTTAAAATGGAGGAATATCGCGTATTTTTAGAACTCCATAGATCTCGCCACCGGGACATCCTATACCCGCTTTTTTT	FFFFFF:F:FFFF:FFFFFFFFF:FF:FFFFFFFFFFFFF:FFFFFFFFFFFFFFFFFFFFFFFFFFFFFFFFFFFFFFFFFFFFFFFFFFFFFFFFFFFFFFFFFFFFFFFFFFFFFFFFFFFFFFFFFFFFFFFFFFFFFFFFFFFFF	NM:i:0	MD:Z:71	MC:Z:105S45M	AS:i:71	XS:i:0
A00821:246:HVNJYDSXX:2:1111:32588:35947	83	matK	1	60	19S131M	=	1	-131	CTAAATAGGATTTTTTAAAATGGAGGAATATCGCGTATTTTTAGAACTCCATAGATCTCGCCACCGGGACATCCTATACCCGCTTTTTTTTCGGGAGTATATTTATGGACTCCCTTATAGTCGTGGATCCATTTTTGTGGAAAATGTAGG	FFF:FFF:FFFFFFFFFFFFFFFFFFFFFFFFFFFFFFFFFFFFFFFFFFFFFFFFFFFFFFFFFFFFFFFFFFFFFFFFFFFFFFFFFFFFFFFFFFFFFFFFFFFFFFFFFFFFFFFFFFFFFFFFFFFFFFFFFFFFFFFFFFFFFF	NM:i:0	MD:Z:131	MC:Z:114S36M	AS:i:131	XS:i:0
A00821:246:HVNJYDSXX:2:1134:6054:31360	83	matK	1	60	22S128M	=	1	-128	TGACTAAATAGGATTTTTTAAAATGGAGGAATATCGCGTATTTTTAGAACTCCATAGATCTCGCCACCGGGACATCCTATACCCGCTTTTTTTTCGGGAGTATATTTATGGACTCCCTTATAGTCGTGGATCCATTTTTGTGGAAAATGT	FFFFFFFFFFFFF,FFFFFF:FFFFFFFFF:FFFFFFFFFFFFFFFFFFFFFFF:FFFFFFFFFFFFFFFFFFFFFFFF:FFFFFFF:FFFFFFFFFFFFFFFFFFFFFFFFFFFFFFFFFFFFFFFFFFFFFF:FFFFFFFFFFFFFFF	NM:i:0	MD:Z:128	MC:Z:91S59M	AS:i:128	XS:i:0
A00821:246:HVNJYDSXX:2:1152:23457:28275	147	matK	1	60	7S143M	=	1	-143	TTTTAAAATGGAGGAATATCGCGTATTTTTAGAACTCCATAGATCTCGCCACCGGGACATCCTATACCCGCTTTTTTTTCGGGAGTATATTTATGGACTCCCTTATAGTCGTGGATCCATTTTTGTGGAAAATGTAGGTTATAATAATAA	FFFFFF:F:FFFFFFFFFFFFFFFFFFFF,FFF:FFFFFFFF:FFFFFFFFFFFFFFFFFFFFF:FFFFFFFFFFFFFFFFFFFFFFFFFFFFFFFFFFFFFFFF:FFFFFFFFFFFFFFFFFFFFFFFFFFFFFFFFFFFFFF:FFFFF	NM:i:0	MD:Z:143	MC:Z:47S103M	AS:i:143	XS:i:0
A00821:246:HVNJYDSXX:2:1151:6723:18176	163	matK	2	60	150M	=	174	322	TGGAGGAATATCGCGTATTTTTAGAACTCCATAGATCTCGCCACCGGGACATCCTATACCCGCTTTTTTTTCGGGAGTATATTTATGGACTCCCTTATAGTCGTGGATCCATTTTTGTGGAAAATGTAGGTTATAATAATAAATTTAGTT	FFFFFFFFFFFF:FFFFFFFFFFFFFFFFFFFFFFFFFFFFFFFFFFFFFFFFFFFFFFFFF,FFFFFFFFF,FFFFFFFFFFFFFFFFFFFFFFFFFFFFFFF:FFFFFFFFFFFFFFFFFFFFFF,F:FFFFFFFFFFFFFFFFFFFF	NM:i:0	MD:Z:150	MC:Z:150M	AS:i:150	XS:i:0
A00821:246:HVNJYDSXX:2:1256:30309:30248	99	matK	2	60	150M	=	184	332	TGGAGGAATATCGCGTATTTTTAGAACTCCATAGATCTCGCCACCGGGACATCCTATACCCGCTTTTTTTTCGGGAGTATATTTATGGACTCCCTTATAGTCGTGGATCCATTTTTGTGGAAAATGTAGGTTATAATAATAAATTTAGTT	FFFFFFFFFFFFFFFFFFFFFFFFFFFFFFFFFFFFFFFFFFFFFFFFFFFFFFFFFFFFFFFFFFFFFFFFFFFFFFFFFFFFFFFFFFFFFFFFFFFFFFFFFFFFFFFFFFFFFFFFFFFFFFFFFFFFFFFFFFFFFFFFFFFFFF	NM:i:0	MD:Z:150	MC:Z:150M	AS:i:150	XS:i:0
A00821:246:HVNJYDSXX:2:1133:21450:20760	163	matK	3	60	150M	=	50	197	GGAGGAATATCGCGTATTTTTAGAACTCCATAGATCTCGCCACCGGGACATCCTATACCCGCTTTTTTTTCGGGAGTATATTTATGGACTCCCTTATAGTCGTGGATCCATTTTTGTGGAAAATGTAGGTTATAATAATAAATTTAGTTT	FFFFFFFF:FFFFFFFFFFFFFFFFFFFFFFFFFFFFFFFFFFFFFFFFFFFFFFFFFFFFFFFFFFFFFFFFFFFFFFFFFFFFFFFFFFFFFFFFFFFFFFFFFFFFFFFFFFFFFFFFFFFFFFFFFFFFFFFFFFFFFFFFF:FFF	NM:i:0	MD:Z:150	MC:Z:150M	AS:i:150	XS:i:0
A00821:246:HVNJYDSXX:2:1108:32714:2848	83	matK	3	60	150M	=	1	-152	GGAGGAATATCGCGTATTTTTAGAACTCCATAGATCTCGCCACCGGGACATCCTATACCCGCTTTTTTTTCGGGAGTATATTTATGGACTCCCTTATAGTCGTGGATCCATTTTTGTGGAAAATGTAGGTTATAATAATAAATTTAGTTT	FFFFFFFFFFFF:FFFFFFFFFFFFFFFFFFFFFFFFFFFFFFFF:FFFFFFFFFFFFFFFF::FF:FFFFFFFFFFFFFFFFFFFFFFFFFFFFFFFFFFFFFFFFFFFFFFFFFFFFFFFFFFFFFFFFFFFFFFFFFFFFFFFFFFF	NM:i:0	MD:Z:150	MC:Z:87S63M	AS:i:150	XS:i:0
A00821:246:HVNJYDSXX:2:1108:32570:5228	83	matK	3	60	150M	=	1	-152	GGAGGAATATCGCGTATTTTTAGAACTCCATAGATCTCGCCACCGGGACATCCTATACCCGCTTTTTTTTCGGGAGTATATTTATGGACTCCCTTATAGTCGTGGATCCATTTTTGTGGAAAATGTAGGTTATAATAATAAATTTAGTTT	:FF:FFFFFFFFFFFF,FFFFFFFFFFFFFFFFF:FFFFFFFFFFF:FFFFFFFFFFFFFFFFFF:FFFFFFFFFFFFFFFFFFFFFFFFFFFFFFFFFFFFFFFFFFFF:FFFFFFFFFFFFFFFFFFFFFFFFFFFFFFFFFFFFFFF	NM:i:0	MD:Z:150	MC:Z:87S63M	AS:i:150	XS:i:0
A00821:246:HVNJYDSXX:2:1135:12843:32158	99	matK	4	60	150M	=	369	515	GAGGAATATCGCGTATTTTTAGAACTCCATAGATCTCGCCACCGGGACATCCTATACCCGCTTTTTTTTCGGGAGTATATTTATGGACTCCCTTATAGTCGTGGATCCATTTTTGTGGAAAATGTAGGTTATAATAATAAATTTAGTTTA	FFFFFFFFFFFFFFFFFFFFFFFFFFFFFFFFFFFFFFFFFFFFFFFFFFFFFFFFFFFFFFFFFFFFFFFFFFFFFFFFFFFFFFFFFFFFFFFFFFFFFFFFFFFFFFFFFFFFFFFFFFFFFFFFFFFFFFFFFFFFFFFFFFFFFF	NM:i:0	MD:Z:150	MC:Z:150M	AS:i:150	XS:i:0
A00821:246:HVNJYDSXX:2:1178:2618:17832	163	matK	4	60	150M	=	238	384	GAGGAATATCGCGTATTTTTAGAACTCCATAGATCTCGCCACCGGGACATCCTATACCCGCTTTTTTTTCGGGAGTATATTTATGGACTCCCTTATAGTCGTGGATCCATTTTTGTGGAAAATGTAGGTTATAATAATAAATTTAGTTTA	FFFFF,F:FFFFFFFFFFFFFFFFFFF:FFFFFFFFFFFFFFFFFFFF:FFFFFFFFFFFFFFFF:FFFFFFFFFFFFFFFFFFFFFFFFFFFF:FFFFFFFFFFFFFFFFFFFFF:FFFFF:F:FFFF:FF:FFFFF:FFFFFFFFFFF	NM:i:0	MD:Z:150	MC:Z:150M	AS:i:150	XS:i:0
A00821:246:HVNJYDSXX:2:1178:4092:17973	163	matK	4	60	150M	=	238	384	GAGGAATATCGCGTATTTTTAGAACTCCATAGATCTCGCCACCGGGACATCCTATACCCGCTTTTTTTTCGGGAGTATATTTATGGACTCCCTTATAGTCGTGGATCCATTTTTGTGGAAAATGTAGGTTATAATAATAAATTTAGTTTA	FFFFF:FFFFFFFFFFFFFFFFFFFFFFFFFFFFFFFFFFFFFFFFFFFFFFFFFFFFFFFFFFFFFFFFFFFFFFFFFFFFFFFFFFFFFFFFFFFFFFF,FFFFFFFF:FFFFFFFF:FFFFFF,FFF:FFFFFFFFFF:FFFFFFFF	NM:i:0	MD:Z:150	MC:Z:150M	AS:i:150	XS:i:0
A00821:246:HVNJYDSXX:2:1178:3106:18458	163	matK	4	60	150M	=	238	384	GAGGAATATCGCGTATTTTTAGAACTCCATAGATCTCGCCACCGGGACATCCTATACCCGCTTTTTTTTCGGGAGTATATTTATGGACTCCCTTATAGTCGTGGATCCATTTTTGTGGAAAATGTAGGTTATAATAATAAATTTAGTTTA	FFFFF,FFFFFFFFFFFFFFFFFFFFFFFFFFFFFFFFFFFFFFFFFFFFFFFFFFFFFFFFFFFFFFFFFFFFFF:FFFFFFFFFFFFFFFFF:F,FFFFFFFFFFFFF:FFFFFFFF,FFFF:FFF,F:F:FFFFFFFFFFFFFFFFF	NM:i:0	MD:Z:150	MC:Z:150M	AS:i:150	XS:i:0
A00821:246:HVNJYDSXX:2:1108:16315:33473	99	matK	5	60	150M	=	247	392	AGGAATATCGCGTATTTTTAGAACTCCATAGATCTCGCCACCGGGACATCCTATACCCGCTTTTTTTTCGGGAGTATATTTATGGACTCCCTTATAGTCGTGGATCCATTTTTGTGGAAAATGTAGGTTATAATAATAAATTTAGTTTAC	FFFFFFFFFFFFFFF:FF:FFFF:F:FFFFFFFFFFFFFFFFFFFFFFFFFFFFFF:,F:FFFFFF:F:F,FFF,FFFFFFFF:FFFFFFFF,FFFFFFFFF:FFF,FFFFFFF,FFFFFFF:FFF,FFFFFF::FFFFFFFFF::F,F,	NM:i:0	MD:Z:150	MC:Z:150M	AS:i:150	XS:i:0
A00821:246:HVNJYDSXX:2:1319:16504:17613	163	matK	5	60	150M	=	249	394	AGGACTATCGCGTATTTTTAGAACTCCATAGATCTCGCCACCGGGACATCCTATACCCGCTTTTTTTTCGGGAGTATATTTATGGACTCCCTTATAGTCGTGGATCCATTTTTGTGGAAAATGTAGGTTATAATAATAAATTTAGTTTAC	FFFF,FFFFFFFFFFFFFFFFFFFFF:FFFFFFFFFFFFFFFFFFFFFFFFFFFFFFFFFFFFFFFFFFFFFFFFFFFFFFFFFF,FFFFFFFFFFFFFFFFFFFFFFF:FFFFFFFFFFFFFFFFF:FFFFFFFFFFFFFFFFFFFFFF	NM:i:1	MD:Z:4A145	MC:Z:150M	AS:i:145	XS:i:0
A00821:246:HVNJYDSXX:2:1218:22101:8108	99	matK	6	60	150M	=	130	274	GGAATATCGCGTATTTTTAGAACTCCATAGATCTCGCCACCGGGACATCCTATACCCGCTTTTTTTTCGGGAGTATATTTATGGACTCCCTTATAGTCGTGGATCCATTTTTGTGGAAAATGTAGGTTATAATAATAAATTTAGTTTACT	FFFFFFFFFFFFFFFFFFFFFFFFFFFFFFFFFFFFFFFFFFFFFFFFFFFFFFFFFFFFFFFFFFFFFFFFFFFFF:FFFFFFFFFFFFFFFFFFFFFFFFFFFFFFF:FFFFFFFFFFFFFFFFFFFFFFFFFFFFFFFFFFFFFFFF	NM:i:0	MD:Z:150	MC:Z:150M	AS:i:150	XS:i:0
A00821:246:HVNJYDSXX:2:1228:14895:12070	99	matK	6	60	150M	=	159	303	GGAATATCGCGTATTTTTAGAACTCCATAGATCTCGCCACCGGGACATCCTATACCCGCTTTTTTTTCGGGAGTATATTTATGGACTCCCTTATAGTCGTGGATCCATTTTTGTGGAAAATGTAGGTTATAATAATAAATTTAGTTTACT	FFFFFFFFFFFFFFFFFFFFFFFFFFFFFFFFFFFFFFFFFFF:FFFFFFFFFFFFFFFFFFFFFFFFFFFFFFFFFF:FFFFFFFFFFFFFFFFFFFFFFFFFFFFFFFFFF,FFFFFFFF:FFF:FF:FFFFFFFF:FFFFFF:FFFF	NM:i:0	MD:Z:150	MC:Z:150M	AS:i:150	XS:i:0
A00821:246:HVNJYDSXX:2:1203:31910:13949	83	matK	6	60	150M	=	1	-155	GGAATATCGCGTATTTTTAGAACTCCATAGATCTCGCCACCGGGACATCCTATACCCGCTTTTTTTTCGGGAGTATATTTATGGACTCCCTTATAGTCGTGGATCCATTTTTGTGGAAAATGTAGGTTATAATAATAAATTTAGTTTACT	FFFFFFF:FF:FFFFFFFFFFFFFFFFFFFFFFFFFFFFFFFFFFFFFFFFFFFFFFFFFFFFFFFFFFFFFFFFFFFFFFFFFFFFFFFFFFFFFFFFFFFFFFFFFFF:FFFFFFFFFFFFFFFFFFFFFFFFFFFFFFFFFFFFFFF	NM:i:0	MD:Z:150	MC:Z:25S125M	AS:i:150	XS:i:0
A00821:246:HVNJYDSXX:2:1270:17978:1282	163	matK	8	60	150M	=	287	429	AATATCGCGTATTTTTAGAACTCCATAGATCTCGCCACCGGGACATCCTATACCCGCTTTTTTTTCGGGAGTATATTTATGGACTCCCTTATAGTCGTGGATCCATTTTTGTGGAAAATGTAGGTTATAATAATAAATTTAGTTTACTAA	,,F:,FFFFFFFFFFFFFFFFFFFF:FFFFFFFFFFFFFFFFFFFFFFFFFFFFFFFFFFFFFFFFFFFFFFFFF:FFFFFFFFFFFFFFFFFFFFFFFFFFFFFFFF:FFFFFFF,FFF:FFFFFFFF:FFFFFFF:FFFFFFFFFFFF	NM:i:0	MD:Z:150	MC:Z:150M	AS:i:150	XS:i:0
A00821:246:HVNJYDSXX:2:1150:20292:28369	163	matK	9	60	150M	=	221	362	ATATCGCGTATTTTTAGAACTCCATAGATCTCGCCACCGGGACATCCTATACCCGCTTTTTTTTCGGGAGTATATTTATGGACTCCCTTATAGTCGTGGATCCATTTTTGTGGAAAATGTAGGTTATAATAATAAATTTAGTTTACTAAT	FFFFFFFFFFFFFFFFFFFFFFFFFFFFFFFFFFFFFFFFFFFF:FFF:FFFFFFFFFFFFFFFFFFFFFFFFFFFFFFFFFFFFFFFFFFFFFFFFFFFFFFFFFFFFFFFFFFFFFFFF:FFFFFFFFFFFFFFFFFFFFFFFFFFFF	NM:i:0	MD:Z:150	MC:Z:150M	AS:i:150	XS:i:0
A00821:246:HVNJYDSXX:2:1152:16423:26897	163	matK	9	60	150M	=	157	298	ATATCGCGTATTTTTAGAACTCCATAGATCTCGCCACCGGGACATCCTATACCCGCTTTTTTTTCGGGAGTATATTTATGGACTCCCTTATAGTCGTGGATCCATTTTTGTGGAAAATGTAGGTTATAATAATAAATTTAGTTTACTAAT	FFFFFFFFFFFFFFFFFFFFFFFFFFFFFFFFFFFFFFFFFFFFFFFFFFFFFFFFFFFFFFFFF:FFFFFFFFFFFFFFFFFFFFFFFFFFFFFFFFFFFFFFFFFFFFF:FFFFFFFFFFFFF,FFFFFFFFFFFFFFFFFFFFFFFF	NM:i:0	MD:Z:150	MC:Z:150M	AS:i:150	XS:i:0
A00821:246:HVNJYDSXX:2:1170:23882:36088	99	matK	15	60	150M	=	136	271	CGTATTTTTAGAACTCCATAGATCTCGCCACCGGGACATCCTATACCCGCTTTTTTTTCGGGAGTATATTTATGGACTCCCTTATAGTCGTGGATCCATTTTTGTGGAAAATGTAGGTTATAATAATAAATTTAGTTTACTAATTGTAAA	FFFF:FFFFFFFFFFFFFFFFFFFFFFFFFFFFFFFFFFFFFFFFFFFFFFFFFFFFFFFFFFFF,FFFFFF:FFFFFFFFFFFFFFFFFFFFFFFFFFFF:FF,FFFFFFFFF:FFFFFFFFFFFFF:FFFFFFFF:FFFFFFFFF,FF	NM:i:0	MD:Z:150	MC:Z:150M	AS:i:150	XS:i:0
A00821:246:HVNJYDSXX:2:1276:22064:5040	163	matK	16	60	150M	=	85	219	GTATTTTTAGAACTCCATAGATCTCGCCACCGGGACATCCTATACCCGCTTTTTTTTCGGGAGTATATTTATGGACTCCCTTATAGTCGTGGATCCATTTTTGTGGAAAATGTAGGTTATAATAATAAATTTAGTTTACTAATTGTAAAA	FFFFFFFFFFFFFFFFFFFFFFFFFFFFFFFFFFFFFFFFFFFFFFFFFFFFFFFFFFFFFFFFFFFFFFFFFFFFFFFFFFFFFFFFFFFFFFFFFFFFFFFFFFFFFFFFFFFFFFFFFFFFFFFFFFFFFFFFFFFFFFFF:FF:FF	NM:i:0	MD:Z:150	MC:Z:150M	AS:i:150	XS:i:0
A00821:246:HVNJYDSXX:2:1277:6216:34084	163	matK	17	60	150M	=	148	281	TATTTTTAGAACTCCATAGATCTCGCCACCGGGACATCCTATACCCGCTTTTTTTTCGGGAGTATATTTATGGACTCCCTTATAGTCGTGGATCCATTTTTGTGGAAAATGTAGGTTATAATAATAAATTTAGTTTACTAATTGTAAAAC	FFFFFFFFFFFFFFFFFFF,FFFFFFFFFFFFFFFFFFFFFFFFFFFFFFFFFFFFFFFF:FFFFFFFF:FFFFFFFFFFFFF:FF:FFFFFFFFFFFFFFFFFFFFFFFF,FFFFFFFFFFFFFFFFFFFFFFFFFFFFFFFFFFFFFF	NM:i:0	MD:Z:150	MC:Z:150M	AS:i:150	XS:i:0
A00821:246:HVNJYDSXX:2:1116:32307:1705	83	matK	17	60	150M	=	1	-166	TATTTTTAGAACTCCATAGATCTCGCCACCGGGACATCCTATACCCGCTTTTTTTTCGGGAGTATATTTATGGACTCCCTTATAGTCGTGGATCCATTTTTGTGGAAAATGTAGGTTATAATAATAAATTTAGTTTACTAATTGTAAAAC	FFFFF:FFFFFFFFFFF,FFFFFFFFFFFFFFFFFFFFFFFFFFFFFFFFFFFFFFFF,FFFFFFFFFF,FFFFFFFF:FFFFFFFFFFFFFFF:FFF:FFFFFFFFFFFFFFFFFFFFFFFFFFFFFFFFFFFF:FFFFFFFFFFFFFF	NM:i:0	MD:Z:150	MC:Z:113S37M	AS:i:150	XS:i:0
A00821:246:HVNJYDSXX:2:1272:31765:2487	163	matK	18	60	150M	=	295	427	ATTTTTAGAACTCCATAGATCTCGCCACCGGGACATCCTATACCCGCTTTTTTTTCGGGAGTATATTTATGGACTCCCTTATAGTCGTGGATCCATTTTTGTGGAAAATGTAGGTTATAATAATAGATTTAGTTTACTAATTGTAAAACG	FFFFFFFFFFFFFFFFFFFFFFFFFFFFFFFFFFFFFFFFFFFFFFFFFFFFFFFFFFFFFFFFFFFFFFFFFFFF:F:FFFFFFFFFFFFFFFFFFFFFFFFFFF:,FFFFF::FFFFFF,FF:,FFFFFFFFFFFFFFFFFFFFFFFF	NM:i:1	MD:Z:125A24	MC:Z:150M	AS:i:145	XS:i:0
A00821:246:HVNJYDSXX:2:1222:18566:17832	83	matK	19	60	150M	=	1	-168	TTTTGAGAACTCCATAGATCTCGCCACCGGGACATCCTATACCCGCTTTTTTTTCGGGAGTATATTTATGGACTCCCTTATAGTCGTGGATCCATTTTTGTGGAAAATGTAGGTTATAATAATAAATTTAGTTTACTAATTGTAAAACGT	FFFF,FFFFFF:FFFFFFFFFFFFFFFFFFFFFF:FFFFFFFFFF:FFFFFFFFFFFFFFFFFFFFF:FFFFFFFFFFFFFFFFFFFFFFFFFF:FFFFFFFFFFFFFFFFFFFFFFFFFFFFFFFFFFFFFFFFFFFFFFFFFFFFFFF	NM:i:1	MD:Z:4T145	MC:Z:128S22M	AS:i:145	XS:i:0
A00821:246:HVNJYDSXX:2:1216:21278:4398	147	matK	20	60	150M	=	1	-169	TTTTAGAACTCCATAGATCTCGCCACCGGGACATCCTATACCCGCTTTTTTTTCGGGAGTATATTTATGGACTCCCTTATAGTCGTGGATCCATTTTTGTGGAAAATGTAGGTTATAATAATAAATTTAGTTTACTAATTGTAAAACGTT	FFFFF,FFFFFFFFFFFFFF:F:FFF:FFFFFFFFFFFFFFFFF:FFFFFFFFF:FFFFFFFF:FFFFFFFFF:FFFFFFFFFFFFFFFFFFFFFFFFFFFFFFFFFFFFFFFFFFFFFFFFFFFFFFFFFFFFFFFFFFFFFFFFFFFF	NM:i:0	MD:Z:150	MC:Z:128S22M	AS:i:150	XS:i:0
A00821:246:HVNJYDSXX:2:1125:19162:25410	163	matK	22	60	150M	=	142	270	TTAGAACTCCATAGATCTCGCCACCGGGACATCCTATACCCGCTTTTTTTTCGGGAGTATATTTATGGACTCCCTTATAGTCGTGGATCCATTTTTGTGGAAAATGTAGGTTATAATAATAAATTTAGTTTACTAATTGTAAAACGTTTA	FFFFFFFFFFFFFFFFFFFFFF:FFFFFFFFFFFFFFFFFFFFFFFFFFFFFFFFFF:F:FF,FFFFFFFFFFFFFFFFFFFFFFFFFFFFF,F:FFFFF,::FFFFFF:F:FFFFFF,FF::FFFFFFFFF:F:,FFFF,F:FFFFFFF	NM:i:0	MD:Z:150	MC:Z:150M	AS:i:150	XS:i:0
A00821:246:HVNJYDSXX:2:1132:1651:19288	163	matK	22	60	150M	=	176	304	TTAGAACTCCATAGATCTCGCCACCGGGACATCCTATACCCGCTTTTTTTTCGGGAGTATATTTATGGACTCCCTTATAGTCGTGGATCCATTTTTGTGGAAAATGTAGGTTATAATAATAAATTTAGTTTACTAATTGTAAAACGTTTA	FFFFFFFFFFFFFFFFFFFFFFFFFFFFFFFFFFFFFFFFFFFFFFFFFFFFFFFFFFFFFFFFFFFFFFFFFFFFFFFFFFFFFFFFFFFFFFFFFFFFFF,FFFFFFFFFFFFFFFFFFFFFFFFFFFFFFF:FFFFFFFFFFFFFFF	NM:i:0	MD:Z:150	MC:Z:150M	AS:i:150	XS:i:0
A00821:246:HVNJYDSXX:2:1163:5041:35587	163	matK	24	60	150M	=	254	380	AGAACTCCATAGATCTCGCCACCGGGACATCCTATACCCGCTTTTTTTTCGGGAGTATATTTATGGACTCCCTTATAGTCGTGGATCCATTTTTGTGGAAAATGTAGGTTATAATAATAAATTTAGTTTACTAATTGTCAAACGTTTAAT	FF:FFFFFFFFFFFFFFFFFFFFFFFFFFFFFF,FFFFFFFFF:FFF:FFFFFFFFFFFF:F:FFFFFFFFF,FFFFFFFFFFFFFFFFFF,FFFFFFFFFFFF:,FFFFFFF:FFFFF:F:FFFFFFF:FFFFFFFF,F,F:FFFFFFF	NM:i:1	MD:Z:138A11	MC:Z:150M	AS:i:145	XS:i:0
A00821:246:HVNJYDSXX:2:1207:6696:13589	163	matK	27	60	150M	=	275	398	ACTCCATAGATCTCGCCACCGGGACATCCTATACCCGCTTTTTTTTCGGGAGTATATTTATGGACTCCCTTATAGTCGTGGATCCATTTTTGTGGAAAATGTAGGTTATAATAATAAATTTAGTTTACTAATTGTAAATCGTTTAATTAC	FFFFFFFFFFFFFFFFFFFFFFFFFFFFFFFFFFFFFFFFFFFFFFFFFFFFFFFFFFFFFFFFFFFFFF,FFFFFFFFFFFFFFFFFFFFFFFFFFFFFFF:FFFFFFFFFFFFFFFFFFFFFFFFFFFFFFFFFFF,FFFFFF,FFFF	NM:i:1	MD:Z:138A11	MC:Z:150M	AS:i:145	XS:i:0
A00821:246:HVNJYDSXX:2:1276:22064:32377	83	matK	27	60	150M	=	1	-176	ACTCCATAGATCTCGCCACCGGGACATCCTATACCCGCTTTTTTTTCGGGAGTATATTTATGGACTCCCTTATAGTCGTGGATCCATTTTTGTGGAAAATGTAGGTTATAATAATAAATTTAGTTTACTAATTGTAAAACGTTTAATTAC	FFFFFFFFFFFFFFFFFFFFFFFFFFFFFFFFFFFF:FFFFFFFFFFFFFFFFFFFFFFFFFFFFFFFFFFFFFFFFFFFFFFFFFFFFFFFFFF:FFFFFFFFFFFFFFFFFFFFFFFFFFFFFFFFFFFFFFFFFFFFFFFFFFFFFF	NM:i:0	MD:Z:150	MC:Z:66S84M	AS:i:150	XS:i:0
A00821:246:HVNJYDSXX:2:1155:23918:25942	163	matK	28	60	150M	=	222	344	CTCCATAGATCTCGCCACCGGGACATCCTATACCCGCTTTTTTTTCGGGAGTATATTTATGGACTCCCTTATAGTCGTGGATCCATTTTTGTGGAAAATGTAGGTTATAATAATAAATTTAGTTTACTAATTGTAAAACGTTTAATTACT	FFFFFFFFFFFFFFFFFFFFFFFFFFFFFFFFFFFFFFFFFFFFFFFFFFFFFFFFFFFFFFFFFFFFFFFFFFFFFFFFFFFFFFFFFFFFFFFFFFFFFFFFFF:FFFFFFFFFFFFFFFFFFFFFFF:FFFFF:F:FFFFFFFFFFF	NM:i:0	MD:Z:150	MC:Z:150M	AS:i:150	XS:i:0
A00821:246:HVNJYDSXX:2:1134:17526:31219	147	matK	28	60	150M	=	1	-177	CTCCATAGATCTCGCCACCGGGACATCCTATACCCGCTTTTTTTTCGGGAGTATATTTATGGACTCCCTTATAGTCGTGGATCCATTTTTGTGGAAAATGTAGGTTATAATAATAAATTTAGTTTACTAATTGTAAAACGTTTAATTACT	FFFFFFFFFFFFFFFFFFFFFFFFFFFFFFFFFFFFFFFFFFFFFFFFFFFFFFFFFFFFFFFFFFFFFFFFFFFFFFFFFFFFFFFFFFFFFFFFFFFFFFFFFFFFFFFFFFFFFFFFFF:FFFFFFFFFFFFFFFFFFFFFFFFFFF	NM:i:0	MD:Z:150	MC:Z:125S25M	AS:i:150	XS:i:0
A00821:246:HVNJYDSXX:2:1121:28140:27492	163	matK	29	60	150M	=	193	314	TCCATAGATCTCGCCACCGGGACATCCTATACCCGCTTTTTTTTCGGGAGTATATTTATGGACTCCCTTATAGTCGTGGATCCATTTTTGTGGAAAATGTAGGTTATAATAATAAATTTAGTTTACTAATTGTAAAACGTTTAATTACTC	FFFFFFFFFFFFFFFFFFFFFFFFFFFFFFFFFFFFFFFFFFFFFFFFFFFFF:FFFFFFFFFFFFFF:FF,FFFFFFFFFFFFFFFFFFFFFFFFFFFFFFFFFFFFFF,FFFFFFFFFFFFFFFFFFFFFF,FF:FFFFFFFFFFFFF	NM:i:0	MD:Z:150	MC:Z:150M	AS:i:150	XS:i:0
A00821:246:HVNJYDSXX:2:1156:27019:36824	163	matK	30	60	150M	=	323	443	CCATAGATCTCGCCACCGGGACATCCTATACCCGCTTTTTTTTCGGGAGTATATTTATGGACTCCCTTATAGTCGTGGATCCATTTTTGTGGAAAATGTAGGTTATAATAATAAATTTAGTTTACTAATTGTAAAACGTTTAATTACTCG	FFFFFFFFFFFFFFFFFFFFFFFFFFFFFFFFFFFFFFFFFFFFFFFFFFFFFFFFFFFFFFFFFFFFFFFFFFFFFFFFFFFFFF:FFFFFFFFFFF:FFFFFFFFFFFFFFFFFFFFFFFFF:FFFFFFFFFFF:FFFFFFFFFFFF,	NM:i:0	MD:Z:150	MC:Z:150M	AS:i:150	XS:i:0
A00821:246:HVNJYDSXX:2:1248:4797:8202	163	matK	32	60	150M	=	308	426	ATAGATCTCGCCACCGGGACATCCTATACCCGCTTTTTTTTCGGGAGTATATTTATGGACTCCCTTATAGTCGTGGATCCATTTTTGTGGAAAATGTAGGTTATAATAATAAATTTAGTTTACTAATTGTAAAACGTTTAATTACTCGAA	FFFFFF:FFFFFFFFFFFFFFFFFFFFFFFFFFFFFF:FFFFFFFFFF:FFFF:FFFFFFFFFFFFFFFFFFFFFFFFFFFFFFFFFFFFFFFFFFFFFFFFFFFFFFFFFFF:FFF:FFFFFFFFFFFFFFFFFFFFFFFFFF:FFFFF	NM:i:0	MD:Z:150	MC:Z:150M	AS:i:150	XS:i:0
A00821:246:HVNJYDSXX:2:1168:6126:31579	83	matK	33	60	150M	=	1	-182	TAGATCTCGCCACCGGGACATCCTATACCCGCTTTTTTTTCGGGAGTATATTTATGGACTCCCTTATAGTCGTGGATCCATTTTTGTGGAAAATGTAGGTTATAATAATAAATTTAGTTTACTAATTGTAAAACGTTTAATTACTCGAAT	FFFFFFFFFFFFFFFFFFFFFFFFFFFFFFFF:FFFFFFFFFFFFFFFFFFFFFFFFFFFFFFFFFFFFFFFFFFFFFFFFFF:FFFFFFFFFFFFFFFFFFFFFFFFFFFFFFFFFFFFFFFFFFFFFFFFFFF:FFFFFFFFFFFFFF	NM:i:0	MD:Z:150	MC:Z:116S34M	AS:i:150	XS:i:0
A00821:246:HVNJYDSXX:2:1112:16396:16705	99	matK	34	60	150M	=	235	351	AGATCTCGCCACCGGGACATCCTATACCCGCTTTTTTTTCGGGAGTATATTTATGGACTCCCTTATAGTCGTGGATCCATTTTTGTGGAAAATGTAGGTTATAATAATAAATTTAGTTTACTAATTGTAAAACGTTTAATTACTCGAATG	FFFFFFFFFFFFFFFFFFFFFFFFFFFFFFFFFFFFFFFFFFFFFFFF:FFFFFFFFFFFFFFF:FFFFFFFFFFFFFFFFFFFFFFFF:FF:F:FFFFFFFFFFFFFFFF:FFFFFFFFFFFFFF:FFFFFFF:FFFFFFFFFFFFF:F	NM:i:0	MD:Z:150	MC:Z:150M	AS:i:150	XS:i:0
A00821:246:HVNJYDSXX:2:1273:1136:14231	163	matK	35	60	150M	=	180	295	GATCTCGCCACCGGGACATCCTATACCCGCTTTTTTTTCGGGAGTATATTTATGGACTCCCTTATAGTCGTGGATCCATTTTTGTGGAAAATGTAGGTTATAATAATAAATTTAGTTTACTAATTGTAAAACGTTTAATTACTCGAATGT	FFFFFFFFFFFFFFFFFFFFFFFF:FFFFFFFFFFFFFFFFFFFFFFF:FFFFFFFFFFFFFF,FFFFFF:FFFFFFFFF:F:F:F:F:FFFFFFFF:F:FFFFFFFFFFFFFFFFFF,FFFF,FFF:FF:FFFFFF:FFF:FFFFFFF,	NM:i:0	MD:Z:150	MC:Z:150M	AS:i:150	XS:i:0
A00821:246:HVNJYDSXX:2:1102:9787:18192	163	matK	36	60	150M	=	221	335	ATCTCGCCACCGGGACATCCTATACCCGCTTTTTTTTCGGGAGTATATTTATGGACTCCCTTATAGTCGTGGATCCATTTTTGTGGAAAATGTAGGTTATAATAATAAATTTAGTTTACTAATTGTAAAACGTTTAATTACTCGAATGTA	FFFFFFFFFFFFFFFFFFFFFFFFFFFFFFFFFFFFFFFFFFFFFFFFFFFFFFFFFFFF:F:FFFFFFFFFFFFFFFFFFFFFFFFFFFFFFFFF:FFFFFFFFFFFFFFFFFFFFFFFFFFFFFFF::FFFFFFFFFFFFFFF:FFFF	NM:i:0	MD:Z:150	MC:Z:150M	AS:i:150	XS:i:0
A00821:246:HVNJYDSXX:2:1157:20085:25379	99	matK	36	60	150M	=	208	322	ATCTCGCCACCGGGACATCCTATACCCGCTTTTTTTTCGGGAGTATATTTATGGACTCCCTTATAGTCGTGGATCCATTTTTGTGGAAAATGTAGGTTATAATAATAAATTTAGTTTACTAATTGTAAAACGTTTAATTACTCGAATGTA	FFFFFFFFFFFFFFFFFFFFFFFFFFFFFFFFFFFFFFFFFFFFFFFFFFFFFFFFFFFFFFFFFFFFFFFFFFFFFFFFFFFFFFFFFFFFFFFFFFFFFFFFFFFFFFFFFFFFFF:FFFFFFFFF:FFFFFFFFFFFFFFFFFFFFF	NM:i:0	MD:Z:150	MC:Z:150M	AS:i:150	XS:i:0
A00821:246:HVNJYDSXX:2:1308:30219:8171	163	matK	36	60	150M	=	70	184	ATCTCGCCACCGGGACATCCTATACCCGCTTTTTTTTCGGGAGTATATTTATGGACTCCCTTATAGTCGTGGATCCATTTTTGTGGAAAATGTAGGTTATAATAATAAATTTAGTTTACTAATTGTAAAACGTTTAATTACTCGAATGTA	FFFFFFFFFFFFFFFFFFFFFFFFFFFFFFFFFFFFFFFFFFFFFFFF:FFFFFFFFFFFFFFFFFFFFFFFFFFF:FF:FFFFFF:FF:,FF:FFF,FFFFFFFFFF,:FFFFFFF:FF,FFFFFFFFFFFF,FFFFFFFFFFFFFFF:	NM:i:0	MD:Z:150	MC:Z:150M	AS:i:150	XS:i:0
A00821:246:HVNJYDSXX:2:1277:30807:26005	163	matK	38	60	150M	=	274	386	CTCGCCACCGGGACATCCTATACCCGCTTTTTTTTCGGGAGTATATTTATGGACTCCCTTATAGTCGTGGATCCATTTTTGTGGAAAATGTAGGTTATAATAATAAATTTAGTTTACTAATTGTAAAACGTTTAATTACTCGAATGTATC	FFFFFFF:FFFFFFFFFFFFFFFFFFF:FFFFFFFFFFF:FFFFF::FFFFFFFFFFFF:FFFFFFFFFFFFFF:FFFF,FFFFFFFFFFFFFFFFFFFFFFFFFFFFFFFFFFFFFFFFFFF:FFFFFFFFFFFFFF:FFFFFFFFFFF	NM:i:0	MD:Z:150	MC:Z:150M	AS:i:150	XS:i:0
A00821:246:HVNJYDSXX:2:1248:8703:20572	163	matK	40	60	150M	=	131	241	CGCCACCGGGACATCCTATACCCGCTTTTTTTTCGGGAGTATATTTATGGACTCCCTTATAGTCGTGGATCCATTTTTGTGGAAAATGTAGGTTATAATAATAAATTTAGTTTACTAATTGTAAAACGTTTAATTACTCGAATGTATCAA	FFFFFFFFFFFFFFFFFFFFFFFFFFFFFFFFFFFFFFFFFFFF,FFFFFFFF:FFFF,FFFFFFFFFFFFFFF:F,FFFFFFFFF:FFFFFFFFFFFFFFFFFF,FFFF,FFFF::,:FFFF,FF:FF:F:FFFFFFFFFF:FFFFFFF	NM:i:0	MD:Z:150	MC:Z:150M	AS:i:150	XS:i:0
A00821:246:HVNJYDSXX:2:1248:8305:21793	163	matK	40	60	150M	=	131	241	CGCCACCGGGACATCCTATACCCGCTTTTTTTTCGGGAGTATATTTATGGACTCCCTTATAGTCGTGGATCCATTTTTGTGGAAAATGTAGGTTATAATAATAAATTTAGTTTACTAATTGTAAAACGTTTAATTACTCGAATGTATCAA	FFFFFFFFFFFFFFFFFFF:FFFFFFF:FFF:FFFFFFFFFFFFFFFFFFFFFFFF:FFFFFFFFFFFFFFFFFFF,:F:FFFFF:FFF,FFFFFFFFFF,FFFFFFFFFFFFFFFFFFFFFF:F:FFF:F:FFFF:FFFFFFFFFFFFF	NM:i:0	MD:Z:150	MC:Z:150M	AS:i:150	XS:i:0
A00821:246:HVNJYDSXX:2:1276:30752:31297	99	matK	40	60	150M	=	225	335	CGCCACCGGGACATCCTATACCCGCTTTTTTTTCGGGAGTATATTTATGGACTCCCTTATAGTCGTGGATCCATTTTTGTGGAAAATGTAGGTTATAATAATAAATTTAGTTTACTAATTGTAAAACGTTTAATTACTCGAATGTATCAA	FFFFFFFFFFFFFFFFFFFFFFFFFFFFFF:FFFFFFFFFFFFFFFFFFFFFFFFFFFFFFFFFFFFFFFFFFFFFFFFFFFF,FFFFFFFF,FFFFFFFFFFFFFFFFFFFFFFF:FFFFF,FF:FF,FFFFFFFFFFFFFFFFFFFFF	NM:i:0	MD:Z:150	MC:Z:150M	AS:i:150	XS:i:0
A00821:246:HVNJYDSXX:2:1205:16288:20149	83	matK	41	60	150M	=	1	-190	GCCACCGGGACATCCTATACCCGCTTTTTTTTCGGGAGTATATTTATGGACTCCCTTATAGTCGTGGATCCATTTTTGTGGAAAATGTAGGTTATAATAATAAATTTAGTTTACTAATTGTAAAACGTTTAATTACTCGAATGTATCAAC	FFFFFFFFFFFFFFFFFFFFFFFF:FFFFFFFFFFFFFFFFFFFF,FFFFFFFFFFFF,FFFFFFFFFFFFF,FFFFFFFFFFFFFFFFFFFFFFFFFFFFFFFFFFFFFF:FFFFFFFFFFFFFFFFFFFFFFFFFFFFFFFFFFFFFF	NM:i:0	MD:Z:150	MC:Z:31S119M	AS:i:150	XS:i:0
A00821:246:HVNJYDSXX:2:1137:9109:23657	163	matK	43	60	150M	=	220	327	CACCGGGACATCCTATACCCGCTTTTTTTTCGGGAGTATATTTATGGACTCCCTTATAGTCGTGGATCCATTTTTGTGGAAAATGTAGGTTATAATAATAAATTTAGTTTACTAATTGTAAAACGTTTAATTACTCGAATGTATCAACAG	FFFFFFFFFFFFFFFFFFFFFFFFFFFFFFFFFFFFFFFFFFFFFFFFFFFFFFFFFFFFFFFFFFFFFFFFFFFFFFFFFFFFFFFFFFFFFFFFFFFFFFFFFFFFFFFFF:FFFFF,,F,FFFFF,FFFFFFFFFFFFFFFFFFFFF	NM:i:0	MD:Z:150	MC:Z:150M	AS:i:150	XS:i:0
A00821:246:HVNJYDSXX:2:1236:1244:15828	163	matK	43	60	150M	=	261	368	CACCGGGACATCCTATACCCGCTTTTTTTTCGGGAGTATATTTATGGACTCCCTTATAGTCGTGGATCCATTTTTGTGGAAAATGTAGGTTATAATAATAAATTTAGTTTACTAATTGTAAAACGTTTAATTACTCGAATGTATCAACAG	FFFFFFF:FFFFFFFFFFFFFFFFFFF:FFFFFFFFFFF:FF,FFFFFFFFFF,:FFFF:FF:FFFF:F::F:FFF:FF:,,FFF:FFFFF:FFFF,FFF:FFFFFFFFFFFFFFFF:F,FFF:FFFFF:FFFFFFFF::FFFFFF:FFF	NM:i:0	MD:Z:150	MC:Z:150M	AS:i:150	XS:i:0
A00821:246:HVNJYDSXX:2:1137:4345:13213	147	matK	46	60	150M	=	1	-195	CGGGACATCCTATACCCGCTTTTTTTTCGGGAGTATATTTATGGACTCCCTTATAGTCGTGGATCCATTTTTGTGGAAAATGTAGGTTATAATAATAAATTTAGTTTACTAATTGTAAAACGTTTAATTACTCGAATGTATCAACAGACT	FFFFFFFF:FFF,FFFFFFFFFFFFFFFFFFF:FFFFFFFFFFFFFFFFFFFFF:FFFFFFFFFFFFFFFFFFFFFFFFFFFFFFFFFFFFFFFFFFFFFF:FFFFFFFFFFFFFFFFFFFFFFFFFFFFFFFFFFFFFFFFFFFFFFFF	NM:i:0	MD:Z:150	MC:Z:99S51M	AS:i:150	XS:i:0
A00821:246:HVNJYDSXX:2:1202:3495:16000	99	matK	47	60	150M	=	190	293	GGGACATCCTATACCCGCTTTTTTTTCGGGAGTATATTTATGGACTCCCTTATAGTCGTGGATCCATTTTTGTGGAAAATGTAGGTTATAATAATAAATTTAGTTTACTAATTGTAAAACGTTTAATTACTCGAATGTATCAACAGACTC	:FFFFFFFFFFFFFFFFFFFFFFFFFFFFFFFFFFFFFFFFFFFFFFFFFFFFFFFFFFFFFFFFFFFFFFFFFFFFFFFFFFFFFFFFFFFFFFFFFFFFFFFFFFFFFFFFFF:FFF:FFFFFFFFFFFFFFFFFFFFFFFFFFFFFF	NM:i:0	MD:Z:150	MC:Z:150M	AS:i:150	XS:i:0
A00821:246:HVNJYDSXX:2:1175:15456:35336	83	matK	47	60	150M	=	1	-196	GGGACATCCTATACCCGCTTTTTTTTCGGGAGTATATTTATGGACTCCCTTATAGTCGTGGATCCATTTTTGTGGAAAATGTAGGTTATAATAATAAATTTAGTTTACTAATTGTAAAACGTTTAATTACTCAAATGTATCAACAGACTC	FFFFFFFFFFF,FFFFFFFFFFFFFFFFFFFFFFFFFFFFFFFFFFFFFFFFFFFFFFFFFFFFFFFFFFFFFFFFFFFFFFFFFFFFFF:FFFFFFFFFFFF:FFFFFFFFFFFFFFFFFFFFFFFFFFFFFFFFFFFFFF,FFFFFFF	NM:i:1	MD:Z:132G17	MC:Z:94S56M	AS:i:145	XS:i:0
A00821:246:HVNJYDSXX:2:1204:30798:3035	163	matK	48	60	150M	=	220	322	GGACATCCTATACCCGCTTTTTTTTCGGGAGTATATTTATGGACTCCCTTATAGTCGTGGATCCATTTTTGTGGAAAATGTAGGTTATAATAATAAATTTAGTTTACTAATTGTAAAACGTTTAATTACTCGAATGTATCAACAGACTAA	:FFFFFFFFFFFFFFFFFF:FFFFF,FFFFFFFFF:FFFFFFFFFFFFFFFFFFFFFFFFFFFFFFFFFFF,FF:FFFFFFFFFFFFFFFFFFFFF:,FFFFFFF,,FF::FFF:FFFFFFFF,FFFF:FF,::FFF:FFFFFFFFFF,F	NM:i:1	MD:Z:148C1	MC:Z:150M	AS:i:148	XS:i:0
A00821:246:HVNJYDSXX:2:1164:17824:1047	163	matK	49	60	150M	=	127	228	GACATCCTATACCCGCTTTTTTTTCGGGAGTATATTTATGGACTCCCTTATAGTCGTGGATCCATTTTTGTGGAAAATGTAGGTTATAATAATAAATTTAGTTTACTAATTGTAAAACGTTTAATTACTCGAATGTATCAACAGACTCAT	FFFFFFFFFFFFFFFFF:FFFFFFFFFFFFFFFFFFFFFFFFFFFFFFFFFFFFFFFFF:FFFFFF:FFF:FFFFFFFF:FF:FFFFF:FFFFFFFFFFFFFFFF:F:FFFFF,F::FFFFFFFF:FFFFF:FFF:FFFFFF:FFFFFFF	NM:i:0	MD:Z:150	MC:Z:150M	AS:i:150	XS:i:0
A00821:246:HVNJYDSXX:2:1216:7437:8516	147	matK	49	60	150M	=	1	-198	GACATCCTATACCCGCTTTTTTTTCGGGAGTATATTTATGGACTCCCTTATAGTCGTGGATCCATTTTTGTGGAAAATGTAGGTTATAATAATAAATTTAGTTTACTAATTGTAAAACGTTTAATTACTCGAATGTATCAACAGACTCAT	FFFFFF:F:FFFFFF:FFFFFFFF:FFFFFFFFFFFFFFFFFFFFFFFFFFFFF:FF,F:FFFFFF:FF:FFFFFFFFFFFFFFFFFFFFFFFFFFFFFFFFFFFFFFFFFFFFFFFFFFFFFFFFFFFFFF:FFFFFFFFFFFFFFFFF	NM:i:0	MD:Z:150	MC:Z:131S19M	AS:i:150	XS:i:0
A00821:246:HVNJYDSXX:2:1257:28330:6089	163	matK	50	60	150M	=	131	231	ACATCCTATACCCGCTTTTTTTTCGGGAGTATATTTATGGACTCCCTTATAGTCGTGGATCCATTTTTGTGGAAAATGTAGGTTATAATAATAAATTTAGTTTACTAATTGTAAAACGTTTAATTACTCGAATGTATCAACAGACTCATT	FFFFFFFFFFFFFFFFFFFFFFFFFFFFFFFFFFFFFFFFFFFFFFFFFFFFFFFFFF:FFFFFFFFFFFFFFFFFFF:FFFFFFFFFFFFFFFFFFFFFFFFFFFFFFFFFFFFFFFFFFFFFFFFFFFFFFFFFFFFFFF:FFFFF:F	NM:i:0	MD:Z:150	MC:Z:150M	AS:i:150	XS:i:0
A00821:246:HVNJYDSXX:2:1271:26585:34663	163	matK	50	60	150M	=	275	375	ACATCCTATACCCGCTTTTTTTTCGGGAGTATATTTATGGACTCCCTTATAGTCGTGGATCCATTTTTGTGGAAAATGTAGGTTATAATAATAAATTTAGTTTACTAATTGTAAAACGTTTAATTACTCGAATGTATCAACAGACTCATT	FFFFFFFFFFFFFFFFFFFFFFFFFFFFFFFFFFFFFFFFFFFFFFFFFFFFFFFF:FFFFFFFFFFFFFFFFFFFFF:FFFFFFFFFFFFFFFFFFFFFFFFFFFFFFFFFFFF:FFFFFFFFFFFFFFFFFFFFFFFFFFFFFFFFFF	NM:i:0	MD:Z:150	MC:Z:150M	AS:i:150	XS:i:0
A00821:246:HVNJYDSXX:2:1272:27480:4742	163	matK	50	60	150M	=	275	375	ACATCCTATACCCGCTTTTTTTTCGGGAGTATATTTATGGACTCCCTTATAGTCGTGGATCCATTTTTGTGGAAAATGTAGGTTATAATAATAAATTTAGTTTACTAATTGTAAAACGTTTAATTACTCGAATGTATCAACAGACTCATT	FFFFFFFFFFFFFFFFFFFFFFFFFFFFFFFFFFFFFFFFFFFFFFFFFFFFFFFFFFFFFFFFFFFFFFFFFFFFFFFFFFFFFFFFFFFFFFFFFFFFFFFFFFFFFFFFFFFFFFFFFFFFFFFFFFFFFFFFF:FFFFFFFFFFFF	NM:i:0	MD:Z:150	MC:Z:150M	AS:i:150	XS:i:0
A00821:246:HVNJYDSXX:2:1272:27127:4758	163	matK	50	60	150M	=	275	375	ACATCCTATACCCGCTTTTTTTTCGGGAGTATATTTATGGACTCCCTTATAGTCGTGGATCCATTTTTGTGGAAAATGTAGGTTATAATAATAAATTTAGTTTACTAATTGTAAAACGTTTAATTACTCGAATGTATCAACAGACTCATT	FFFFFFFFFFFFFFFFFFFFFFFFFFFFFFFFFFFFFFFFFFFFF:FFFFFFFFFFFFFFFFFFFFFFFFFFFFF:FFFFFFFFFFFFFFFFFFFFFFFFFFFFFFF:FFFFFFFFF,:FFFFFFFFFFFFFFFFFFFFFFFFFFFFFFF	NM:i:0	MD:Z:150	MC:Z:150M	AS:i:150	XS:i:0
A00821:246:HVNJYDSXX:2:1133:21450:20760	83	matK	50	60	150M	=	3	-197	ACATCCTATACCCGCTTTTTTTTCGGGAGTATATTTATGGACTCCCTTATAGTCGTGGATCCATTTTTGTGGAAAATGTAGGTTATAATAATAAATTTAGTTTACTAATTGTAAAACGTTTAATTACTCGAATGTATCAACAGACTCATT	FFFFFFFFFFFFFFFFFFFFFFFFFFFFFFFFFFFFFFFFFFFFFFFFFFFFFFFFFFFFFFF:FFFFFF:FFFFFFFFFFFFFFFFFFFFFFFFFFFFFFFFFFFFFFFFFFFFFFFFFFFFFFFFFFFFFFFFFFFFFFFFFFFFFFF	NM:i:0	MD:Z:150	MC:Z:150M	AS:i:150	XS:i:0
A00821:246:HVNJYDSXX:2:1203:24035:2503	147	matK	50	60	150M	=	1	-199	ACATCCTATACCCGCTTTTTTTTCGGGAGTATATTTATGGACTCCCTTATAGTCGTGGATCCATTTTTGTGGAAAATGTAGGTTATAATAATAAATTTAGTTTACTAATTGTAAAACGTTTAATTACTCGAATGTATCAACAGACTCATT	FFFFFFFFFFFFFFFFFFFFFFFFFFFFFFFFFFFFFFFFFFFFFFFFFFFFFFFF:FFFFFFFFFFFFFFFFFFFFFFFFFFFFFFFFFFFFFFFFFFFFFFFFFFFFFFFFFFFFFFFFFFFFFFFFFFFFFFFFFFFFFFFFFFFFF	NM:i:0	MD:Z:150	MC:Z:92S58M	AS:i:150	XS:i:0
A00821:246:HVNJYDSXX:2:1137:15338:28056	83	matK	51	60	150M	=	1	-200	CATCCTATACCCGCTTTTTTTTCGGGAGTATATTTATGGACTCCCTTATAGTCGTGGATCCATTTTTGTGGAAAATGTAGGTTATAATAATAAATTTAGTTTACTAATTGTAAAACGTTTAATTACTCGAATGTATCAACAGACTCATTT	FFFFFFF:FFFFFFFFFFFFF:FFFFFFFFFFFFFFFFFFFFFFFFFFFFFFFFFFFFFFFFFFF,FFFFFFFFFFFFFFFFFFFFFFFFFFF:FFFFFFFFFFFFFFFFFFFFFFF,FFFFFFFFFFFFFFFFFFFFFFFFFFFFFFFF	NM:i:0	MD:Z:150	MC:Z:127S23M	AS:i:150	XS:i:0
A00821:246:HVNJYDSXX:2:1137:16152:32878	83	matK	51	60	150M	=	1	-200	CATCCTATACCCGCTTTTTTTTCGGGAGTATATTTATGGACTCCCTTATAGTCGTGGATCCATTTTTGTGGAAAATGTAGGTTATAATAATAAATTTAGTTTACTAATTGTAAAACGTTTAATTACTCGAATGTATCAACAGACTCATTT	FFFFFFFFFFFFFFFFF:FFFFFF:FFFFFFFFFFFFFFFFFFFFFFFFFFFFFFFFFFFFFFFFFFFFFFFFFFFFFFFFFFFFFFFFFFFFFFFFFFFFFFFFFFFFFFFFFFFFF:FFFFFFFFFFFFFFFFFFFFFFFFFFFFFFF	NM:i:0	MD:Z:150	MC:Z:127S23M	AS:i:150	XS:i:0
A00821:246:HVNJYDSXX:2:1107:23990:8469	99	matK	54	60	150M	=	206	302	CCTATACCCGCTTTTTTTTCGGGAGTATATTTATGGACTCCCTTATAGTCGTGGATCCATTTTTGTGGAAAATGTAGGTTATAATAATAAATTTAGTTTACTAATTGTAAAACGTTTAATTACTCGAATGTATCAACAGACTCATTTGAT	FFFFFFFFFFFFFFFFFFFFFFFFFFFFFFFFFFFFFF:FFFFFFFFFFFFFFFFFFFFFFFFFFFFFFFFFFFFFFFFFFFFF:FFFFFFFFFFFFFFFFFFFFFFFFFFFF:FFFFFFFFFFFFFFF:FFF:FFFFFFFFFF:FF:FF	NM:i:0	MD:Z:150	MC:Z:150M	AS:i:150	XS:i:0
A00821:246:HVNJYDSXX:2:1142:18521:16063	99	matK	55	60	150M	=	324	419	CTATACCCGCTTTTTTTTCGGGAGTATATTTATGGACTCCCTTATAGTCGTGGATCCATTTTTGTGGAAAATGTAGGTTATAATAATAAATTTAGTTTACTAATTGTAAAACGTTTAATTACTCGAATGTATCAACAGACTCATTTGATC	FFFFFFFFFFFFFFFFFFFFFFFFF:FFFFFFFFFFFFFFF:FFFFFFFFFFFFFFFFFFFFFFFFFFFFFFFFFFFFFFFFFFFFFFFFFFFFFFFFFFFFFFFFFFFF,FFFFFFFFFFFFFFFFFFFFFF,FFFFFFFFFFFFFFFF	NM:i:0	MD:Z:150	MC:Z:150M	AS:i:150	XS:i:0
A00821:246:HVNJYDSXX:2:1315:23791:9377	99	matK	55	60	150M	=	247	342	CTATACCCGCTTTTTTTTCGGGAGTATATTTATGGACTCCCTTATAGTCGTGGATCCATTTTTGTGGAAAATGTAGGTTATAATAATAAATTTAGTTTACTAATTGTAAAACGTTTAATTACTCGAATGTATCAACAGACTCATTTGATC	FFFFFFFFFFFFFFFFFFFFFF:FFFFFFFFFFFFFFFFFFFFFFFFFFFFFFFFFFFFFFFFFFFFFFFFFFFFFFF:FFFFFFFFFFFFFFFFFFFFFFFFFFFFFF:F:FFFFFFFFFFF:FFFFFFFFFFFFFFFFFFFFFFFFFF	NM:i:0	MD:Z:150	MC:Z:150M	AS:i:150	XS:i:0
A00821:246:HVNJYDSXX:2:1315:21884:18161	99	matK	55	60	150M	=	247	342	CTATACCCGCTTTTTTTTCGGGAGTATATTTATGGACTCCCTTATAGTCGTGGATCCATTTTTGTGGAAAATGTAGGTTATAATAATAAATTTAGTTTACTAATTGTAAAACGTTTAATTACTCGAATGTATCAACAGACTCATTTGATC	FFFFFFFFFFFFFFFFFFFFFFFFFFFFFFFFFFFFFFFFFFFFFFFFFFFFFFFFFFFFFFFFFFFFFFFFFFFFFFFFFFFFFFFFFFFFFFFFFFFFFFFFFFFFFFFFFFFFFFFFFFFFFFFFFFFFFFFFFFFFFFFFFFFFFF	NM:i:0	MD:Z:150	MC:Z:150M	AS:i:150	XS:i:0
A00821:246:HVNJYDSXX:2:1238:32398:3208	83	matK	55	60	150M	=	1	-204	CTATACCCGCTTTTTTTTCGGGAGTATATTTATGGACTCCCTTATAGTCGTGGATCCATTTTTGTGGAAAATGTAGGTTATAATAATAAATTTAGTTTACTAATTGTAAAACGTTTAATTACTCGAATGTATCAACAGACTCATTTGATC	FFFFFFF:FF:,FFFFFFF:FFF,FFFFFFFFFFFFFFFFFFFFFFFFFFFFFFFFFFFFFFFFF:FFFFFFFFFFFFFFFFFFFFFFFFFFFFFFFFFFFFFFFFFFFFFFF:FFFFFFFFFFFFFFFFFFFFFFFFFFFFF:FFFFFF	NM:i:0	MD:Z:150	MC:Z:92S58M	AS:i:150	XS:i:0
A00821:246:HVNJYDSXX:2:1125:28375:34538	163	matK	56	60	150M	=	406	500	TATACCCGCTTTTTTTTCGGGAGTATATTTATGGACTCCCTTATAGTCGTGGATCCATTTTTGTGGAAAATGTAGGTTATAATAATAAATTTAGTTTACTAATTGTAAAACGTTTAATTACTCGAATGTATCAACAGACTCATTTGATCA	FFFFFFFFFFFFFFF:FFFFFFF:FFFFFFFFFFFFFFFFFFFFFFFFFFFFFFFFFFFFFFFFF:F:FFFFFFFFFFFFFFFFFFFFFFFFFFFFFFFFFFFFFFFFFFFFFFFFFFFFFFFFFFFFFFFFFFFFFFF:FFFFFFFF,,	NM:i:0	MD:Z:150	MC:Z:150M	AS:i:150	XS:i:0
A00821:246:HVNJYDSXX:2:1265:31937:36793	163	matK	57	60	150M	=	148	241	ATACCCGCTTTTTTTTCGGGAGTATATTTATGGACTCCCTTATAGTCGTGGATCCATTTTTGTGGAAAATGTAGGTTATAATAATAAATTTAGTTTACTAATTGTAAAACGTTTAATTACTCGAATGTATCAACAGACTCATTTGATCAT	FFFFFFFFFFFFFFFFFFFFFFFFFFFFFFFFFFFFFFFFFFFFFF:FFFFFFFFFFFFFFFFFFFFFFFFFFFFFFFFFFFFFFFFFFFFFFFFFFFFFFFFFFFFF:FFFFFFFFFF::FFFFFFFFFFFFFFFFFFFF:FFFFF:FF	NM:i:0	MD:Z:150	MC:Z:150M	AS:i:150	XS:i:0
A00821:246:HVNJYDSXX:2:1217:13105:6965	147	matK	60	60	150M	=	1	-209	CCCGCTTTTTTTTCGGGAGTATATTTATGGACTCCCTTATAGTCGTGGATCCATTTTTGTGGAAAATGTAGGTTATAATAATAAATTTAGTTTACTAATTGTAAAACGTTTAATTACTCGAATGTATCAACAGACTCATTTGATCATTAT	FFFFFFFFF:FFFFFFFFFFFFFFFFFFFFFFFFFFFFFFFFFFFFFFFFFFFFFFFFFFFFFFFFFFFFFFFFFFFFFFFFFFFFFFFFFFFFFFFFFFFFFFFFFFFFFFFFFFFFFFFFFFFFFFFFFFFFFFFFFFFFFFFFFFFF	NM:i:0	MD:Z:150	MC:Z:16S134M	AS:i:150	XS:i:0
A00821:246:HVNJYDSXX:2:1308:17354:15139	147	matK	61	60	150M	=	1	-210	CCGCTTTTTTTTCGGGAGTATATTTATGGACTCCCTTATAGTCGTGGATCCATTTTTGTGGAAAATGTAGGTTATAATAATAAATTTAGTTTACTAATTGTAAAACGTTTAATTACTCGAATGTATCAACAGACTCATTTGATCATTATT	FFFFFFFFFFFFFFFFFFFFFFFFFFFFFFFFFFFFFFFFFFFFFFFFFFFFFFFFFFFFFFFFFFFFFFFFFFFFFFFFFFFFFFFFFFFFFFFFFFFFFFFFFFFFFFFFFFFFFFFFFFFFFFFFFFFFFFFFFFFFFFFFFFFFFF	NM:i:0	MD:Z:150	MC:Z:51S99M	AS:i:150	XS:i:0
A00821:246:HVNJYDSXX:2:1170:29423:26772	163	matK	63	60	150M	=	243	330	GCTTTTTTTTCGGGAGTATATTTATGGACTCCCTTATAGTCGTGGATCCATTTTTGTGGAAAATGTAGGTTATAATAATAAATTTAGTTTACTAATTGTAAAACGTTTAATTACTCGAATGTATCAACAGACTCATTTGATCATTATTGT	FFFFFFFFFFFFFFFFFFFFFFFFFFFFFFFFFFFFFFFFFFFFFFFFFFFFFFFFFFFF:FFFFFFFFFFFFFFFFFFFFFFFFFFFFFFFFFFFFFFFFFFFFFFFFFFFFFFFFFFFFFFFFFFFFFFFFFFFFFFFF:FFFFFFFF	NM:i:0	MD:Z:150	MC:Z:150M	AS:i:150	XS:i:0
A00821:246:HVNJYDSXX:2:1126:31385:3208	163	matK	64	60	150M	=	222	308	CTTTTTTTTCGGGAGTATATTTATGGACTCCCTTATAGTCGTGGATCCATTTTTGTGGAAAATGTAGGTTATAATAATAAATTTAGTTTACTAATTGTAAAACGTTTAATTACTCGAATGTATCAACAGACTCATTTGATCATTATTGTT	FFFFFFFFFFFFFFFFFFFFFFFFFFFFFFFFFFFFFFFFFFFFFFFFFFFFFFFFFFFFF:FFFFFFFFFFFFFFFFFFFFFFFFFFFFFFFFFFFFFFF:F:FFFFFFFF:FF,FFFFFFF:FFFFF,FFFFFFFFFFFFFFFFFFFF	NM:i:0	MD:Z:150	MC:Z:150M	AS:i:150	XS:i:0
A00821:246:HVNJYDSXX:2:1164:3884:22842	163	matK	64	60	150M	=	284	370	TTTTTTTTTCGGGAGTATATTTATGGACTCCCTTATAGTCGTGGATCCATTTTTGTGGAAAATGTAGGTTATAATAATAAATTTAGTTTACTAATTGTAAAACGTTTAATTACTCGAATGTATCAACAGACTCATTTGATCATTATTGTT	FFFFFFFFFFFFFFFFFFF:FFFFFFFFFFFFFFFFFFFFFFFFFFFFFFFFFF::FFF:FFFF:FFFFFFFF:FFFFFFFFFFFFFFFFFFFF,F,FFFFFFFFFFFF,FF:FFFF:FFFFFFFFFFFFF:FF,FFFF:FFFFFF,FFF	NM:i:1	MD:Z:0C149	MC:Z:150M	AS:i:149	XS:i:0
A00821:246:HVNJYDSXX:2:1213:27227:32080	147	matK	68	60	150M	=	1	-217	TTTTTCGGGAGTATATTTATGGACTCCCTTATAGTCGTGGATCCATTTTTGTGGAAAATGTAGGTTATAATAATAAATTTAGTTTACTAATTGTAAAACGTTTAATTACTCGAATGTATCAACAGACTCATTTGATCATTATTGTTAATG	:,FFFFF:FF,FFFF,FFF,FFFFFFFFFFFFFFFFFFFFFFFFFFF:FFFFFFFFFFFFFFFFFFFFFFFFFFFFFFFFFFFFFFFFFFFFFFFFFFFFFFFFFFFFFFFFFF:FFFFFFFFFFFFFFF:FFFFFFFFFFFFF:FFFFF	NM:i:0	MD:Z:150	MC:Z:55S95M	AS:i:150	XS:i:0
A00821:246:HVNJYDSXX:2:1219:26811:10786	147	matK	68	60	150M	=	1	-217	TTGTTCGGGAGTATATTTATGGACTCCCTTATAGTCGTGGATCCATTTTTGTGGAAAATGTAGGTTATAATAATAAATTTAGTTTACTAATTGTAAAACGTTTAATTACTCGAATGTATCAACAGACTCATTTGATCATTATTGTTAATG	:F,F,FFFFFF:FFFFFFFFFFFFFFFF,FFFFFFFFFFFFFFFFFFFFFFFFFFFFFFFFFFFFFFFFFFFFFFFFFFFFFFFFFFFFFFFFFFFFFFF:FFFFFFFFFFFFFF:FFFFFFFFFFFFFFFFFFFFFFFFFFFFFFFFFF	NM:i:1	MD:Z:2T147	MC:Z:55S95M	AS:i:147	XS:i:0
A00821:246:HVNJYDSXX:2:1141:21920:24831	163	matK	70	60	150M	=	194	274	TTTCGGGAGTATATTTATGGACTCCCTTATAGTCGTGGATCCATTTTTGTGGAAAATGTAGGTTATAATAATAAATTTAGTTTACTAATTGTAAAACGTTTAATTACTCGAATGTATCAACAGACTCATTTGATCATTATTGTTAATGAT	FFFFFFFFFFFFFFFFFFFFFFFFFFFFFFFFFFFFFFFFFFFFFFFFFFFFFFFFFFFFFFFFFFFFFFFFFFFFFFFFFFFFFFFFFFFFFFFFFFFFFFFFFFFFFFFFFFFFFFFF:FFFFFFFFFFFFFFFFFFFF:FFFFFFFF	NM:i:0	MD:Z:150	MC:Z:150M	AS:i:150	XS:i:0
A00821:246:HVNJYDSXX:2:1254:6135:8171	83	matK	70	60	150M	=	1	-219	TTTCGGGAGTATATTTATGGACTCCCTTATAGTCGTGGATCCATTTTTGTGGAAAATGTAGGTTATAATAATAAATTTAGTTTACTAATTGTAAAACGTTTAATTACTCGAATGTATCAACAGACTCATTTGATCATTATTGTTAATGAT	FF,:F:FFFFFFF:FF:FFFFFFFFFFFFFFFFFFF:FFFFFFFFFFFFF,FFFF:FFFFFFFFFFFFFFFFFFF:FF,F::FFF:FFFFFFFFFFFFFFFFFFFFFFFFF:FFFFFFFFFF:FF:FFFFFFFFFFFFFFFF,FFFFFFF	NM:i:0	MD:Z:150	MC:Z:130S20M	AS:i:150	XS:i:0
A00821:246:HVNJYDSXX:2:1308:30219:8171	83	matK	70	60	150M	=	36	-184	TTTCGGGAGTATATTTATGGACTCCCTTATAGTCGTGGATCCATTTTTGTGGAAAATGTAGGTTATAATAATAAATTTAGTTTACTAATTGTAAAACGTTTAATTACTCGAATGTATCAACAGACTCATTTGATCATTATTGTTAATGAT	FFFFFFFFFFFFFFFFFFFFFFFFFFFFFFFFFFF:FFFFFFFF,:FFFFFFFFFFFFFFFFFFFFFFFFFFFFFFFFFFFFFFFFFFFFFFFFFFFFFFFFF:FFFFFFFF:FFFFFFFFFFFFFFFFFFFFFFF,FFFFFFFFFFFFF	NM:i:0	MD:Z:150	MC:Z:150M	AS:i:150	XS:i:0
A00821:246:HVNJYDSXX:2:1259:17137:21652	99	matK	71	60	150M	=	299	378	TTCGGGAGTATATTTATGGACTCCCTTATAGTCGTGGATCCATTTTTGTGGAAAATGTAGGTTATAATAATAAATTTAGTTTACTAATTGTAAAACGTTTAATTACTCGAATGTATCAACAGACTCATTTGATCATTATTGTTAATGATT	FFFFFFFFFFFFF:FFFFFFFFFFFFFFFFFFFFFFFFFFFFFFFFFFFFFF:FFFF:FFFFFFFFFFFFFFFFFFFFFF:FFFFFFFFFFFFFFFFFFFFFFFFFFFFFFFFFFFFFF:FFFFFFF:FFFFF:FFFFF:FFFFFFFFFF	NM:i:0	MD:Z:150	MC:Z:150M	AS:i:150	XS:i:0
A00821:246:HVNJYDSXX:2:1227:16233:29919	99	matK	72	60	150M	=	318	396	TCGGGAGTATATTTATGGACTCCCTTATAGTCGTGGATCCATTTTTGTGGAAAATGTAGGTTATAATAATAAATTTAGTTTACTAATTGTAAAACGTTTAATTACTCGAATGTATCAACAGACTCATTTGATCATTATTGTTAATGATTC	FFFFFFFFF:FFFFFFFFFFFFFFFFFFFFFFFFFFFFFFFFFFFFFFFFFFFFFFFFFFFFFFFFFFFFFFFFFFFFFFFFFF:FFFFF,FFFFFFFFFFFFFFFFFFFFF:FFFFFFFFFFFFF:FFFFFFFFFFFFFF:FFFFF,FF	NM:i:0	MD:Z:150	MC:Z:150M	AS:i:150	XS:i:0
A00821:246:HVNJYDSXX:2:1265:5801:28823	163	matK	72	60	150M	=	313	391	TCGGGAGTATATTTATGGACTCCCTTATAGTCGTGGATCCATTTTTGTGGAAAATGTAGGTTATAATAATAAATTTAGTTTACTAATTGTAAAACGTTTAATTACTCGAATGTATCAACAGACTCATTTGATCATTATTGTTAATGATTC	FFFFFFFFFFFFFFFFFFFFFFFFFFFFFFFFFFFFFFFFF:FFFFFFFFFFFFFFFFFFFFFFFFFFFFFFFFFFFFFFFFFFFFFFFFFFF,FFFFFFFFFFFFF:FFFFFFFFFFFF:FFFFFFFF,F::FFFFFF,FFFFF:FFF,	NM:i:0	MD:Z:150	MC:Z:150M	AS:i:150	XS:i:0
A00821:246:HVNJYDSXX:2:1259:30273:17848	83	matK	72	60	150M	=	1	-221	TCGGGAGTATATTTATGGACTCCCTTATAGTCGTGGATCCATTTTTGTGGAAAATGTAGGTTATAATAATAAATTTAGTTTACTAATTGTAAAACGTTTAATTACTCGAATGTATCAACAGACTCATTTGATCATTATTGTTAATGATTC	FFFF:F:FFFFFFF:FFFFFFFF:FFFFFFFFFF,:FFFFF:FFFFFF:FFFFFFFFFFFFFFF:FFFFFFFFFFFFFFFFFFFFFFFFFFFFFFFFFFFFFFFFFFFFFFFFFFFFFFF:FFFFFFFFFFFFFFFFFFFFFFFFFFFFF	NM:i:0	MD:Z:150	MC:Z:34S116M	AS:i:150	XS:i:0
A00821:246:HVNJYDSXX:2:1230:5484:17096	99	matK	73	60	150M	=	250	327	CGGGAGTATATTTATGGACTCCCTTATAGTCGTGGATCCATTTTTGTGGAAAATGTAGGTTATAATAATAAATTTAGTTTACTAATTGTAAAACGTTTAATTACTCGAATGTATCAACAGACTCATTTGATCATTATTGTTAATGATTCT	FFFFFFFFFFFFFFFFFFFFFFFFFFFFFFFFFFFFFFFFFFFFFFFFFFFFFFFFFFFFFFFFFFFFFFFFFFFFFFFFFFFFFFFFFFFFFFFFFFFFFFFFFFFFFFFFFFFFFFFFFFFFFFFFFFFFFFFFFFFFFFFFF:FFFF	NM:i:0	MD:Z:150	MC:Z:150M	AS:i:150	XS:i:0
A00821:246:HVNJYDSXX:2:1116:28610:2534	83	matK	73	60	150M	=	1	-222	CGGGAGTATATTTATGGACTCCCTTATAGTCGTGGATCCATTTTTGTGGAAAATGTAGGTTATAATAATAAATTTAGTTTACTAATTGTAAAACGTTTAATTACTCGAATGTATCAACAGACTCATTTGATCATTATTGTTAATGATTCT	FF:FFFFFFFF:F:FFFFFFFFFFFFFFFFFFF:FFFFFF:FFFFFFFFFFFFFFFFFFFFFFFFFFFFFFFFFFFFFFFFFFFFFFFFFFFFFFFFFFFFF,FFFFFFFFFFFFFFFFFFFFFFFFFFFFFFFFFFFFFFFFFFFFFFF	NM:i:0	MD:Z:150	MC:Z:81S69M	AS:i:150	XS:i:0
A00821:246:HVNJYDSXX:2:1132:9932:8578	83	matK	74	60	150M	=	1	-223	GGGAGTATATTTATGGACTCCCTTATAGTCGTGGATCCATTTTTGTGGAAAATGTAGGTTATAATAATAAATTTAGTTTACTAATTGTAAAACGTTTAATTACTCGAATGTATCAACAGACTCATTTGATCATTATTGTTAATGATTCTA	FFFFFFFFFFFFFFFFFFFFFFFFFFFFFFFFFFFFFFFFFFFFFFFFFFFFFFFFFFFFFFFFFFFFFFFFFFFFFFFFFFFFFFFFFFFFFF:FFFF,FFFFFFFFFFFFFFFFFFFFFFFFFFFFFFFF:FFFFFFFFFFFFFFFFF	NM:i:0	MD:Z:150	MC:Z:54S96M	AS:i:150	XS:i:0
A00821:246:HVNJYDSXX:2:1124:31837:7999	163	matK	75	60	150M	=	257	332	GGAGTATATTTATGGACTCCCTTATAGTCGTGGATCCATTTTTGTGGAAAATGTAGGTTATAATAATAAATTTAGTTTACTAATTGTAAAACGTTTAATTACTCGAATGTATCAACAGACTCATTTGATCATTATTGTTAATGATTCTAA	FFFFFFFF:FFFFFFFFFFFF:FFFFFFFFFFFFFFFFFFFFFFFFFFFFFFFFFFFFFFFFFFFFFFFFFFFFFFFFFFFFFFFFF:FFFFFFFFF:FFFFFFFFFFFFFFFFFFFFFFFFFFFFFFFFFFFFFFFFFFFFFFFFFFFF	NM:i:0	MD:Z:150	MC:Z:150M	AS:i:150	XS:i:0
A00821:246:HVNJYDSXX:2:1259:27136:31548	99	matK	75	60	150M	=	246	321	GGAGTATATTTATGGACTCCCTTATAGTCGTGGATCCATTTTTGTGGAAAATGTAGGTTATAATAATAAATTTAGTTTACTAATTGTAAAACGTTTAATTACTCGAATGTATCAACAGACTCATTTGATCATTATTGTTAATGATTCTAA	FFFFFFFFFFFFFFFFFFFFFFFFFFFFFFFFFFFFFFFFFFFFFFFFFFFFFFFFFFFFFFFFFFFFFFFFFFFFFFFF:FFFFFF:FFFFFFFFFFFFFFFFFFFFFFFFFFFFFFFFFFFFFFFFFFFFFFFFFFFFFFF:FFF:FF	NM:i:0	MD:Z:150	MC:Z:150M	AS:i:150	XS:i:0
A00821:246:HVNJYDSXX:2:1124:16839:5102	83	matK	75	60	150M	=	1	-224	GGAGTATATTTATGGACTCCCTTATAGTCGTGGATCCATTTTTGTGGAAAATGTAGGTTATAATAATAAATTTAGTTTACTAATTGTAAAACGTTTAATTACTCGAATGTATCAACAGACTCATTTGATCATTATTGTTAATGATTCTAA	FFFFFFFFFFFFFFFFFFFFFFFFFFFFFFFFFFFFFFFFFFFFFFFFFFFFFFFFFFFFFFFFFFFFFFFFFFFFFFFFFFFFFFFFFFFFFFFFFFFFFFFFFFFFFFFFFFFFFFFFFFFFFFFFFFFFFFFFFFFFFFFFFFFFFF	NM:i:0	MD:Z:150	MC:Z:64S86M	AS:i:150	XS:i:0
A00821:246:HVNJYDSXX:2:1257:1922:36229	99	matK	77	60	150M	=	349	422	AGTATATTTATGGACTCCCTTATAGTCGTGGATCCATTTTTGTGGAAAATGTAGGTTATAATAATAAATTTAGTTTACTAATTGTAAAACGTTTAATTACTCGAATGTATCAACAGACTCATTTGATCATTATTGTTAATGATTCTAACA	FFFFFFFFFFFFFFFFFFFFFFFFFFFFFFFFFFFFFFFFFFFFFFFFFFFFFFFFFFFFFFFFFFFFFFFFFFFFFFFFFFFFFF:F:FFFFFFFFFFFFFFFFFFFFFFFFFFFFFFFFFFFFFFFFFFFFFFFFFFFFFFFFFFFFF	NM:i:0	MD:Z:150	MC:Z:150M	AS:i:150	XS:i:0
A00821:246:HVNJYDSXX:2:1218:1190:14638	163	matK	80	60	150M	=	242	312	ATATTTATGGACTCCCTTATAGTCGTGGATCCATTTTTGTGGAAAATGTAGGTTATAATAATAAATTTAGTTTACTAATTGTAAAACGTTTAATTACTCGAATGTATCAACAGACTCATTTGATCATTATTGTTAATGATTCTAACAAAA	FFF:FFFFFF:FFFFFFF:FFFFFFFFFFFFFFFFFFFFFFFF:FFFFFFFFFF:FFFF:FFFFFFFFFFFFFFFFFFFFFFFFFFFFFFFFFFFFFFFFFFFFFFFFFFFFFFFFFFFFFFFF:FFFFFFFFFFFFFFFFFFFF::FFF	NM:i:0	MD:Z:150	MC:Z:150M	AS:i:150	XS:i:0
A00821:246:HVNJYDSXX:2:1247:23303:18333	163	matK	80	60	150M	=	282	352	ATATTTATGGACTCCCTTATAGTCGTGGATCCATTTTTGTGGAAAATGTAGGTTATAATAATAAATTTAGTTTACTAATTGTAAAACGTTTAATTACTCGAATGTATCAACAGACTCATTTGATCATTATTGTTAATGATTCTAACAAAA	FFFFFF,FFFFFFFFFF:FFFFFFFFFF:FFFF:FFFFFFFFFFFF:FFFFFFFFFFFFFFFF:FFFFFFFFFFFFFFFFFFFFFFFFFFFFFFFFFFFFFFFFFFFFFFFFF:FFF,F:FF:FFFFFFFFFFFFFFFFFFFF:F:FFFF	NM:i:0	MD:Z:150	MC:Z:150M	AS:i:150	XS:i:0
A00821:246:HVNJYDSXX:2:1225:29143:17362	99	matK	81	60	150M	=	310	379	TATTTATGGACTCCCTTATAGTCGTGGATCCATTTTTGTGGAAAATGTAGGTTATAATAATAAATTTAGTTTACTAATTGTAAAACGTTTAATTACTCGAATGTATCAACAGACTCATTTGATCATTATTGTTAATGATTCTAACAAAAA	FFFFFFFFFFFFFFFFFFFFFFFFFFFFFFFF:FFFFFFFFFFFFFFFFFFFFFFFFFFFFFFFFFFFFFFFFFFFFFFFF:FF,FFFFFFFFFFFFFFFFFFFFF:FFFFFFFFFFFFFFFFFFFFFFFFFFFFFFFFFFFFFFFFFFF	NM:i:0	MD:Z:150	MC:Z:150M	AS:i:150	XS:i:0
A00821:246:HVNJYDSXX:2:1131:16396:2112	147	matK	81	60	150M	=	1	-230	TATTTATGGACTCCCTTATAGTCGTGGATCCATTTTTGTGGAAAATGTAGGTTATAATAATAAATTTAGTTTACTAATTGTAAAACGTTTAATTACTCGAATGTATCAACAGACTCATTTGATCATTATTGTTAATGATTCTAACAAAAA	FFF::F:FFFFFFFFFFFFFF:FFFFFFFFFFFFFFFFFFFFFF,FFFFFFFFFFFFFFFFFFFFF:FFFFFFFFF:FFFFFFFFFFF:FFF,FFFFFFFFFFFFFFF:FFFFF:FFFFFFFFFF:FFFFFFFFFFFFFFFFFFFFFFFF	NM:i:0	MD:Z:150	MC:Z:99S51M	AS:i:150	XS:i:0
A00821:246:HVNJYDSXX:2:1149:19316:5008	99	matK	82	60	150M	=	301	369	ATTTATGGACTCCCTTATAGTCGTGGATCCATTTTTGTGGAAAATGTAGGTTATAATAATAAATTTAGTTTACTAATTGTAAAACGTTTAATTACTCGAATGTATCAACAGACTCATTTGATCATTATTGTTAATGATTCTAACAAAAAT	,FF:FF,:FFFFFFFFFFFFFF:FFFFFFFFFFFF:F,FFFFFFFFF:F,F:FFFF:FFFFFF:,,FF,::F,,FF:FFFFFFF,:FFFFFFFFF,,FFFFFFFFFFFFFFF,FFF,FF,FFFFF:F,FFFFFFFFFFFF:F:F,FFFF,	NM:i:0	MD:Z:150	MC:Z:150M	AS:i:150	XS:i:0
A00821:246:HVNJYDSXX:2:1218:15628:11804	163	matK	83	60	150M	=	125	192	TTTATGGACTCCCTTATAGTCGTGGATCCATTTTTGTGGAAAATGTAGGTTATAATAATAAATTTAGTTTACTAATTGTAAAACGTTTAATTACTCGAATGTATCAACAGACTCATTTGATCATTATTGTTAATGATTCTAACAAAAATC	FFFFFFFFFFFFFFFFFFFFFFFFFFFFFFFFFFFFFFFFFFFFFFFFFFFFFFFFFFFFFFFFFFFFFFFFFFFFFFFFFFFFFFFFFFFFFFFFFFFFFFFFFFFFFFFFFFFFFFFFFFFFFFFFFFFFFFFFFFFFFFFFFFFFFF	NM:i:0	MD:Z:150	MC:Z:150M	AS:i:150	XS:i:0
A00821:246:HVNJYDSXX:2:1135:17978:14497	83	matK	83	60	150M	=	1	-232	TTTATGGACTCCCTTATAGTCGTGGATCCATTTTTGTGGAAAATGTAGGTTATAATAATAAATTTAGTTTACTAATTGTAAAACGTTTAATTACTCGAATGTATCAACAGACTCATTTGATCATTATTGTTAATGATTCTAACAAAAATC	FFFFFFFFFFFFFFFFFFFFFF:FFFFFFF:,FFFFFFFFFFFFFFFFFFFFFFFFFFFFFFFFFFFFFFFF:FFFFFFFFFFFFFFFFFFFFFFFFFFFFFFFFFFFFFFFFFFFFFFFFFFFFFFFFFFFFFFFFFFFFFFFFFFFFF	NM:i:0	MD:Z:150	MC:Z:65S85M	AS:i:150	XS:i:0
A00821:246:HVNJYDSXX:2:1250:8965:25410	163	matK	85	60	150M	=	142	207	TATGGACTCCCTTATAGTCGTGGATCCATTTTTGTGGAAAATGTAGGTTATAATAATAAATTTAGTTTACTAATTGTAAAACGTTTAATTACTCGAATGTATCAACAGACTCATTTGATCATTATTGTTAATGATTCTAACAAAAATCCT	FFFFFFFFFFFFFFFFFFFFFFFFFFFFFFFFFFFFFFFFFFFFFFFFFFFFFFF:FFFFFFFFFFFFFFFFFFFFFF:FFFFFFFFFFFFFFFFFFFFFFFFFFFFFFFFFFFFFFFFFFFFFFFFFFFFFFFFFFFFFFFFFF:FFF,	NM:i:0	MD:Z:150	MC:Z:150M	AS:i:150	XS:i:0
A00821:246:HVNJYDSXX:2:1276:22064:5040	83	matK	85	60	150M	=	16	-219	TATGGACTCCCTTATAGTCGTGGATCCATTTTTGTGGAAAATGTAGGTTATAATAATAAATTTAGTTTACTAATTGTAAAACGTTTAATTACTCGAATGTATCAACAGACTCATTTGATCATTATTGTTAATGATTCTAACAAAAATCCT	FFFFFFFFFFFFFFFFFFFFFFFFFFFFFFFFFFFFFFFFFFFFFFFFFFFFFFFFFFFFFFFFFFFFFFFFFFFFFFFFFFFFFFFFFFFFFFFFFFFFFFFFFFFFFFFFFFFFFFFFFFFFFFFFFFFFFFFFFFFFFFFFFFFFFF	NM:i:0	MD:Z:150	MC:Z:150M	AS:i:150	XS:i:0
A00821:246:HVNJYDSXX:2:1237:31024:21089	99	matK	86	60	150M	=	308	372	ATGGACTCCCTTATAGTCGTGGATCCATTTTTGTGGAAAATGTAGGTTATAATAATAAATTTAGTTTACTAATTGTAAAACGTTTAATTACTCGAATGTATCAACAGACTCATTTGATCATTATTGTTAATGATTCTAACAAAAATCCTT	FFFFFFFFFFFFFFFFFFFFFFFFFFFFFFFFFFFFFFFFFFFFFFFFFFFFFFFFFFFFFFFFFFFFFFFFFFFFFFFFFFFFFFFFFFFFFFFFFFFFFFFFFFFFFFFFFFFFFFFFFFFFFFFFFFFFFFFFFFFFFFFFFFFF:F	NM:i:0	MD:Z:150	MC:Z:150M	AS:i:150	XS:i:0
A00821:246:HVNJYDSXX:2:1171:28999:35994	99	matK	87	60	150M	=	323	386	TGGACTCCCTTATAGTCGTGGATCCATTTTTGTGGAAAATGTAGGTTATAATAATAAATTTAGTTTACTAATTGTAAAACGTTTAATTACTCGAATGTATCAACAGACTCATTTGATCATTATTGTTAATGATTCTAACAAAAATCCTTT	FFFFFFFFFFFFFFFFFFFFFFFFFFFFFFFFFFFFFFFFFFFFFFFFFFFFFFFFFFFFFFFFFFFFFFFFFFFFFFFFFFFFFFFFFFFFFFFFFFFFFFFFFFFFFFFFFFFFFFFFFFFFFFFFFFFFFFFFFFFFFFFFFF:FF,	NM:i:0	MD:Z:150	MC:Z:150M	AS:i:150	XS:i:0
A00821:246:HVNJYDSXX:2:1154:23330:12493	99	matK	88	60	150M	=	261	323	GGACTCCCTTATAGTCGTGGATCCATTTTTGTGGAAAATGTAGGTTATAATAATAAATTTAGTTTACTAATTGTAAAACGTTTAATTACTCGAATGTATCAACAGACTCATTTGATCATTATTGTTAATGATTCTAACAAAAATCCTTTT	FFFFFFFFFFFFFFFFFFFFFFFFFFFFFF:FFFFFFFFFFFFFFFFFFFFFFFFFFFFFFFFFFFFFFFFFFFFFFFFFFFFFFFFFFFFFFFFFFFFFFFFFFFFFFFFFFFFFFFFFFFFFFFFFFFFFFFFFFFFFFFFFF,FF::	NM:i:0	MD:Z:150	MC:Z:150M	AS:i:150	XS:i:0
A00821:246:HVNJYDSXX:2:1158:23990:8970	163	matK	90	60	150M	=	369	429	ACTCCCTTATAGTCGTGGATCCATTTTTGTGGAAAATGTAGGTTATAATAATAAATTTAGTTTACTAATTGTAAAACGTTTAATTACTCGAATGTATCAACAGACTCATTTGATCATTATTGTTAATGATTCTAACAAAAATCCTTTTTG	FFFFFFFFFFFFFFFFFFFFFFFFFFFFFFFFFFFFFFFFFF:FFFFFFFFFFFF,:FFFFFFFFFFFFFFF,FFFFFF:FFFFFFFFFFFFFFFFFFFFFFFFFFF:,:FFFFFFFFFFFFFFFFFFFFFFFFFFFFFFFFFFFF,F:F	NM:i:0	MD:Z:150	MC:Z:150M	AS:i:150	XS:i:0
A00821:246:HVNJYDSXX:2:1253:9751:10833	99	matK	90	60	150M	=	305	365	ACTCCCTTATAGTCGTGGATCCATTTTTGTGGAAAATGTAGGTTATAATAATAAATTTAGTTTACTAATTGTAAAACGTTTAATTACTCGAATGTATCAACAGACTCATTTGATCATTATTGTTAATGATTCTAACAAAAATCCTTTTTG	FFFFFFFFFFFFFFFFFFFFFFFFFFFFFFFFFFFFFFFFFFFFFFFFFFFFFFFFFFFFFFFFFFFFFFFF,FFFFFF:FFFFFFFFFFFFFFFFFFFFFFFFFFFF:FFFFFFFFFFFFFFFFFFFFFFFFFF:FFFFFFFFFFFFFF	NM:i:0	MD:Z:150	MC:Z:150M	AS:i:150	XS:i:0
A00821:246:HVNJYDSXX:2:1247:23267:23563	83	matK	91	60	150M	=	1	-240	CTCCCTTATAGTCGTGGATCCATTTTTGTGGAAAATGTAGGTTATAATAATAAATTTAGTTTACTAATTGTAAAACGTTTAATTACTCGAATGTATCAACAGACTCATTTGATCATTATTGTTAATGATTCTAACAAAAATCCTTTTTGG	FFFFFFFFFFFFFFFFFFFFFFFFFFFFFFFFFFFFFFFFFFFFFFFFFFFFFFFFFFFFFFFFFFFFFFFFFFFFFFFFFFFFFFFFFFFFFFFFFFFFFFFFFFFFFFFFFFFFFFFFFFFFFFFFFFFFFFFFFFFFFFFFFFFFFF	NM:i:0	MD:Z:150	MC:Z:67S83M	AS:i:150	XS:i:0
A00821:246:HVNJYDSXX:2:1224:19090:3677	147	matK	93	60	150M	=	1	-242	CCCTTATAGTCGTGGATCCATTTTTGTGGAAAATGTAGGTTATAATAATAAATTTAGTTTACTAATTGTAAAACGTTTAATTACTCGAATGTATCAACAGACTCATTTGATCATTATTGTTAATGATTCTAACAAAAATCCTTTTTGGGG	FF:FFFFFFFFFFFFFFFFFFFFFFFF:FFFFFFFFFFFFFFFFFFFFFFFFFFFF,FFFFFFFFFFFFFFFFFFFF:FFFFFFFFFFFFFFFFFFFFFFFFFFFFFFFFFFFFFFFFFFFFFFFFFFFFFFFFFFFFFFFFFFFFFFFF	NM:i:0	MD:Z:150	MC:Z:130S20M	AS:i:150	XS:i:0
A00821:246:HVNJYDSXX:2:1318:30174:13197	83	matK	93	60	150M	=	1	-242	CCCTTATAGTCGTGGATCCATTTTTGTGGAAAATGTAGGTTATAATAATAAATTTAGTTTACTAATTGTAAAACGTTTAATTACTCGAATGTATCAACAGACTCATTTGATCATTATTGTTAATGATTCTAACAAAAATCCTTTTTGGGG	FFFFFFFFFFFFFFFFFFFFFFF:FFF:FFFFFFFFFFFFFFFFFFFFFFFFFFFFFFFFFFFFFFFFFFFFFFFFFFFFFFFFFFFFFFFFFFFFFFFFFFFFFFFFFFFFFFFFFFFFFFFFFFFFFFFFFFFFFFFFF:FFFFFFFF	NM:i:0	MD:Z:150	MC:Z:123S27M	AS:i:150	XS:i:0
A00821:246:HVNJYDSXX:2:1231:22634:29105	163	matK	94	60	150M	=	271	327	CCTTATAGTCGTGGATCCATTTTTGTGGAAAATGTAGGTTATAATAATAAATTTAGTTTACTAATTGTAAAACGTTTAATTACTCGAATGTATCAACAGACTCATTTGATCATTATTGTTAATGATTCTAACAAAAATCCTTTTTGGGGT	FFFFFFFFFFFFFFFFFFFFFFFFFFFFFFFFFF:FFFFFFFFFFFFFFFFFFFFFFFFFFFFFFFFFFF:FFFFFFFFFFFFFFFFFFFFFFFFFFFFFFFFFFFFFFFFFFFFFFFFFFFFFFFFFFFFFFFFFFFFFFFFFFFFFFF	NM:i:0	MD:Z:150	MC:Z:150M	AS:i:150	XS:i:0
A00821:246:HVNJYDSXX:2:1226:9598:1297	163	matK	95	60	150M	=	238	293	CTTATAGTCGTGGATCCATTTTTGTGGAAAATGTAGGTTATAATAATAAATTTAGTTTACTAATTGTAAAACGTTTAATTACTCGAATGTATCAACAGACTCATTTGATCATTATTGTTAATGATTCTAACAAAAATCCTTTTTGGGGTT	F,F:FFFFFFFFFFFFFFFFFFFFFFFFFFFFFF:FFFFFFFFFFFFFFFFFFFFFFFFFFFFFFFFF,FFFFFFFFFFFFFFFFFFFFFFFFFFFFFFFFFFFFFFFFFFFFFFFFFFFFFFFFFFFFFFFFFFFFFFF:F:FFFFFFF	NM:i:0	MD:Z:150	MC:Z:150M	AS:i:150	XS:i:0
A00821:246:HVNJYDSXX:2:1256:19190:6386	163	matK	95	60	150M	=	185	240	CTTATAGTCGTGGATCCATTTTTGTGGAAAATGTAGGTTATAATAATAAATTTAGTTTACTAATTGTAAAACGTTTAATTACTCGAATGTATCAACAGACTCATTTGATCATTATTGTTAATGATTCTAACAAAAATCCTTTTTGGGGTT	FFFFFFFFFFFFFFFFFFFFFFFFFFFFFFFFFFFFFFFFFFFFFFFFFFFFFFFFFFFFFFFFFFFFF:FFFFFFFFFFFFFFFFFFFFFFFFFFFFFFFFFFFFFFFFFFFFFFFFFFFFFF:FFFFFFFFF:FFFFF:FFFF:FFFF	NM:i:0	MD:Z:150	MC:Z:150M	AS:i:150	XS:i:0
A00821:246:HVNJYDSXX:2:1164:1678:6903	83	matK	95	60	150M	=	1	-244	CTTATAGTCGTGGATCCATTTTTGTGGAAAATGTAGGTTATAATAATAAATTTAGTTTACTAATTGTAAAACGTTTAATTACTCGAATGTATCAACAGACTCATTTGATCATTATTGTTAATGATTCTAACAAAAATCCTTTTTGGGGTT	FFFFFFFFFFFFFFFFFFFFFFFFFFFFFFFFFFFFFFFFFFFFFFFFFFFFFFFFFFFFFFFFFFFFFFFFFFFFFFFFFFFFFFFFFFFFFFFFFFFFFFFFFFFFFFFFFFFFFFFFFFFFFFFFFFFFFFFFFFFFFFFFFFFFFF	NM:i:0	MD:Z:150	MC:Z:92S58M	AS:i:150	XS:i:0
A00821:246:HVNJYDSXX:2:1176:29668:7028	99	matK	96	60	150M	=	201	255	TTATAGTCGTGGATCCATTTTTGTGGAAAATGTAGGTTATAATAATAAATTTAGTTTACTAATTGTAAAACGTTTAATTACTCGAATGTATCAACAGACTCATTTGATCATTATTGTTAATGATTCTAACAAAAATCCTTTTTGGGGTTA	FFFFFFFFFFFFFFFFFFFFFFFFFFFFFFFFFFFF:FFFFFFFFFFFFFFFFFFFFFFFFFFFFF,FFFFF:FFFFFFFFFFFFFFFFFFFFFFFFFFFFFFFFFFFFFFFFF:FFFF:FFF:FFFFFFFFFFFFFFFFFFFFFFFFFF	NM:i:0	MD:Z:150	MC:Z:150M	AS:i:150	XS:i:0
A00821:246:HVNJYDSXX:2:1302:27208:15515	99	matK	96	60	150M	=	330	384	TTATAGTCGTGGATCCATTTTTGTGGAAAATGTAGGTTATAATAATAAATTTAGTTTACTAATTGTAAAACGTTTAATTACTCGAATGTATCAACAGACTCATTTGATCATTATTGTTAATGATTCTAACAAAAATCCTTTTTGGGGTTA	FFFFFFFFFFFFFF:FFFFFFFFFFFFFFFFF:FFFFFFFFFFFFFFFFFFFFFFFFF:FFFFF:F,FFFFFFFFFFFFFFFFFFFFFFFF:FFFFFFFF:FFFF,FFFFFFFFFFFFFFFFFFFFFFFFFFFFFF:,,FFFFFFFFFFF	NM:i:0	MD:Z:150	MC:Z:150M	AS:i:150	XS:i:0
A00821:246:HVNJYDSXX:2:1307:10926:20885	99	matK	96	60	150M	=	234	288	TTATAGTCGTGGATCCATTTTTGTGGAAAATGTAGGTTATAATAATAAATTTAGTTTACTAATTGTAAAACGTTTAATTACTCGAATGTATCAACAGACTCATTTGATCATTATTGTTAATGATTCTAACAAAAATACTTTTTGGGGTTA	FFFFFFFFFFFFFFFFFFFFFFFF:F:FFF:FFFFFFFFFFFFFFFFFFFFFFFFFFF,FFFFF,FFFF,FFFFFFFFFFFF,FFFF:FF,:FFFF:FFF:FFFFFFF:F:FFFFF,FFF,FFF:F:FF,FFFFFF,:FFFFF:F:FFFF	NM:i:1	MD:Z:136C13	MC:Z:150M	AS:i:145	XS:i:0
A00821:246:HVNJYDSXX:2:1214:26250:24220	99	matK	98	60	150M	=	349	401	ATAGTCGTGGATCCATTTTTGTGGAAAATGTAGGTTATAATAATAAATTTAGTTTACTAATTGTAAAACGTTTAATTACTCGAATGTATCAACAGACTCATTTGATCATTATTGTTAATGATTCTAACAAAAATCCTTTTTGGGGTTATA	FFFFFFFFFFFFFFFFFFFFFFFFFFFFF:FFFFFFFFFFFFFFFFFFFFFFFFFFF:FFFF:F:FFFFFFFFFFFFFF:FFFF:FFFF:FFFFFFFFFFFFFFFF:FFFFFF:FFFFF:FFF:FFF:FFFFFFF:,FFFFFFFFFFFFF	NM:i:0	MD:Z:150	MC:Z:150M	AS:i:150	XS:i:0
A00821:246:HVNJYDSXX:2:1231:10330:13996	163	matK	98	60	150M	=	325	377	ATAGTCGTGGATCCATTTTTGTGGAAAATGTAGGTTATAATAATAAATTTAGTTTACTAATTGTAAAACGTTTAATTACTCGAATGTATCAACAGACTCATTTGATCATTATTGTTAATGATTCTAACAAAAATCCTTTTTGGGGTTATA	FFFFFFFFFFFFFFFFFFFFF:FFFFFFFFFFFFFFFFFFFFFFFFFFFFFFFFFFFFFFFFFFF:FFFFFFFFFFFFFFFFFFFFFFFFFFFFFFFFFFFFFFFFFFFFFFFFFFFFFFFFFFFFFFFF:F::::FFFFFFFFFFFFFF	NM:i:0	MD:Z:150	MC:Z:150M	AS:i:150	XS:i:0
A00821:246:HVNJYDSXX:2:1311:11975:24048	163	matK	98	60	150M	=	335	387	ATAGTCGTGGATCCATTTTTGTGGAAAATGTAGGTTATAATAATAAATTTAGTTTACTAATTGTAAAACGTTTAATTACTCGAATGTATCAACAGACTCATTTGATCATTATTGTTAATGATTCTAACAAAAATCCTTTTTGGGGTTATA	FFFF:FFFFFF:,FFFFFFFFFFFFFFFFFF,FFFFFFFFFFFFFFFFFFFFFFFFFFFFFF:F,FF,FFFFFFFFFFFF:FFFFFFFFFFFFF:FFF,FFFFFFFFFFFF:FFFFFFF:FFF,FFFFFFFFFF,F,FFFFF:F:FFFFF	NM:i:0	MD:Z:150	MC:Z:150M	AS:i:150	XS:i:0
A00821:246:HVNJYDSXX:2:1143:10926:6856	83	matK	98	60	150M	=	1	-247	ATAGTCGTGGATCCATTTTTGTGGAAAATGTAGGTTATAATAATAAATTTAGTTTACTAATTGTAAAACGTTTAATTACTCGAATGTATCAACAGACTCATTTGATCATTATTGTTAATGATTCTAACAAAAATCCTTTTTGGGGTTATA	FFFFFFFFFFFFFFFFFFFFFFFFFFFFFFFFFFFFFFFFFFFFFFFFFFFFFFFFFFFFFFFFFFFFFFFFFFFFFFFFFFFFFFFFFFFFFFFFFFFFFFFFFFFFFFFFFFFFFFFFFFFFFFFFFFFFFFFF:FFFFFFFFFFFFF	NM:i:0	MD:Z:150	MC:Z:17S133M	AS:i:150	XS:i:0
A00821:246:HVNJYDSXX:2:1169:18728:18865	99	matK	100	60	150M	=	163	213	AGTCGTGGATCCATTTTTGTGGAAAATGTAGGTTATAATAATAAATTTAGTTTACTAATTGTAAAACGTTTAATTACTCGAATGTATCAACAGACTCATTTGATCATTATTGTTAATGATTCTAACAAAAATCCTTTTTGGGGTTATAAC	FFFFFFFFFFFFFFFFFFFFFFFFFFFFFFFFFFFFFFFFFFFFFFFFFFFFFFFFFFFFFFFFFFFFFFFFFFFFFFFFFFFFFFFFFFFFFFFFFFFFFFFFFFF:FFFFFFFFFFFFFFFFFFFFFFFF:::F:FFFFFFFFFFFFF	NM:i:0	MD:Z:150	MC:Z:150M	AS:i:150	XS:i:0
A00821:246:HVNJYDSXX:2:1123:14525:16125	83	matK	100	60	150M	=	1	-249	AGTCGTGGATCCATTTTTGTGGAAAATGTAGGTTATAATAATAAATTTAGTTTACTAATTGTAAAACGTTTAATTACTCGAATGTATCAACAGACTCATTTGATCATTATTGTTAATGATTCTAACAAAAATCCTTTTTGGGGTTATAAC	FF:FFFFFFFFF:F:F:FFFFFFFFFFFFFFFFFFFF,FFFFF:FFF:FFFFFFFFFFFFFFFFFFF:FFFFFF:FFFFFFF:FFFFFFFFFFFFFFFFFFFFFFFFFFFFFFFFFFFFFFFFFFFFFFFFFFFFFFFFFFFFFFFFF:F	NM:i:0	MD:Z:150	MC:Z:50S100M	AS:i:150	XS:i:0
A00821:246:HVNJYDSXX:2:1227:12536:17065	147	matK	100	60	150M	=	1	-249	AGTCGTGGATCCATTTTTGTGGAAAATGTAGGTTATAATAATAAATTTAGTTTACTAATTGTAAAACGTTTAATTACTCGAATGTATCAACAGACTCATTTGATCATTATTGTTAATGATTCTAACAAAAATCCTTTTTGGGGTTATAAC	F:F:FFFFF:FFFFFFFFFFFFFF,FFFFFFFFFFFFFFFF,FFFFFFFFFFFF,:FFFFFFFFFFFFFF:FFFFFFFFF:F:FFFFFFF:,F:FFFFFFFFFFFFFFFFFFFFFFFFFFFFFFFFFFFFFFFFFFFFFFFFF,FFFFFF	NM:i:0	MD:Z:150	MC:Z:56S94M	AS:i:150	XS:i:0
A00821:246:HVNJYDSXX:2:1227:13386:17284	147	matK	100	60	150M	=	1	-249	AGTCGTGGATCCATTTTTGTGGAAAATGTAGGTTATAATAATAAATTTAGTTTACTAATTGTAAAACGTTTAATTACTCGAATGTATCAACAGACTCATTTGATCATTATTGTTAATGATTCTAACAAAAATCCTTTTTGGGGTTATAAC	FFF:FFFFFFFFFFFFFFFFFFFFFFFFFFFFFFFFFFFFFFFFFFFFFFFFFF:FFFFFFFFFFFFFFFFFFFFFFFFFFFFFFFFFFFFFFFFFFFFFFFFFFFFFFFFFFFF:FFFFFFFFFFFFFFFFFFFFFFFFFFFFFFFFFF	NM:i:0	MD:Z:150	MC:Z:56S94M	AS:i:150	XS:i:0
A00821:246:HVNJYDSXX:2:1120:5547:24565	163	matK	101	60	150M	=	282	331	GTCGTGGATCCATTTTTGTGGAAAATGTAGGTTATAATAATAAATTTAGTTTACTAATTGTAAAACGTTTAATTACTCGAATGTATCAACAGACTCATTTGATCATTATTGTTAATGATTCTAACAAAAATCCTTTTTGGGGTTATAACA	FFFFFFFFFFFFFFFFFFFFFFFFFFFFFFFFFFFFFFFFFFFFFFFFFFFFFFFFFFFFFFFFFFFFFFFFFFFFFFFFFFFFFFFFFFFFFFFFFFFFFFFFFFFFFF:FFFFFFFFF,FFF:FFFFFFFFFFFFFFFFFFFFFFFFF	NM:i:0	MD:Z:150	MC:Z:150M	AS:i:150	XS:i:0
A00821:246:HVNJYDSXX:2:1127:24460:3082	99	matK	102	60	150M	=	380	428	TCGTGGATCCATTTTTGTGGAAAATGTAGGTTATAATAATAAATTTAGTTTACTAATTGTAAAACGTTTAATTACTCGAATGTATCAACAGACTCATTTGATCATTATTGTTAATGATTCTAACAAAAATCCTTTTTGGGGTTATAACAA	FFFFFFFFFFFFFFFFFFFFFFFFFFFFFFFFFFFFFFFFFFFFFFFFFFFFFFFF:FFFFFFFFFFFFFFFFFFFFFFFFFF:FFFFFFFFFFFFFFFFFFFFFFFFFFFFFFFFFFFFFFFFFFFFFFFFF:,FFFFFFFFFFFFFFF	NM:i:0	MD:Z:150	MC:Z:150M	AS:i:150	XS:i:0
A00821:246:HVNJYDSXX:2:1312:11614:8703	99	matK	103	60	150M	=	269	316	CGTGGATCCATTTTTGTGGAAAATGTAGGTTATAATAATAAATTTAGTTTACTAATTGTAAAACGTTTAATTACTCGAATGTATCAACAGACTCATTTGATCATTATTGTTAATGATTCTAACAAAAATCCTTTTTGGGGTTATAACAAT	FFFFFFFFFFFFFFFFFFFF:FFFFFFFFFFFFFFFFFFFFFFFFFFFFFFFFFFFFFFFFFFFFFFFFFFFFFFFFFFFFFFFFFFFFFFFFFFFFFFFFFFFFFFFFFFFFFFFFFFFFFFFFFFFFF:FFFFFFFFFFFFFFFFFFF	NM:i:0	MD:Z:150	MC:Z:150M	AS:i:150	XS:i:0
A00821:246:HVNJYDSXX:2:1129:30825:16517	163	matK	105	60	150M	=	256	301	TGGATCCATTTTTGTGGAAAATGTAGGTTATAATAATAAATTTAGTTTACTAATTGTAAAACGTTTAATTACTCGAATGTATCAACAGACTCATTTGATCATTATTGTTAATGATTCTAACAAAAATCCTTTTTGGGGTTATAACAATAA	FFFFFFFFFFFFFFFFFFFFFFFFFFFFFFFFFFFFFFFFFFFFFFFFFFFFFFFFFFFFFFFFFFFFFFFFFFFFFFFFFFFFFFFFFFFFFFFFFFFFFFFFFFFFFFFFFFFFFFFFFFFFFFFFF,F::FFFFFFFFFFFFFFFFF	NM:i:0	MD:Z:150	MC:Z:150M	AS:i:150	XS:i:0
A00821:246:HVNJYDSXX:2:1219:20130:17848	99	matK	105	60	150M	=	269	314	TGGATCCATTTTTGTGGAAAATGTAGGTTATAATAATAAATTTAGTTTACTAATTGTAAAACGTTTAATTACTCGAATGTATCAACAGACTCATTTGATCATTATTGTTAATGATTCTAACAAAAATCCTTTTTGGGGTTATAACAATAA	FFFFFFFFFFFFFFFFFFFFFFFFFFFFFFFFFFFFFFFFFFFFFFFFFFFFFFFFFFFFFFFFFFFFFFFFFFFFFFFFFFFFFFFFFFFFFFFFFFFFFFFFFFFFFFFFFFFFFFFFFFFFFFF:FFFFFFFFFF:FFFFFFFFFFF	NM:i:0	MD:Z:150	MC:Z:150M	AS:i:150	XS:i:0
A00821:246:HVNJYDSXX:2:1135:20871:34976	99	matK	106	60	150M	=	197	241	GGATCCATTTTTGTGGAAAATGTAGGTTATAATAATAAATTTAGTTTACTAATTGTAAAACGTTTAATTACTCGAATGTATCAACAGACTCATTTGATCATTATTGTTAATGATTCTAACAAAAATCCTTTTTGGGGTTATAACAATAAT	FFFFFFFFFFFFFFFFFFFFFFFFFFFFFFFFFFFFFFFFFFFFFFFFFFFFFFFFFFFFFFFFFFFFFFFFFFFFFFFFFFFFFFFFFFFFFFFFFFFFFFFFFFFFFFFFFFFFFFFFFFFFFFFFFFF:FFF:FFFFFFFFFFFFFF	NM:i:0	MD:Z:150	MC:Z:150M	AS:i:150	XS:i:0
A00821:246:HVNJYDSXX:2:1159:6180:8750	99	matK	107	60	150M	=	438	481	GATCCATTTTTGTGGAAAATGTAGGTTATAATAATAAATTTAGTTTACTAATTGTAAAACGTTTAATTACTCGAATGTATCAACAGACTCATTTGATCATTATTGTTAATGATTCTAACAAAAATCCTTTTTGGGGTTATAACAATAATT	FFFFFFFFFFFFFFFFFFFFFFFFFFFFFFFFFFFFFFFFFFFFFFFFFF,FFFFFFF:FFFFFFFFFFFFFFFFFFFFFFFFFFF:FFFFFFFFFFFFFFFFFFFFF:FFFFFFFFFFFFFF:FF,FFFFFFFFFFFFFFFFF:FFFFF	NM:i:0	MD:Z:150	MC:Z:150M	AS:i:150	XS:i:0
A00821:246:HVNJYDSXX:2:1228:32398:36338	163	matK	107	60	150M	=	348	391	GATCCATTTTTGTGGAAAATGTAGGTTATAATAATAAATTTAGTTTACTAATTGTAAAACGTTTAATTACTCGAATGTATCAACAGACTCATTTGATCATTATTGTTAATGATTCTAACAAAAATCCTTTTTGGGGTTATAACAATAATT	FFFFFFFFFFFFFFFFFFFFFFFFFFFFFFFFFFFFFFFFFFFFFFFFFFFFFFF:FFFFFFFFFFFFFFFFFFFFFFFFFFFFF:FFFFF:FFF:FFFFFFFFFFF:FFFFFFFFFFFFFFFFFFFF,F:FFFFFFFFFFFFFFFFFFF	NM:i:0	MD:Z:150	MC:Z:150M	AS:i:150	XS:i:0
A00821:246:HVNJYDSXX:2:1156:14615:18944	163	matK	108	60	150M	=	280	322	ATCCATTTTTGTGGAAAATGTAGGTTATAATAATAAATTTAGTTTACTAATTGTAAAACGTTTAATTACTCGAATGTATCAACAGACTCATTTGATCATTATTGTTAATGATTCTAACAAAAATCCTTTTTGGGGTTATAACAATAATTA	FFFFFFFFFFFFFFF,FFFFFFFFFFFFFFFFFFFFFFFFFFFFFFFFFFFFFFF:F,FFFFFFFFFFFFFFFFFFFFFFFFFFFFFFFFFFFFFFFFFFFFFFFFFFFFFFFFFFF:FFFFFFF:FFFFFFFFFFFFFFFFFFFFFFFF	NM:i:0	MD:Z:150	MC:Z:150M	AS:i:150	XS:i:0
A00821:246:HVNJYDSXX:2:1166:5141:8108	163	matK	108	60	150M	=	174	216	ATCCATTTTTGTGGAAAATGTAGGTTATAATAATAAATTTAGTTTACTAATTGTAAAACGTTTAATTACTCGAATGTATCAACAGACTCATTTGATCATTATTGTTAATGATTCTAACAAAAATCCTTTTTGGGGTTATAACAATAATTA	FFFFFFFFFFFFFFFFFFFFF:FFFFFFFFFFFFFFFFFFFFFFFFFFFFFFFF:FFFFFFFFFFFFFFFFFFFFFFFFFFFFFFFFFFF:FFFFFFFFFFFFFFFFFFFFFFFFFFFFFFFFFFFFFFFFFFFFFFFFFFFFFFFFFFF	NM:i:0	MD:Z:150	MC:Z:150M	AS:i:150	XS:i:0
A00821:246:HVNJYDSXX:2:1125:13331:12336	163	matK	111	60	150M	=	280	319	CATTTTTGTGGAAAATGTAGGTTATAATAATAAATTTAGTTTACTAATTGTAAAACGTTTAATTACTCGAATGTATCAACAGACTCATTTGATCATTATTGTTAATGATTCTAACAAAAATCCTTTTTGGGGTTATAACAATAATTATTA	FFFFFFFFFFFFFFFFFFFFFFFFFFFFFFFFFFFFFFFFFFFFFFFFFFFF,FFFFFFFFFFFFFFFFFFFFFFFFFFFFFFFFFF,FFFFFFFFFFFFFFFFFFFFFFFFFFFFFFFFFFFF:FFFFFFFFFFFFFFFFFFFFFF:FF	NM:i:0	MD:Z:150	MC:Z:150M	AS:i:150	XS:i:0
A00821:246:HVNJYDSXX:2:1209:8034:27524	163	matK	111	60	150M	=	338	377	CATTTTTGTGGAAAATGTAGGTTATAATAATAAATTTAGTTTACTAATTGTAAAACGTTTAATTACTCGAATGTATCAACAGACTCATTTGATCATTATTGTTAATGATTCTAACAAAAATCCTTTTTGGGGTTATAACAATAATTATTA	FFFFFFFFFFFFFFFFFFFFFFFFFFFFF:FFFFFFFFFFFFFFFFFFFFFFFFFFFFFFFFFFFFFFFFFFFFFFFFFFFFFFFFFFFFFFFFFFFFFFFFFFFFFFFFFFFFFFFFFFFFFFF,FFFFFFFF:FFFF,FFFFFFFFFF	NM:i:0	MD:Z:150	MC:Z:150M	AS:i:150	XS:i:0
A00821:246:HVNJYDSXX:2:1127:29740:9846	147	matK	112	60	150M	=	1	-261	ATTTTTGTGGAAAATGTAGGTTATAATAATAAATTTAGTTTACTAATTGTAAAACGTTTAATTACTCGAATGTATCAACAGACTCATTTGATCATTATTGTTAATGATTCTAACAAAAATCCTTTTTGGGGTTATAACAATAATTATTAT	FFFFFFFFFFFFFFFFFFFFFFF:FFFFFFFFFFFFFFFFFFFFFFFFFFFFFFFFFFFFF:FFFFFFFFFFFFFFFFFFFFFFFFFFFFFFFFFFFFFFFFFFFFFFFFFFFFFFFFFFFF:FFFFFFFFFFFFFFFFFFFFFFFFFFF	NM:i:0	MD:Z:150	MC:Z:64S86M	AS:i:150	XS:i:0
A00821:246:HVNJYDSXX:2:1222:27507:22701	163	matK	115	60	150M	=	295	330	TTTGTGGAAAATGTAGGTTATAATAATAAATTTAGTTTACTAATTGTAAAACGTTTAATTACTCGAATGTATCAACAGACTCATTTGATCATTATTGTTAATGATTCTAACAAAAATCCTTTTTGGGGTTATAACAATAATTATTATTCT	FFFFFFFFFFFFFFFFFFFFFFFFFFFFFFFFFFFFFFF::FFFFFF:FFFF:FFFFFFFFFFFFFFF:FFFFFFFFFFFFFFFFFFFFFFFFFFFFFFF,FFFFFFFFFFFFFFFFFFFFFFFFFFFFFFFFFFFFFFFFFF:FFFFFF	NM:i:0	MD:Z:150	MC:Z:150M	AS:i:150	XS:i:0
A00821:246:HVNJYDSXX:2:1268:31584:13510	83	matK	115	60	150M	=	1	-264	TTTGTGGAAAATGTAGGTTATAATAATAAATTTAGTTTACTAATTGTAAAACGTTTAATTACTCGAATGTATCAACAGACTCATTTGATCATTATTGTTAATGATTCTAACAAAAATCCTTTTTGGGGTTATAACAATAATTATTATTCT	FFFFFFFFFFFFFFFFFFFFFFFFFFFFFFFFFFFFFFFFFFFFFFFFFFFFFFFFFFFFFFFFFFF:FFFFFFFFFFFFFFFFFFFF:FF:FFFFFFFFFFFFFFFFFFFFFFFFFFF,FFFFFFFFFFFFFFFFFFFFFFFFFF:FFF	NM:i:0	MD:Z:150	MC:Z:80S70M	AS:i:150	XS:i:0
A00821:246:HVNJYDSXX:2:1276:23574:11631	147	matK	116	60	150M	=	1	-265	TTGTGGAAAATGTAGGTTATAATAATAAATTTAGTTTACTAATTGTAAAACGTTTAATTACTCGAATGTATCAACAGACTCATTTGATCATTATTGTTAATGATTCTAACAAAAATCCTTTTTGGGGTTATAACAATAATTATTATTCTC	FFFFFFFFFFFFFFFFFFFFFF:FFFFFFFFFFFFFFF:FFFFFFFFFFFFFFFFFFFFFFFFFFFFFFF:FFFFFFFFFFFFFFFFFFFFFFFFFFFFFFFFFFFFFFFFFFFFFFFFFFFFFFFFFFFFFFFFFFFFFFFFFFFFFFF	NM:i:0	MD:Z:150	MC:Z:44S106M	AS:i:150	XS:i:0
A00821:246:HVNJYDSXX:2:1248:7148:33129	99	matK	119	60	150M	=	375	406	TGGAAAATGTAGGTTATAATAATAAATTTAGTTTACTAATTGTAAAACGTTTAATTACTCGAATGTATCAACAGACTCATTTGATCATTATTGTTAATGATTCTAACAAAAATCCTTTTTGGGGTTATAACAATAATTATTATTCTCAAA	FFFFFFFFFFFFFFFFFFFFFFFFFFFFFFFFFFFFFFFFFFFFFFFFFFFFFFFFFFFFFFFFFFFFFFFFFFFFFFFFFFFFFFFFFFFFFFFFFFFFFFFFFFFFFFF:FFFFFFFFFFFFFFFFFFFFFFFFFFFFFFFFFFFFFF	NM:i:0	MD:Z:150	MC:Z:150M	AS:i:150	XS:i:0
A00821:246:HVNJYDSXX:2:1226:7862:15139	83	matK	119	60	150M	=	1	-268	TGGAAAATGTAGGTTATAATAATAAATTTAGTTTACTAATTGTAAAACGTTTAATTACTCGAATGTATCAACAGACTCATTTGATCATTATTGTTAATGATTCTAACAAAAATCCTTTTTGGGGTTATAACAATAATTATTATTCTCAAA	FFFFFFFFF:FFFFFFFFFFFFFFFFFFFFFFFFFFFFFFFFFFFFFFFFFFFFFFFFFFFFFFFFFFFFFFFFFFFFFFFFFFFFFFFFFFFFFFFFFFFFFFFFFFFFFFFFFFFFFFFFFFFFFFFFFFFFFFFFFFFFFFFFFFFF	NM:i:0	MD:Z:150	MC:Z:28S122M	AS:i:150	XS:i:0
A00821:246:HVNJYDSXX:2:1226:9173:16376	83	matK	119	60	150M	=	1	-268	TGGAAAATGTAGGTTATAATAATAAATTTAGTTTACTAATTGTAAAACGTTTAATTACTCGAATGTATCAACAGACTCATTTGATCATTATTGTTAATGATTCTAACAAAAATCCTTTTTGGGGTTATAACAATAATTATTATTCTCAAA	FFFFFFFFF,FFFFFFFFFFFFFF:FFFFFFFFFFFFFFFFFFFFFFFFFFFFFFFFFFFFFFFFFFFFFFFFFFFFFFFFFFFFFFFFFFFFFFFFFFFFFFFFFFFFFFFFFFFFFFFFFFFFFFFFFFFFFFFFFFFFFFFFFFFFF	NM:i:0	MD:Z:150	MC:Z:28S122M	AS:i:150	XS:i:0
A00821:246:HVNJYDSXX:2:1320:31846:6981	163	matK	120	60	150M	=	256	286	GGAAAATGTAGGTTATAATAATAAATTTAGTTTACTAATTGTAAAACGTTTAATTACTCGAATGTATCAACAGACTCATTTGATCATTATTGTTAATGATTCTAACAAAAATCCTTTTTGGGGTTATAACAATAATTATTATTCTCAAAT	FFFFFFFFFFFFFFFFFFFFFFFFFFFFFFFFFFFFFFFFFFFFFFFFFFFFFFFFFFFFFFFFFFFFFFFFFFFFFF:FFFFFFFFFFFFFFFFFFFFFFFFFFFF:FFFFF,F:FFFFF,F:FFFFFFFFFFFFFFFFFFF:FF:FFF	NM:i:0	MD:Z:150	MC:Z:150M	AS:i:150	XS:i:0
A00821:246:HVNJYDSXX:2:1237:22028:22138	83	matK	120	60	150M	=	1	-269	GGAAAATGTAGGTTATAATAATAAATTTAGTTTACTAATTGTAAAACGTTTAATTACTCGAATGTATCAACAGACTCATTTGATCATTATTGTTAATGATTCTAACAAAAATCCTTTTTGGGGTTATAACAATAATTATTATTCTCAAAT	FFFFFFFFFFFFFFFFFFFFFFFFFFFFFFFFFFFFFFFFFFFFFFFF:FFFF:FFFFFFFFFFFFFFFFFFFFFFFFFFFFFFFFFFFFFFFFFFFFFFFFFFFFFFFFFFFFFFFFFFFFFFFFFFFFFFFFFFFFFFFFFFFFFFFF	NM:i:0	MD:Z:150	MC:Z:94S56M	AS:i:150	XS:i:0
A00821:246:HVNJYDSXX:2:1220:20763:28808	163	matK	121	60	150M	=	269	298	GAAAATGTAGGTTATAATAATAAATTTAGTTTACTAATTGTAAAACGTTTAATTACTCGAATGTATCAACAGACTCATTTGATCATTATTGTTAATGATTCTAACAAAAATCCTTTTTGGGGTTATAACAATAATTATTATTCTCAAATA	FFFFFFFFFFFFFFFFFFFFFFFFFFFFFFFFFFFFFFFFFFFFFFFFFFFFFFFFFFFFFFFFFFFFFFFFFFFFFFFFFFFFFFFFFFFFFFFF,FFFFFFFFFFFFFFFF:F:FFFFFFFFFFFFFFFFFFFFFFFFFF:FFFFFFF	NM:i:0	MD:Z:150	MC:Z:150M	AS:i:150	XS:i:0
A00821:246:HVNJYDSXX:2:1269:15637:14418	163	matK	121	60	150M	=	347	376	GAAAATGTAGGTTATAATAATAAATTTAGTTTACTAATTGTAAAACGTTTAATTACTCGAATGTATCAACAGACTCATTTGATCATTATTGTTAATGATTCTAACAAAAATCCTTTTTGGGGTTATAACAATAATTATTATTCTCAAATA	FFFFFFFFFFFFFFFFFFFFFFFFFFFFFFFFFFFFFFFFFFFFFFFFFFFFFFFFFFFFFFFFFFFFFFFFFFFFFFFFFFFFFFFFFFFFFFFFFFFFFFFFFFFFFFF:FFFFFFFFFFFFFFFFFFFFFFFFFFFFFF,FFFFFFF	NM:i:0	MD:Z:150	MC:Z:150M	AS:i:150	XS:i:0
A00821:246:HVNJYDSXX:2:1212:28854:4930	99	matK	123	60	150M	=	242	269	AAATGTAGGTTATAATAATAAATTTAGTTTACTAATTGTAAAACGTTTAATTACTCGAATGTATCAACAGACTCATTTGATCATTATTGTTAATGATTCTAACAAAAATCCTTTTTGGGGTTATAACAATAATTATTATTCTCAAATAAT	FFFFFFFFFFFFFFFFFFFFFFFFFFFFFFFFFFFFFFFF:FFFFFFFFFFFFFFFFFFFFFFFFFF:FFFFFFFFFFFFFFFFFFFFFFFFFFFFFF:FFFFFFFFFF::F:F,FFFFFFFFFFFFFF,FFFFFFFFFFFFFFFFFFFF	NM:i:0	MD:Z:150	MC:Z:150M	AS:i:150	XS:i:0
A00821:246:HVNJYDSXX:2:1158:3341:31078	99	matK	124	60	150M	=	371	397	AATGTAGGTTATAATAATAAATTTAGTTTACTAATTGTAAAACGTTTAATTACTCGAATGTATCAACAGACTCATTTGATCATTATTGTTAATGATTCTAACAAAAATCCTTTTTGGGGTTATAACAATAATTATTATTCTCAAATAATA	F:FFFFFFFFFFFFFFFFFFFFFFFFFFFFFFFFFFFF:FFFFFFFFFFFFFFFFFFFFFFFFFFFFFFFFFFFFFFFFFFFFFFFFFFFFFFFFFFFFFFFFFFFFFFFFFFFFFFFFFFFFFFFFFFFFF:FFFFFFFFFFFFFFFFF	NM:i:0	MD:Z:150	MC:Z:150M	AS:i:150	XS:i:0
A00821:246:HVNJYDSXX:2:1257:2899:30718	163	matK	124	60	150M	=	331	357	AATGTAGGTTATAATAATAAATTTAGTTTACTAATTGTAAAACGTTTAATTACTCGAATGTATCAACAGACTCATTTGATCATTATTGTTAATGATTCTAACAAAAATCCTTTTTGGGGTTATAACAATAATTATTATTCTCAAATAATA	FF:FFFFFFFFFFFFFFFFFFFFFFFFFFFFFFFFFFF:FFFFFFFFFFFFFFFFFFFFFF,FFFFFFFFFFFFFFFFFFFFFFFFFFFFFFFFFFFFFFFFFFFFFFFFF:F::FFFFFFFFFFFFF:FF:FFFF,FFFFFFFF,FF:F	NM:i:0	MD:Z:150	MC:Z:150M	AS:i:150	XS:i:0
A00821:246:HVNJYDSXX:2:1205:20311:28150	99	matK	125	60	150M	=	376	401	ATGTAGGTTATAATAATAAATTTAGTTTACTAATTGTAAAACGTTTAATTACTCGAATGTATCAACAGACTCATTTGATCATTATTGTTAATGATTCTAACAAAAATCCTTTTTGGGGTTATAACAATAATTATTATTCTCAAATAATAT	FFFFFFFFFFFFFFFFFFFFFFFFFFFFFFFFFFFFFFFFFFFFFFFFFFFFFFFFFFFFFFFFFFFFFFFFFFFFFFFFFFFFFFFFFFFFFFFFFFFFFFFFFFFFFFFFFFFFFFFFFFFFFFFFFFFFFFFFFF:FFFFFFFFFFF	NM:i:0	MD:Z:150	MC:Z:150M	AS:i:150	XS:i:0
A00821:246:HVNJYDSXX:2:1264:8639:10692	99	matK	125	60	150M	=	254	279	ATGTAGGTTATAATAATAAATTTAGTTTACTAATTGTAAAACGTTTAATTACTCGAATGTATCAACAGACTCATTTGATCATTATTGTTAATGATTCTAACAAAAATCCTTTTTGGGGTTATAACAATAATTATTATTCTCAAATAATAT	FFFFFFFFFFFFFFFFFFFFFFFFFFFFFFFFFFFFF,:FFFFFFFFFFFFFFFFFFFFFFFFFFFFFFFFFFFFFFFFFFFFFFFFFF:FFFF:FFFFFFFFFFFFFF,FF:FFFFFFFFFFFFFFFFFFFFFFFFFFFFFFFFF:FFF	NM:i:0	MD:Z:150	MC:Z:150M	AS:i:150	XS:i:0
A00821:246:HVNJYDSXX:2:1173:16179:10160	147	matK	125	60	150M	=	1	-274	ATGTAGGTTATAATAATAAATTTAGTTTACTAATTGTAAAACGTTTAATTACTCGAATGTATCAACAGACTCATTTGATCATTATTGTTAATGATTCTAACAAAAATCCTTTTTGGGGTTATAACAATAATTATTATTCTCAAATAATAT	FFFFFFFFFFFFFFFFFFFFF:FFFFFFFFFFFFFFFFFFFFFFFFFFFFFFFFF:FFFFF:FFFFFFFFFFFFFFFFFFFFFFFFFFFFFFFFFFFFFFFFFFFFF:FFFFFFFFFFFFFFFFFFFFFFFFFFFFFFFFFFFFFFFFFF	NM:i:0	MD:Z:150	MC:Z:74S76M	AS:i:150	XS:i:0
A00821:246:HVNJYDSXX:2:1218:15628:11804	83	matK	125	60	150M	=	83	-192	ATGTAGGTTATAATAATAAATTTAGTTTACTAATTGTAAAACGTTTAATTACTCGAATGTATCAACAGACTCATTTGATCATTATTGTTAATGATTCTAACAAAAATCCTTTTTGGGGTTATAACAATAATTATTATTCTCAAATAATAT	FFFFFFFFFF:FFFFFFFFFFF:FFFFFFFFFFFFFFFFFFFFFFFFFFFFFFFFFFFFFFFFFFFFFFFFFFFFFFFFFFFFFFFFFFFFFFFFFFFFFFFFFFFFFFFFFFFFFFFFFFFFFFFFFFFFFFFFFFFFFFFFFFFFFFF	NM:i:0	MD:Z:150	MC:Z:150M	AS:i:150	XS:i:0
A00821:246:HVNJYDSXX:2:1250:20211:11631	147	matK	125	60	150M	=	1	-274	ATGTAGGTTATAATAATAAATTTAGTTTACTAATTGTAAAACGTTTAATTACTCGAATGTATCAACAGACTCATTTGATCATTATTGTTAATGATTCTAACAAAAATCCTTTTTGGGGTTATAACAATAATTATTATTCTCAAATAATAT	FFFFFFF:FFFFFFFFFFFFFFFFFFFFFFFFFFFFFFFFFFFF::FFFFFFFFFF:FFFFFFFFFFFFFFF:F:FFFFFFFFFFFFFFFFFFFFFFFFFFFFFFFFFFFFFFFFFFFFFFFFFFFFFFFFFFFFFFFFFFF:FFFFFFF	NM:i:0	MD:Z:150	MC:Z:14S136M	AS:i:150	XS:i:0
A00821:246:HVNJYDSXX:2:1250:20555:20243	147	matK	125	60	150M	=	1	-274	ATGTAGGTTATAATAATAAATTGAGTTTACTAATTGTAAAACGTTTAATTACTCGAATGTATCAACAGACTCATTTGATCATTATTGTTAATGATTCTAACAAAAATCCATTTTGGGGTTATAACAATAATTATTATTCTCAAATAATAT	FFFFFFFFFFF,FF,F:,FFFF,F,F::FFFFF,FFFFFF:F,FF:FFFFFFFFFF,F,FFFFF::F:FFFF,:FFFFF:F,FFFFFF:FFF::FFF:FFFFFF:FFFF,FFFF:F,FFFFFF:,:,FFFFFF,FFFFFFFFF,FFFFFF	NM:i:2	MD:Z:22T86T40	MC:Z:14S136M	AS:i:140	XS:i:0
A00821:246:HVNJYDSXX:2:1275:23972:11788	83	matK	126	60	150M	=	1	-275	TGTAGGTTATAATAATAAATTTAGTTTACTAATTGTAAAACGTTTAATTACTCGAATGTATCAACAGACTCATTTGATCATTATTGTTAATGATTCTAACAAAAATCCTTTTTGGGGTTATAACAATAATTATTATTCTCAAATAATATT	FFFFFF,FFFFFFFFFFFFFFFFFFFFFFFFFFFFFFFFFFF:FFFFFFFFFFFFFFFFFFFFFFFFFFFFFFFFF:FFFF,FFFFFFFFFFFFFFFFFFFFFFFFFFFFFFFFFFFFFFFF:FFFFFFFFFFFFFFFFFFFFFFFFFFF	NM:i:0	MD:Z:150	MC:Z:21S129M	AS:i:150	XS:i:0
A00821:246:HVNJYDSXX:2:1313:4842:29637	83	matK	126	60	150M	=	1	-275	TGTAGGTTATAATAATAAATTTAGTTTACTAATTGTAAAACGTTTAATTACTCGAATGTATCAACAGACTCATTTGATCATTATTGTTAATGATTCTAACAAAAATCCTTTTTGGGGTTATAACAATAATTATTATTCTCAAATAATATT	FFFFFFFFFFFFFF:FF,FFFFF::,:FF:FFFFFFFFFFFFF,FFFFFFFFFFFFF:FFFFFFFF:FF:FF:FFFFFFF:FFFFF:FFFFFFFFF:FFFF:FFFFFF:FFFFFFFFFFFFFFFFFFFFFFFFFFFFFFFFFFFFFFFFF	NM:i:0	MD:Z:150	MC:Z:1S149M	AS:i:150	XS:i:0
A00821:246:HVNJYDSXX:2:1164:17824:1047	83	matK	127	60	150M	=	49	-228	GTAGGTTATAATAATAAATTTAGTTTACTAATTGTAAAACGTTTAATTACTCGAATGTATCAACAGACTCATTTGATCATTATTGTTAATGATTCTAACAAAAATCCTTTTTGGGGTTATAACAATAATTATTATTCTCAAATAATATTC	F,:FFFFFFFF:FFFFFFFFFFF:,FFFFFFFFFFFFFFFF,FFFFFFFFFFF:FFFFFFFF:FFFFFFFFFFFFFFFFFFFFFFFFF:FFFFFFFFFFFFFFFFFFFFFFFFFFFFFFFFFFF,FFFFFFFFFFFFFFFF:FFFFFF:F	NM:i:0	MD:Z:150	MC:Z:150M	AS:i:150	XS:i:0
A00821:246:HVNJYDSXX:2:1175:18566:6965	147	matK	128	60	150M	=	1	-277	TAGGTTATAATAATAAATTTAGTTTACTAATTGTAAAACGTTTAATTACTCGAATGTATCAACAGACTCATTTGATCATTATTGTTAATGATTCTAACAAAAATCCTTTTTGGGGTTATAACAATAATTATTATTCTCAAATAATATTCG	FF::FFFFFFFFFFFFFFFFF::FFF,:FFFFFFFFFFFFF,FFFFFFFF,FFFF:FFFFFFFFFFFFFF:FFFF:FFFFFFFF:FFFFFFFFFFFFFFFFFFFFFFFFFFFFFFFFFFFFFF:FFFFFFFFFFFFFFFFFFF:FFFFFF	NM:i:0	MD:Z:150	MC:Z:60S90M	AS:i:150	XS:i:0
A00821:246:HVNJYDSXX:2:1146:10691:35133	163	matK	129	60	150M	=	315	336	AGGTTATAATAATAAATTTAGTTTACTAATTGTAAAACGTTTAATTACTCGAATGTATCAACAGACTCATTTGATCATTATTGTTAATGATTCTAACAAAAATCCTTTTTGGGGTTATAACAATAATTATTATTCTCAAATAATATTCGA	FF:FFFFFFFFFFFFFFFFFFFF:F,FFF:FFFFFFFF:FFFFFFFFFFFFFFFFFFFFFFFF,FFF:FFFFFFFFFFFFFFFFFFFFFFFFFFFFFFFFFFFF:::FF,FFFFFFFF:FFFFFFFF:FF,FF:FFFF:FFF,FFFFFFF	NM:i:0	MD:Z:150	MC:Z:150M	AS:i:150	XS:i:0
A00821:246:HVNJYDSXX:2:1164:28890:33646	99	matK	129	60	150M	=	250	271	AGGTTATAATAATAAATTTAGTTTACTAATTGTCAAACGTTTAATTACTCGAATGTATCAACAGACTCATTTGATCATTATTGTTAATGATTCTAACAAAAATCCTTTTTGGGGTTATAACAATAATTATTATTCTCAAATAATATTCGA	FFFFFFFFFFFFFFFFFFFFFFFFFFFF:FFFF,FFFFFFFFFFFFFFFFFFFFFFFFFFFFFFFFFFFFFFFFFFFFFFFFFFFFFFFFFFFFFFFFFFFFFF:FFFFFFFFFFFFFFFFFFFFFFFFFFFFFFFF:F:FFFFFFFFFF	NM:i:1	MD:Z:33A116	MC:Z:150M	AS:i:145	XS:i:0
A00821:246:HVNJYDSXX:2:1259:12066:5353	99	matK	129	60	150M	=	362	383	AGGTTATAATAATAAATTTAGTTTACTAATTGTAAAACGTTTAATTACTCGAATGTATCAACAGACTCATTTGATCATTATTGTTAATGATTCTAACAAAAATCCTTTTTGGGGTTATAACAATAATTATTATTCTCAAATAATATTCGA	FF:F::FFFFFF:FFFF,FFFFFFF:,FF,:::FFFFF:,FFFFFFF:F:FF:FFFFFFFFFF,F:F:FFFFFF,FFF,F,FF:FFFFFF,,FFF:FFFF:,F,:F,F:FF,F:F:FFFFFF:FFF,,F::F:,,FFF:::FF,F:::FF	NM:i:0	MD:Z:150	MC:Z:150M	AS:i:150	XS:i:0
A00821:246:HVNJYDSXX:2:1259:11143:8077	99	matK	129	60	150M	=	362	383	AGGTTATAATAATAAATTTAGTTTACTAATTGTAAAACGTTTAATTACTCGAATGTATCAACAGACTCATTTGATCATTATTGTTAATGATTCTAACAAAAATCCTGTTTGGGGTTATAACAATAATTATTATTCTCAAATAATATTCGA	FFFFFFFFFFFFFFFFFFFFFFFFFFFFFFFFF,FFFFFFFFFFFFFFFFFFFFFFFFFFFFFFFFFFFFFFFFFFFFFFFFFFFFFFFFFFFFFFFFFFFFFFFF,FFFFFFFFFFFF:FFFFFFFFFFFFFFFFFFFFFFFFFFFFFF	NM:i:1	MD:Z:106T43	MC:Z:150M	AS:i:145	XS:i:0
A00821:246:HVNJYDSXX:2:1167:21034:3693	83	matK	129	60	150M	=	1	-278	AGGTTATAATAATAAATTTAGTTTACTAATTGTAAAACGTTTAATTACTCGAATGTATCAACAGACTCATTTGATCATTATTGTTAATGATTCTAACAAAAATCCTTTTTGGGGTTATAACAATAATTATTATTCTCAAATAATATTCGA	FFFFFFFFFF:FFFFFFFFFFFFFFFFFFFFFFFFFFFFFFFFF:FFFFFFFFFFFFFFFFFFFFFFFFFFFFFFFFFFFFFFFFFFFFFFFFFFFFF:FFFFFFFFFFFFFFFFFFFFFFFFFFFFFFFFFFFFFFFFFFFFFFFFFFF	NM:i:0	MD:Z:150	MC:Z:32S118M	AS:i:150	XS:i:0
A00821:246:HVNJYDSXX:2:1153:6659:9204	163	matK	130	60	150M	=	306	326	GGTTATAATAATAAATTTAGTTTACTAATTGTAAAACGTTTAATTACTCGAATGTATCAACAGACTCATTTGATCATTATTGTTAATGATTCTAACAAAAATCCTTTTTGGGGTTATAACAATAATTATTATTCTCAAATAATATTCGAA	FFFFFFFF:FFFFFFFFFFFF:FF:FFFFF:FFF:FFFFFFFF:FF,FF,FFFF::FFFFFFFF:FFFF:FFFFFFFFFFFFFFFFF:FFF,FFF,FFFFFF:FFFFF:::::F:FF:FFFFFFFFFFFFFFF,FFFFFFFFFFF:,:FF	NM:i:0	MD:Z:150	MC:Z:150M	AS:i:150	XS:i:0
A00821:246:HVNJYDSXX:2:1210:27218:17472	163	matK	130	60	150M	=	300	320	GGTTATAATAATAAATTTAGTTTACTAATTGTAAAACGTTTAATTACTCGAATGTATCAACAGACTCATTTGATCATTATTGTTAATGATTCTAACAAAAATCCTTTTTGGGGTTATAACAATAATTATTATTCTCAAATAATATTCGAA	FFFFFFFFFFFFF:FFFFFFFFFFFFFFFFFFFF:FFFFFFFFFFFFFFFFFFFFFFFFFFFFFFFFF,FFFFFF:FFFFFFFFFFFFFFFFFFFFFFFFFFF:F:,F,FFFFFFFFFFFFFFFFFFFFFFFFFFFFFFFF:FFFFFFFF	NM:i:0	MD:Z:150	MC:Z:150M	AS:i:150	XS:i:0
A00821:246:HVNJYDSXX:2:1210:27434:17754	163	matK	130	60	150M	=	300	320	GGTTATAATAATAAATTTAGTTTACTAATTGTAAAACGTTTAATTACTCGAATGTATCAACAGACTCATTTGATCATTATTGTTAATGATTCTAACAAAAATCCTTTTTGGGGTTATAACAATAATTATTATTCTCAAATAATATTCGAA	FFFFFFFFFFFFFFFFFFFFFFFFFFFFFFFFFF:FFFFFFFFFFFFF,FFFF:FFFFFFFFFFFFFF,FF:FFFFFFF:F:FFFFFFFF::FFF:FFFFFF,FFFFFFF:FFFFFF:F:FFFFFFFFFFF:F:::,FF:FFFFFFFFFF	NM:i:0	MD:Z:150	MC:Z:150M	AS:i:150	XS:i:0
A00821:246:HVNJYDSXX:2:1218:22101:8108	147	matK	130	60	150M	=	6	-274	GGTTATAATAATAAATTTAGTTTACTAATTGTAAAACGTTTAATTACTCGAATGTATCAACAGACTCATTTGATCATTATTGTTAATGATTCTAACAAAAATCCTTTTTGGGGTTATAACAATAATTATTATTCTCAAATAATATTCGAA	FFFFFFFFFFFFFFFFFFFFFFFFFFFFFFFFFFFFFFFFFFF,FFFFFFF:FFFFFFFFFFFFFFFFFFFFFFFFFFFFFFFFFFFFFFFFFFFFFFFFFFFFFFFF:FFFFFFFFFFFFFFFFFFFFFFFFFFFFFFFF:FFFFFFFF	NM:i:0	MD:Z:150	MC:Z:150M	AS:i:150	XS:i:0
A00821:246:HVNJYDSXX:2:1273:13060:33223	83	matK	130	60	150M	=	1	-279	GGTTATAATAATAAATTTAGTTTACTAATTGTAAAACGTTTAATTACTCGAATGTATCAACAGACTCATTTGATCATTATTGTTAATGATTCTAACAAAAATCCTTTTTGGGGTTATAACAATAATTATTATTCTCAAATAATATTCGAA	FFFFFFFFFFFFFFFFFFFFFFFFFFFFFFFFFFFFFFFFFFFFFF:FFFFFFFFFFFFFFFFFFFFFFFFFFFFFFFFFFFFFFFFFFFFFFFFFFFFFFFFFFFFFFFFFFFFFFFFFFFFFFFFFFFFFFFFFFFFFFFFFFFFFFF	NM:i:0	MD:Z:150	MC:Z:33S117M	AS:i:150	XS:i:0
A00821:246:HVNJYDSXX:2:1115:17327:20948	163	matK	131	60	150M	=	257	276	GTTATAATAATAAATTTAGTTTACTAATTGTAAAACGTTTAATTACTCGAATGTATCAACAGACTCATTTGATCATTATTGTTAATGATTCTAACAAAAATCCTTTTTGGGGTTATAACAATAATTATTATTCTCAAATAATATTCGAAG	FFFFFFFFFFFFFFFFFFFFFFFFFFFFFFFFFFFFFFFFFFFFFFFFFFFFFFFFFFFFFFFFFFFFFFFFFFFFFFFFFFFFFFFFFFFFFFFFFFFFFF::F:FFFFFFFFFFFFFFFFFFFFFFFFFFFFFFFFF:FFFFFFFF:F	NM:i:0	MD:Z:150	MC:Z:150M	AS:i:150	XS:i:0
A00821:246:HVNJYDSXX:2:1115:18204:24909	163	matK	131	60	150M	=	257	276	GTTATAATAATAAATTTAGTTTACTAATTGTAAAACGTTTAATTACTCGAATGTATCAACAGACTCATTTGATCATTATTGTTAATGATTCTAACAAAAATCCTTTTTGGGGTTATAACAATAATTATTATTCTCAAATAATATTCGAAG	FFFFFFFFFFFFFFFFFFFFFFFFFFFFFFFFFFFFFFFFFFFFFFFF:FFFFFFFFFFFFFFFFFFFFFFFFFFFFFFFFFFFFFFFFFFFFFFFFFFFFFFF,FFFFFF::F:FFFFF:FFFF:FFFFFFFFFFFFFFFFF:FFFFFF	NM:i:0	MD:Z:150	MC:Z:150M	AS:i:150	XS:i:0
A00821:246:HVNJYDSXX:2:1120:30852:19601	163	matK	131	60	150M	=	248	267	GTTATAATAATAAATTTAGTTTACTAATTGTAAAACGTTTAATTACTCGAATGTATCAACAGACTCATTTGATCATTATTGTTAATGATTCTAACAAAAATCCTTTTTGGGGTTATAACAATAATTATTATTCTCAAATAATATTCGAAG	FFFFFFFFFFFFFFFFFFFFFFFFFFFFFFFFFFFFFFFFFFFFFFFFFFFFFFFFFFFFFFFFFFFFFFFFFFFFFFFFFFFFFFFFFFFFFFFFFFFFFF:F:FFFFFFFFFFFFFFFFFFF:FFFFFFFFFFFFFFFF::FF:FFFF	NM:i:0	MD:Z:150	MC:Z:150M	AS:i:150	XS:i:0
A00821:246:HVNJYDSXX:2:1201:22661:25927	99	matK	131	60	150M	=	344	363	GTTATAATAATAAATTTAGTTTACTAATTGTAAAACGTTTAATTACTCGAATGTATCAACAGACTCATTTGATCATTATTGTTAATGATTCTAACAAAAATCCTTTTTGGGGTTATAACAATAATCATTATTCTCAAATAATATTCGAAG	FFFFFFFFFFFFFFFFFFFFFFFFFFFFFFF,FFFFFFFFFFFFFFFFFFFFFFFFFFFFFFFFFFFFFFFFFFFFFFFFFFFFFFFFFFFFFFFFFFFFF:FF:F:FFFFFFFFFFFFFFFFFF:F:FFFFFFFFFFFFFFFFFFFFFF	NM:i:1	MD:Z:125T24	MC:Z:150M	AS:i:145	XS:i:0
A00821:246:HVNJYDSXX:2:1201:24135:28134	99	matK	131	60	150M	=	344	363	GTTATAATAATAAATTTAGTTTACTAATTGTAAAACGTTTAATTACTCGAATGTATCAACAGACTCATTTGATCATTATTGTTAATGATTCTAACAAAAATCCTTTTTGGGGTTATAACAATAATTATTATTCTCAAATAATATTCGAAG	FFFFFFFFFF:FFF:FFFFFFFFFFFFFFFF,FFF,FFF:F:FFF:FF:FFFFFFFFFFFFFFFFFFFFFFFFFFFFFFF,FFFF::FFFFFFFFFFFFFFFF,:,FFFFFFFFFFFFFFFFFFF:FF,FFFFF,FFFFFF,:FF:,FF:	NM:i:0	MD:Z:150	MC:Z:150M	AS:i:150	XS:i:0
A00821:246:HVNJYDSXX:2:1248:8703:20572	83	matK	131	60	150M	=	40	-241	GTTATAATAATAAATTTAGTTTACTAATTGTAAAACGTTTAATTACTCGAATGTATCAACAGACTCATTTGATCATTATTGTTAATGATTCTAACAAAAATCCTTTTTGGGGTTATAACAATAATTATTATTCTCAAATAATATTCGAAG	:FFFF:FF:FFF:FFF,:F:FFFFFF:FF:FFFFFFFFFFFFFFFFFFFFFFFF:FFFFFFFFFFFFFFF::FFFFFFFFFFF:FFFFFFFFFFFFFFFFFFFFFFFFFFFFFFFFFFFFFFFFFFFFFFFFFFFFFFFFFFFFFFFFF:	NM:i:0	MD:Z:150	MC:Z:150M	AS:i:150	XS:i:0
A00821:246:HVNJYDSXX:2:1248:8305:21793	83	matK	131	60	150M	=	40	-241	GTTATAATAATAAATTTAGTTTACTAATTGTAAAACGTTTAATTACTCGAATGTATCAACAGACTCATTTGATCATTATTGTTAATGATTCTAACAAAAATCCTTTTTGGGGTTATAACAATAATTATTATTCTCAAATAATATTCGAAG	FFFFFFFFFFF::FFFFFFFFFFFFFFFFFFFFFFFFFFFFFFFFFFFFFFFFFFFFFFFFFFFFFFFFFFFFFF:FFFFFFFFFFFFFFFFF:FFFFFFFFFFFFFFFFFFFFFFFFFFF:FFFFFFFFFFFFFFFFFFF:FFFFFFFF	NM:i:0	MD:Z:150	MC:Z:150M	AS:i:150	XS:i:0
A00821:246:HVNJYDSXX:2:1257:28330:6089	83	matK	131	60	150M	=	50	-231	GTTATAATAATAAATTTAGTTTACTAATTGTAAAACGTTTAATTACTCGAATGTATCAACAGACTCATTTGATCATTATTGTTAATGATTCTAACAAAAATCCTTTTTGGGGTTATAACAATAATTATTATTCTCAAATAATATTCGAAG	FFFF:FFFFFFFFFFFFFFFF:FFFFFFFFFFFFFFFFFFFFFFFFFFFFFFFFFFFFFFFFFFFFFFFFFFFFFFFFFFFFFFFFFFFFFFFFFFFFFFFFFFFFF:FFFFFFFFFFFFFFFFFFFFFFFFFFFFF:FFFFFFFFFFFF	NM:i:0	MD:Z:150	MC:Z:150M	AS:i:150	XS:i:0
A00821:246:HVNJYDSXX:2:1258:9381:27445	99	matK	133	60	150M	=	331	348	TATAATAATAAATTTAGTTTACTAATTGTAAAACGTTTAATTACTCGAATGTATCAACAGACTCATTTGATCATTATTGTTAATGATTCTAACAAAAATCCTTTTTGGGGTTATAACAATAATTATTATTCTCAAATAATATTCGAAGGT	FFFFFFFFFFFFFFFFFFFFFFFFFFFFFF:FFFFFFFFFFFFFFFFFFFFFFFFFFFFFFFFFFFFFFFFFFFFFFFFFFFFFFFFFFFFFFFFFFFFF:FF:FFFFFFFFFFFFFFFFFFFFFFFFFF:FFF:FFFFFFFFFFFFFFF	NM:i:0	MD:Z:150	MC:Z:150M	AS:i:150	XS:i:0
A00821:246:HVNJYDSXX:2:1212:18502:36667	83	matK	134	60	150M	=	1	-283	ATAATAATAAATTTAGTTTACTAATTGTAAAACGTTTAATTACTCGAATGTATCAACAGACTCATTTGATCATTATTGTTAATGATTCTAACAAAAATCCTTTTTGGGGTTATAACAATAATTATTATTCTCAAATAATATTCGAAGGTT	FFFFFFFFFFFFFFFFFFFFFFFFFFFFFFFFFFFFFFFFFFFFFFFFFFFFFFFFFFFFFFFFFFFFFFFFFFFFFFFFFFFFFFFFFFFFFFFFFFFFFFFFFFFFFFFFFFFFFFFFFFFFFFFFFFFFFFFFFFFFFFFFFFFFFF	NM:i:0	MD:Z:150	MC:Z:4S146M	AS:i:150	XS:i:0
A00821:246:HVNJYDSXX:2:1103:31964:7247	163	matK	135	60	150M	=	278	293	TAATAATAAATTTAGTTTACTAATTGTAAAACGTTTAATTACTCGAATGTATCAACAGACTCATTTGATCATTATTGTTAATGATTCTAACAAAAATCCTTTTTGGGGTTATAACAATAATTATTATTATCAAATAATATTCGAAGGTTT	FFFFFFFFFFFFFFFFFFFFFFFFFFFFFFFFFFFFFFFFFFFF:FFFFFFFFFFFFFFFFFFFFFFFFFFFFFFFFFFFFFFFFF,FFF:FFFFFF:,FFFFF:FF:FFFFFFFFFFFFFFFFFFFF,F,FFFFFFFFFF::FFF:FFF	NM:i:1	MD:Z:128C21	MC:Z:150M	AS:i:145	XS:i:0
A00821:246:HVNJYDSXX:2:1248:32796:19492	83	matK	135	60	150M	=	1	-284	TAATAATAAATTTAGTTTACTAATTGTAAAACGTTTAATTACTCGAATGTATCAACAGACTCATTTGATCATTATTGTTAATGATTCTAACAAAAATCCTTTTTGGGGTTATAACAATAATTATTATTCTCAAATAATATTCGAAGGTTT	:FFFFFFFF:FFFF::FFF:FFFFFFFFFFFFFFFFFFFFFFFFFFFFFFFFFFFFFFFFFFFFFFFFFFFFFFFFFFFFFFFFFFFFFFFFFFFFFFFFFFFFFFFFFFFFFFFFFFFFFFFFFFFFFFFFFFFFFFFFFFFFFFFFFF	NM:i:0	MD:Z:150	MC:Z:99S51M	AS:i:150	XS:i:0
A00821:246:HVNJYDSXX:2:1270:9598:26036	99	matK	136	60	150M	=	307	321	AATAATAAATTTAGTTTACTAATTGTAAAACGTTTAATTACTCGAATGTATCAACAGACTCATTTGATCATTATTGTTAATGATTCTAACAAAAATCCTTTTTGGGGTTATAACAATAATTATTATTCTCAAATAATATTCGAAGGTTTT	FFFFFFFFF:FFFFFFFFFFFFFFFFFFF,FF,FFFFFFFFFFFFFFFFFFF::FFFFFFF:FFFFFFFFFFFFFFF:FFFFF:FFFFFFFFFFFFF,:FFFFFFFFFFFFFFFFFFFFFFFFFFFF:FF::::FFFFFFFFFFFFFFFF	NM:i:0	MD:Z:150	MC:Z:150M	AS:i:150	XS:i:0
A00821:246:HVNJYDSXX:2:1170:23882:36088	147	matK	136	60	150M	=	15	-271	AATAATAAATTTAGTTTACTAATTGTAAAACGTTTAATTACTCGAATGTATCAACAGACTCATTTGATCATTATTGTTAATGATTCTAACAAAAATCCTTTTTGGGGTTATAACAATAATTATTATTCTCAAATAATATTCGAAGGTTTT	FFF,FFFFFF:FFFFFFFFFFFFFFFFFFFFFFFFFF:FFFFFFFFFFFFFFFFFFFFFFFFFFFFFFFFFFFFFFFFFFFFFFFFFFFFF:FFFFFFFFFFFFFFFFFFFFFFFFFFFFFFFFFFFFFFFF,FFFFFFFFFFFFFFFFF	NM:i:0	MD:Z:150	MC:Z:150M	AS:i:150	XS:i:0
A00821:246:HVNJYDSXX:2:1107:1642:7341	99	matK	137	60	150M	=	363	376	ATAATAAATTTAGTTTACTAATTGTAAAACGTTTAATTACTCGAATGTATCAACAGACTCATTTGATCATTATTGTTAATGATTCTAACAAAAATCCTTTTTGGGGTTATAACAATAATTATTATTCTCAAATAATATTCGAAGGTTTTG	FFFFFFFFFFFFFFFFFFFFF:FFFF:::FFFFFFFFFFFFFFFFFFFFFFFFFFFFFFFFFFFFFFFFFFFFFF:FFFFFFFFFFFFFFFFFFFF:FF,:FFFFFF::FFFFFFFFFFFFFFFFFFFFFFFF:FFF,FFF,FFF,F:FF	NM:i:0	MD:Z:150	MC:Z:150M	AS:i:150	XS:i:0
A00821:246:HVNJYDSXX:2:1246:7310:18881	99	matK	137	60	150M	=	284	297	ATAATAAATTTAGTTTACTAATTGTAAAACGTTTAATTACTCGAATGTATCAACAGACTCATTTGATCATTATTGTTAATGATTCTAACAAAAATCCTTTTTGGGGTTATAACAATAATTATTATTCTCAAATAATATTCGAAGGTTTTG	FFFFFFFFFFFFFFFFFFFFFFFFF:FF:FFFFFFFFFFFFFFFFFFFFFFFFFFFFFFFFFFFFFFFFFFFFFFFFFFFFFFFFFFFFFFFF:FF,FFFFFFFFFFFFFFFFFFFFFFFFFFFFFFFFFFFF:FF,FFFFFFFFFFFFF	NM:i:0	MD:Z:150	MC:Z:150M	AS:i:150	XS:i:0
A00821:246:HVNJYDSXX:2:1255:32461:29277	83	matK	137	60	150M	=	1	-286	ATAATAAATTTAGTTTACTAATTGTAAAACGTTTAATTACTCGAATGTATCAACAGACTCATTTGATCATTATTGTTAATGATTCTAACAAAAATCCTTTTTGGGGTTATAACAATAATTATTATTCTCAAATAATATTCGAAGGTTTTG	FFFFFFFFFFFFFF:FFFFFFFFFFFFFFFFF,FF:FFFFFFFFF:FFFFFFFFFFFFFFFFFFFFFFFFFFFFFFFFFFFFFFFFFFFFFFFFFFFFFFFFFFFFFFFFFFFFFFFFFFFFFFFFF:FFFFFFFFFFFFFFFFFFFFFF	NM:i:0	MD:Z:150	MC:Z:94S56M	AS:i:150	XS:i:0
A00821:246:HVNJYDSXX:2:1255:32479:29277	83	matK	137	60	150M	=	1	-286	ATAATAAATTTAGTTTACTAATTGTAAAACGTTTAATTACTCGAATGTATCAACAGACTCATTTGATCATTATTGTTAATGATTCTAACAAAAATCCTTTTTGGGGTTATAACAATAATTATTATTCTCAAATAATATTCGAAGGTTTTG	FFFFFFFFFFF:FF:FFFFFFFFFFFFFFFF:FFFFFFFFFFFFFFFFFFFFFFFFFFFFFFFFFFFFFFFFFFFFFFFFFFFFFFFFFFFFFFFFFFFFFFFFFFFFFFFFFFFFFFFFFFFFFFFFFFFFFFFFFFFFFFFFFFFFFF	NM:i:0	MD:Z:150	MC:Z:94S56M	AS:i:150	XS:i:0
A00821:246:HVNJYDSXX:2:1311:24560:12931	99	matK	138	60	150M	=	384	396	TAATAAATTTAGTTTACTAATTGTAAAACGTTTAATTACTCGAATGTATCAACAGACTCATTTGATCATTATTGTTAATGATTCTAACAAAAATCCTTTTTGGGGTTATAACAATAATTATTATTCTCAAATAATATTCGAAGGTTTTGT	FFFFFFFFFFFFFFFFFFFFFFFF::FFFFFFFFFFFFFFFFFFFFFFFFFFFFFFFFFFFFFFFFFFFFFFFFFFFFFFFFFFFFFFFFFFFFF:FFFFFFFFFFFFFFFFFFFFFFF,FFFFF:FFFFFFFFFFFFFFFFFFFFFFFF	NM:i:0	MD:Z:150	MC:Z:150M	AS:i:150	XS:i:0
A00821:246:HVNJYDSXX:2:1230:26341:9377	83	matK	138	60	150M	=	1	-287	TAATAAATTTAGTTTACTAATTGTAAAACGTTTAATTACTCGAATGTATCAACAGACTCATTTGATCATTATTGTTAATGATTCTAACAAAAATCCTTTTTGGGGTTATAACAATAATTATTATTCTCAAATAATATTCGAAGGTTTTGT	FFFFFFFFFFFFFFFFFFFFFFFFFFF:FFFFFFFFFFFFFFFFFFFFFFFFFFFFFFFFFFFFFFFFFFFFFFFFFFFFFFFFFFFFFFFFFFFFFFFFFFFFFFFFFFFFFFFFFFFFFFFFFFFFFFFFFFFFFFFFFFFFFFFFFF	NM:i:0	MD:Z:150	MC:Z:35S115M	AS:i:150	XS:i:0
A00821:246:HVNJYDSXX:2:1154:21133:22874	99	matK	139	60	150M	=	279	290	AATAAATTTAGTTTACTAATTGTCAAACGTTTAATTACTCGAATGTATCAACAGACTCATTTGATCATTATTGTTAATGATTCTAACAAAAATCCTTTTTGGGGTTATAACAATAATTATTATTCTCAAATAATATTCGAAGGTTTTGTT	FFFF:FFFFFFFFFFFFFF:FFF,F,FFFFF:FFFFFFFFFFFFFFFFFFFFFFFFFFF,FFFFFFFFFFFFF:FFFFFFFFFFFFFFFFFFFFFF,FFFFFFFFFFFFFFF:FFFFFFFFFFFFFFFFFFFFF:FFFF::FFFFFFFF:	NM:i:1	MD:Z:23A126	MC:Z:150M	AS:i:145	XS:i:0
A00821:246:HVNJYDSXX:2:1249:4047:22748	99	matK	139	60	150M	=	155	166	AATAAATTTAGTTTACTAATTGTAAAACGTTTAATTACTCGAATGTATCAACAGACTCATTTGATCATTATTGTTAATGATTCTAACAAAAATCCTTTTTGGGGTTATAACAATAATTATTATTCTCAAATAATATTCGAAGGTTTTGTT	FFFFFFFFFFFFFFFFF:FFFFFFFFFFFFFFFFFFFFFFFFFFFFFFFFFFFFFFFFFFFFFFFFFFFFFFFFFFFFFFFFFFFFFFFFFFFFFF:F,FFFFFFFFFFFFFFFFFFFFFFFFFFFFFFFFFFF,FFFFF:FFFFFF:FF	NM:i:0	MD:Z:150	MC:Z:150M	AS:i:150	XS:i:0
A00821:246:HVNJYDSXX:2:1201:26675:19194	83	matK	139	60	150M	=	1	-288	AATAAATTTAGTTTACTAATTGTAAAACGTTTAATTACTCGAATGTATCAACAGACTCATTTGATCATTATTGTTAATGATTCTAACAAAAATCCTTTTTGGGGTTATAACAATAATTATTATTCTCAAATAATATTCGAAGGTTTTGTT	FFFFFFFFFFFFFFFFFFFFFFFFFFFFF:FFFFFFFFFFFFFFFFFFFFFFFFFFFFFF:FFFFFFFFFFFFFFFFFFFFFFFFFFFFFFFFFFFFFFFFFFFFFFFFFFFFFFFFFFFFFFFFFFFFFFFFFFFFFFFFFFFFFFFFF	NM:i:0	MD:Z:150	MC:Z:39S111M	AS:i:150	XS:i:0
A00821:246:HVNJYDSXX:2:1171:11478:15640	99	matK	140	60	150M	=	316	326	ATAAATTTAGTTTACTAATTGTAAAACGTTTAATTACTCGAATGTATCAACAGACTCATTTGATCATTATTGTTAATGATTCTAACAAAAATCCTTTTTGGGGTTATAACAATAATTATTATTCTCAAATAATATTCGAAGGTTTTGTTG	FFFFFFFFFFFFFFFFFFFFFF:FFFFFFFFFFFFFFFFFFFFFFFFFFFFFFFFFFFFFFFFFFFFFFFFFFFFFFFFFFFFFFFFFFFFFFFFFFFFFFFFFFFFFFFFFFFFFFFFFFFFFFFFFFFFFF:FFFFFFFFFFFFFFFF	NM:i:0	MD:Z:150	MC:Z:150M	AS:i:150	XS:i:0
A00821:246:HVNJYDSXX:2:1239:4842:4679	99	matK	140	60	150M	=	315	325	ATAAATTTAGTTTACTAATTGTAAAACGTTTAATTACTCGAATGTATCAACAGACTCATTTGATCATTATTGTTAATGATTCTAACAAAAATCCTTTTTGGGGTTATAACAATAATTATTATTCTCAAATAATATTCGAAGGTTTTGTTG	FFFFFFFFFFFFFFFFFFFFFF:FFFFFFFFFFFFFFFFFFFFFFFFFFFFFFFFFFF:FFFFFFFFFFFFFFFFFFFFFFFFFFFFFFF:FF:FF:FFFFFFFFFFFFFFFFFFFFFFFFFFFFFFF:FFFFFFFFFFFFFFFFFFFFF	NM:i:0	MD:Z:150	MC:Z:150M	AS:i:150	XS:i:0
A00821:246:HVNJYDSXX:2:1236:26494:6574	83	matK	141	60	150M	=	1	-290	TAAATTTAGTTTACTAATTGTAAAACGTTTAATTACTCGAATGTATCAACAGACTCATTTGATCATTATTGTTAATGATTCTAACAAAAATCCTTTTTGGGGTTATAACAATAATTATTATTCTCAAATAATATTCGAAGGTTTTGTTGT	FFFFFFFFFFFFFFFFFFFFFFFFFFFF::FFFFFFFFFFFFFFFFFFFFFFFFFFFFFFFFFFFFFFFFFFFFFFFFFFFFFFFFFFFFFFFFFFFFFFFFFFFFFFFFFFFFFFFFFFFFFFFFFFFFFFFFFFFFFFFFFFFFFFFF	NM:i:0	MD:Z:150	MC:Z:59S91M	AS:i:150	XS:i:0
A00821:246:HVNJYDSXX:2:1256:20048:22780	163	matK	142	60	150M	=	230	238	AAATTTAGTTTACTAATTGTAAAACGTTTAATTACTCGAATGTATCAACAGACTCATTTGATCATTATTGTTAATGATTCTAACAAAAATCCTTTTTGGGGTTATAACAATAATTATTATTCTCAAATAATATTCGAAGGTTTTGTTGTC	FFFFFFFFFFFFFFFFFFFFFFFFFFFFFFFFFFFFFFFFFFFFFFFFFFFFFFFFFFFFFFFFFFFFFFFFFFFFFFFFFFFFFFFFFFFFFFFFFFFFFFFFFFFFFFFFFFFFFFFFF:FFFFFFFFFFFFFFFFFFFFFFFFF:FF	NM:i:0	MD:Z:150	MC:Z:150M	AS:i:150	XS:i:0
A00821:246:HVNJYDSXX:2:1125:19162:25410	83	matK	142	60	150M	=	22	-270	AAATTTAGTTTACTAATTGTAAAACGTTTAATTACTCGAATGTATCAACAGACTCATTTGATCATTATTGTTAATGATTCTAACAAAAATCCTTTTTGGGGTTATAACAATAATTATTATTCTCAAATAATATTCGAAGGTTTTGTTGTC	FFFFFFFFF:FFFFFFFFFFFFFFFFFFFFF,FFFFFFFF:FFFFFF,FFFFFFFFFFFFFFFF:FFFFFFFFFFFFFFFFF:FF,:FFFFFFFFFFFFFFFFFFFFFF,FFF:FFFFF,FFFFFFFFFFFFFFFFFFFFFFFFFFFFFF	NM:i:0	MD:Z:150	MC:Z:150M	AS:i:150	XS:i:0
A00821:246:HVNJYDSXX:2:1250:8965:25410	83	matK	142	60	150M	=	85	-207	AAATTTAGTTTACTAATTGTAAAACGTTTAATTACTCGAATGTATCAACAGACTCATTTGATCATTATTGTTAATGATTCTAACAAAAATCCTTTTTGGGGTTATAACAATAATTATTATTCTCAAATAATATTCGAAGGTTTTGTTGTC	FFFFFFFFFFFFFFFFFFFFFFFFFFFFFFFFFFFFFFFFFFFFFFFFFFFFFFFFFFFFFFFFFFFFFFFFFFFFFFFFFFFFFFFFFFFFFFFFFFFFFFFFFFFFFFFFFFFFFFFFFFFFFFFFFFFFFFFFFFFFFFFFFFFFFF	NM:i:0	MD:Z:150	MC:Z:150M	AS:i:150	XS:i:0
A00821:246:HVNJYDSXX:2:1117:19949:6292	163	matK	143	60	150M	=	356	363	AATTTAGTTTACTAATTGTAAAACGTTTAATTACTCGAATGTATCAACAGACTCATTTGATCATTATTGTTAATGATTCTAACAAAAATCCTTTTTGGGGTTATAACAATAATTATTATTCTCAAATAATATTCGAAGGTTTTGTTGTCG	FFFFFFFFFFFFFF:FFFFF:F:FFFFFFFFFFFFFFFFFFFFFFFFFFFFFFFFFFFFFFFFFFFFFFFFFFFFFFFFFFFFFFFFFFFFFFFF:FFFFFFFFFFFF:FFFFFFFF:FFFFFFFFFFFF,FFFF::FFFFFFFFFFF:F	NM:i:0	MD:Z:150	MC:Z:150M	AS:i:150	XS:i:0
A00821:246:HVNJYDSXX:2:1314:17996:15718	163	matK	144	60	150M	=	256	262	ATTTAGTTTACTAATTGTAAAACGTTTAATTACTCGAATGTATCAACAGACTCATTTGATCATTATTGTTAATGATTCTAACAAAAATCCTTTTTGGGGTTATAACAATAATTATTATTCTCAAATAATATTCGAAGGTTTTGTTGTCGT	FFFFFFFFFFFFFFFFFF,FFFFFFFFFFFFFFFFFFFFFFFFFFFFFFFFFFFFFFFFFFFFFFFFFFFFFFFFFFFFFFFFFFFFFF:FFFFFFFFFFFFFFFFFFFFFFFFFFFFFFFFFFFFFFFFFFFFFFFFFFFFFFFFFF:F	NM:i:0	MD:Z:150	MC:Z:150M	AS:i:150	XS:i:0
A00821:246:HVNJYDSXX:2:1320:17074:21418	163	matK	144	60	150M	=	301	307	ATTTAGTTTACTAATTGTAAAACGTTTAATTACTCGAATGTATCAACAGACTCATTTGATCATTATTGTTAATGATTCTAACAAAAATCCTTTTTGGGGTTATAACAATAATTATTATTCTCAAATAATATTCGAAGGTTTTGTTGTCGT	FFFFFFFFFFFFFFFFFF,FFFFFFFFF:FFFFFFFFFFFFFFFFFFFFFFFFF:FFFFFFFFFFFFFFFFFFFFFFFFFFFFFFF:FFFFF,FFFFFFFFFFFFFFFFFFFFFFFFFFFFFFFFFFFF:FFFFFFFFFFFFFFFFFFFF	NM:i:0	MD:Z:150	MC:Z:150M	AS:i:150	XS:i:0
A00821:246:HVNJYDSXX:2:1223:3875:28181	147	matK	145	60	150M	=	1	-294	TTTAGTTTACTAATTGTAAAACGTTTAATTACTCGAATGTATCAACAGACTCATTTGATCATTATTGTTAATGATTCTAACAAAAATCCTTTTTGGGGTTATAACAATAATTATTATTCTCAAATAATATTCGAAGGTTTTGTTGTCGTT	FFFFFFFFFFFFFFFFFF:FFFFFFFFFFFFFFFFFFFFFFF:FFFFFFFF:FFFFFFFFFFFFF:FFFFFFFFFFFFFFF:FFFFFFFFFFFFFFFFFFFFFFFFFFFFFFFFFFFFFFFFFFFFFFFFFFFFFFFFFFFFFFFFFFFF	NM:i:0	MD:Z:150	MC:Z:21S129M	AS:i:150	XS:i:0
A00821:246:HVNJYDSXX:2:1107:9986:26960	99	matK	146	60	150M	=	327	331	TTAGTTTACTAATTGTAAAACGTTTAATTACTCGAATGTATCAACAGACTCATTTGATCATTATTGTTAATGATTCTAACAAAAATCCTTTTTGGGGTTATAACAATAATTATTATTCTCAAATAATATTCGAAGGTTTTGTTGTCGTTC	FFFFFFFFFFFFFFFF,:FFFFFFFFFFFFFFFFFFFFFFFFFFFFFFFFFFFFFFFFFFFFFFFFFFFFFFFFFFFFFFFFFFFFFFFFFFFFFFFFFFFFFFFFFFFFFFFFFFFFFFFFFFFFFFFFFFFFFFFFFFFFFFFFFFFF	NM:i:0	MD:Z:150	MC:Z:150M	AS:i:150	XS:i:0
A00821:246:HVNJYDSXX:2:1137:31349:29042	163	matK	146	60	150M	=	291	295	TTAGTTTACTAATTGTAAAACGTTTAATTACTCGAATGTATCAACAGACTCATTTGATCATTATTGTTAATGATTCTAACAAAAATCCTTTTTGGGGTTATAACAATAATTATTATTCTCAAATAATATTCGAAGGTTTTGTTGTCGTTC	FFFFFFFFFFFFFFFF,FF:FFF,FFFFFFFFFFFFFFFFFFFFFFFFFFFFF:FFFFFFFFFFFFFFFFFFFFFFF:FFFFFFFF:FF:F,FFFFFFFFFFFFFFFFFFFFFFFFFFFFFFFFFF,::FFFFFFFFFFFFFFFFFFFFF	NM:i:0	MD:Z:150	MC:Z:150M	AS:i:150	XS:i:0
A00821:246:HVNJYDSXX:2:1137:31096:29825	163	matK	146	60	150M	=	291	295	TTAGTTTACTAATTGTAAAACGTTTAATTACTCGAATGTATCAACAGACTCATTTGATCATTATTGTTAATGATTCTAACAAAAATCCTTTTTGGGGTTATAACAATAATTATTATTCTCAAATAATATTCGAAGGTTTTGTTGTCGTTC	FFFFFFFFFFFFFFFFFFFFFFFFFFFFFFFFFFFFFFFFFFFFFFFFFFFFFFFFFFFFFFFFFFFFFFFFFFFFFFFFFFFFFFF:F:FFFFFFFFFFFFFFFFFFFFFFFFFFFFFFFF:FFFFFFFFFFFFFFFFFFFFFFFFFFF	NM:i:0	MD:Z:150	MC:Z:150M	AS:i:150	XS:i:0
A00821:246:HVNJYDSXX:2:1113:9679:1094	163	matK	147	60	150M	=	368	371	TAGTTTACTAATTGTAAAACGTTTAATTACTCGAATGTATCAACAGACTCATTTGATCATTATTGTTAATGATTCTAACAAAAATCCTTTTTGGGGTTATAACAATAATTATTATTCTCAAATAATATTCGAAGGTTTTGTTGTCGTTCT	FFFFFFFFF:FFFFFFFFFFFFFFF:FFFFFFFFFFFFFFFFFFFFFFFFFFFFFFFFFFFFFFFFFFFFFFFFFFFFFFFFFFFF:F:FFFFFFFFFFFFFFFFFFFFFFFFFFFFFFFFFFF:FFFFFFFFFFFFFFFF:FF::FFFF	NM:i:0	MD:Z:150	MC:Z:150M	AS:i:150	XS:i:0
A00821:246:HVNJYDSXX:2:1252:25952:4413	163	matK	147	60	150M	=	225	228	TAGTTTACTAATTGTAAAACGTTTAATTACTCGAATGTATCAACAGACTCATTTGATCATTATTGTTAATGATTCTAACAAAAATCCTTTTTGGGGTTATAACAATAATTATTATTCTCAAATAATATTCGAAGGTTTTGTTGTCGTTCT	FFFFFFFFFFFFFFFFFFF:FFFFFFFFFFFFFFFFFFFFFFFFFFF:FFFFFF:FFFFFFFFF,FFFFFFFFFFFFFFFFFFFF,FFFFFFF,:FFFFFFFFFFFFFFFFFFFF:F:FFFFFFFFFFFF:FFFFF:FF,FFF:F:FFFF	NM:i:0	MD:Z:150	MC:Z:150M	AS:i:150	XS:i:0
A00821:246:HVNJYDSXX:2:1135:20636:25019	163	matK	148	60	150M	=	283	285	AGTTTACTAATTGTAAAACGTTTAATTACTCGAATGTATCAACAGACTCATTTGATCATTATTGTTAATGATTCTAACAAAAATCCTTTTTGGGGTTATAACAATAATTATTATTCTCAAATAATATTCGAAGGTTTTGTTGTCGTTCTA	FFFFFFFFFFFFFFF::FFFFFFFFFFFFFFFFFFFFFFFFFFFFFFFFFF:FFFFFFFFFFFFFFFFFFFFFFFFFFFFFFFFFFFFF,FFFFFFFFFFFFFFFFFFFFFFFFFFFFFFFFFFFFFFFFFFFFFFFFF:FFFFFFFFFF	NM:i:0	MD:Z:150	MC:Z:150M	AS:i:150	XS:i:0
A00821:246:HVNJYDSXX:2:1143:28375:21104	83	matK	148	60	150M	=	1	-297	AGTTTACTAATTGTAAAACGTTTAATTACTCGAATGTATCAACAGACTCATTTGATCATTATTGTTAATGATTCTAACAAAAATCCTTTTTGGGGTTATAACAATAATTATTATTCTCAAATAATATTCGAAGGTTTTGTTGTCGTTCTA	FFFFFFFFFFFFFFFFFFFFFFFFFFFFFFFFFFFFFFFFFFFFFFFFFFFFFFFFFFFFFFFFFFFF:FFFFFFFFFFFFFFFFFFFFFFFFFFFFFFFFFFFFFFFFFFFFFFFFFFFFFFFFFFFFFFFFF:FFFFFFFFFFFFFFF	NM:i:0	MD:Z:150	MC:Z:43S107M	AS:i:150	XS:i:0
A00821:246:HVNJYDSXX:2:1203:9742:5650	147	matK	148	60	150M	=	1	-297	AGTTTACTAATTGTAAAACGTTTAATTACTCGAATGTATCAACAGACTCATTTGATCATTATTGTTAATGATTCTAACAAAAATCCTTTTTGGGGTTATAACAATAATTATTATTCTCAAATAATATTCGAAGGTTTTGTTGTCGTTCTA	FFFFFFFFFFFFFFFFFFFFFFFFFFFFFFFFFFFFFFFFFFFFFFFFFFFFFFFFFFFFFFFFFFFFFFFFFFFFFFFFFFFFFF:FFFFFFFFFFFFFFFFFFFFFFFFFFFFFFFFFFFFFFFFFFFFFFFFFFFFFFFFFFFFFFF	NM:i:0	MD:Z:150	MC:Z:51S99M	AS:i:150	XS:i:0
A00821:246:HVNJYDSXX:2:1265:31937:36793	83	matK	148	60	150M	=	57	-241	AGTTTACTAATTGTAAAACGTTTAATTACTCGAATGTATCAACAGACTCATTTGATCATTATTGTTAATGATTCTAACAAAAATCCTTTTTGGGGTTATAACAATAATTATTATTCTCAAATAATATTCGAAGGTTTTGTTGTCGTTCTA	FFFFFFFFFFFFFFFFFFFFFFFFFFFFFFFFFFFFFFFFFFFFFFFFFFFFFFFFFFFFFFFFFFFFFFFFFFFFFFFFFFFFFFFFFFFFFFFFFFFFFFFFFFFFFFFFFFFFFFFFFFFFFFFFFFFFFFFFFFFFFFFFFFFFFF	NM:i:0	MD:Z:150	MC:Z:150M	AS:i:150	XS:i:0
A00821:246:HVNJYDSXX:2:1277:6216:34084	83	matK	148	60	150M	=	17	-281	AGTTTACTAATTGTAAAACGTTTAATTACTCGAATGTATCAACAGACTCATTTGATCATTATTGTTAATGATTCTAACAAAAATCCTTTTTGGGGTTATAACAATAATTATTATTCTCAAATAATATTCGAAGGTTTTGTTGTCGTTCTA	FFFFFFFFFFFFFFFFFFFF,,FFF:FFFFFFFFFFFFFFFFFFFFFFFF:FFFFFFFFFFFFF,FFFFFFFFFFFFFFFFFFFFFFFFFFFFFFFFFFFFFFFFFFFFFFFFFFFFFFFFFFFFFFFFFFFFFFFFFFFFFFFFFFFFF	NM:i:0	MD:Z:150	MC:Z:150M	AS:i:150	XS:i:0
A00821:246:HVNJYDSXX:2:1309:16107:9283	163	matK	149	60	150M	=	338	339	GTTTACTAATTGTAAAACGTTTAATTACTCGAATGTATCAACAGACTCATTTGATCATTATTGTTAATGATTCTAACAAAAATCCTTTTTGGGGTTATAACAATAATTATTATTCTCAAATAATATTCGAAGGTTTTGTTGTCGTTCTAG	FFFFFFF:F:FFF:FFFFFFFFFFFFFFFFFFFFFFFFFFFFFFFFFFFFFFFFFFFFFFFFFFFFFFFFFFFFFFFFFFFFFFFF,::FFFFFF:FFFFFFFFFFFF:FFFFFFFFFFF:F:FFFFFF:FFFFFFFFFFFFFFFFFFFF	NM:i:0	MD:Z:150	MC:Z:150M	AS:i:150	XS:i:0
A00821:246:HVNJYDSXX:2:1109:28754:9330	163	matK	150	60	150M	=	397	397	TTTACTAATTGTAAAACGTTTAATTACTCGAATGTATCAACAGACTCATTTGATCATTATTGTTAATGATTCTAACAAAAATCCTTTTTGGGGTTATAACAATAATTATTATTCTCAAATAATATTCGAAGGTTTTGTTGTCGTTCTAGA	FFFFFFFFFFFFFFFFFFFFF:FFFFFFFFFFFFFFFFFFFFFFFFFFFFFFFFF:FFFFFFFF:FFFFFFFFFFFFFFFFF:FF,FFFF,FFFFFFFFFFFFFFFFFFFFFFFFFFFFFFF::FFF:FFFFFFFFFFFFFFFFFFFFFF	NM:i:0	MD:Z:150	MC:Z:150M	AS:i:150	XS:i:0
A00821:246:HVNJYDSXX:2:1240:12427:22733	99	matK	150	60	150M	=	433	433	TTTACTAATTGTAAAACGTTTAATTACTCGAATGTATCAACAGACTCATTTGATCATTATTGTTAATGATTCTAACAAAAATCCTTTTTGGGGTTATAACAATAATTATTATTCTCAAATAATATTCGAAGGTTTTGTGGTCGTTCTAGA	FFFFFFFFFFFFFFFFFFFFFFFFFFFFFFFFFFFFFFFFFFFFFFFFFFFFFFFFFFFFFFFFFFFFFFFFFFFFFFFFFFF,FF,FFFFFFFFFFFFFFFFFFFFFFFFFFFFFFFFFFFFFF:FFFFFFFFFFFF,:FFFFFFF,FF	NM:i:1	MD:Z:138T11	MC:Z:150M	AS:i:145	XS:i:0
A00821:246:HVNJYDSXX:2:1316:29179:21183	99	matK	150	60	150M	=	371	371	TTTACTAATTGTAAAACGTTTAATTACTCGAATGTATCAACAGACTCATTTGATCATTATTGTTAATGATTCTAACAAAAATCCTTTTTGGGGTTATAACAATAATTATTATTCTCAAATAATATTCGAAGGTTTTGTTGTCGTTCTAGA	FFFFF:::FFFFF:FFFFF:FFF:FFFFF:FFF:FFFFFF:FFFFFFF,FFFFFFFFFFFFFFFFFFFFF,:FFFFFFFFFF,FF:FF,:FF:F:FFFFFFFFFFFFFFFFF::F:FFFFFF,FF,F:FF::FFFF,FFFFF,,F,FF:F	NM:i:0	MD:Z:150	MC:Z:150M	AS:i:150	XS:i:0
A00821:246:HVNJYDSXX:2:1263:3549:2754	83	matK	151	60	150M	=	1	-300	TTACTAATTGTAAAACGTTTAATTACTCGAATGTATCAACAGACTCATTTGATCATTATTGTTAATGATTCTAACAAAAATCCTTTTTGGGGTTATAACAATAATTATTATTCTCAAATAATATTCGAAGGTTTTGTTGTCGTTCTAGAG	F,FFFFFFFFFFFFFFFFFFFF:FFFFFFFFFFFFFFFFF:FFFFFFFFFFFFF:FFFFFFFFFFFFFFFFFFFFFFFFFFFF:FFFFFFFFFFFFFFFFFFFFFFFFFFFFFFFFFFFFFFFFFFFFFFFFFFFFFFFFFFFFFF:FFF	NM:i:0	MD:Z:150	MC:Z:81S69M	AS:i:150	XS:i:0
A00821:246:HVNJYDSXX:2:1123:1425:6746	163	matK	153	60	150M	=	338	335	ACTAATTGTAAAACGTTTAATTACTCGAATGTATCAACAGACTCATTTGATCATTATTGTTAATGATTCTAACAAAAATCCTTTTTGGGGTTATAACAATAATTATTATTCTCAAATAATATTCGAAGGTTTTGTTGTCGTTCTAGAGAT	FFF:,FFFFFFFFFFFFFFFFFFFFFFFFFFFFFF:FFFFFFFFFF:FFFFFFFFFFFFFFFFFFFFFFFFFFFFFFFFFFFFFFFFFFF:FFFFFFFFF:FFFFFFFFFFFFFFFFFF::FFFFFFFF:FF:FFF:F:FFFFF:FFFFF	NM:i:0	MD:Z:150	MC:Z:150M	AS:i:150	XS:i:0
A00821:246:HVNJYDSXX:2:1175:23520:36620	163	matK	153	60	150M	=	359	356	ACTAATTGTAAAACGTTTAATTACTCGAATGTATCAACAGACTCATTTGATCATTATTGTTAATGATTCTAACAAAAATCCTTTTTGGGGTTATAACAATAATTATTATTCTCAAATAATATTCGAAGGTTTTGTTGTCGTTCTAGAGAT	FFFFFFFFFFFFFFFFFFFFFFFFFFFFFFFFFFFFFFFFFFFFFFFFFFFFFFFFFFFFFFFFFFFFFFFFFFF:FFFFFFFFFFFFFFFFFFFFFFFFFFFFFFFFFFFFFFFFFFFFFFFFFFFFFFFFFFFFFFFFFFFFFFFFFF	NM:i:0	MD:Z:150	MC:Z:150M	AS:i:150	XS:i:0
A00821:246:HVNJYDSXX:2:1221:10212:13730	99	matK	153	60	150M	=	319	316	ACTAATTGTAAAACGTTTAATTACTCGAATGTATCAACAGACTCATTTGATCATTATTGTTAATGATTCTAACAAAAATCCTTTTTGGGGTTATAACAATAATTATTATTCTCAAATAATATTCGAAGGTTTTGTTGTCGTTCTAGAGAT	FFFFF:FFFF:FFFFFFFFFFFFFFFFFFFFFFFFFFFFFFFF:FF:FFFFFFFFFFFFFF:FFFFFFFFFFFFFFFFFFFFFFFFFFFFFFFFFFFFFFFFFFFFFFFF:FFFFFFFFFFFFFFF:FFFFFFFFFFFFFFFFF:FFFFF	NM:i:0	MD:Z:150	MC:Z:150M	AS:i:150	XS:i:0
A00821:246:HVNJYDSXX:2:1246:30743:29277	163	matK	153	60	150M	=	315	312	ACTAATTGTAAAACGTTTAATTACTCGAATGTATCAACAGACTCATTTGATCATTATTGTTAATGATTCTAACAAAAATCCTTTTTGGGGTTATAACAATAATTATTATTCTCAAATAATATTCGAAGGTTTTGTTGTCGTTCTAGAGAT	FFFFFFFFFFFF:FFFFFFFFFFFFFFFFFFFFFFFFFFFFFFFFFFFFFFF:FFFFFFFFFFFFFFFFFFFFFFFFFFFFF::FFFFFFFFFFFFFFFFFFFFFFFFFFFFFFFFFFFFF,FFFFFFFFFFFFFF:F:FFFFFFFFFFF	NM:i:0	MD:Z:150	MC:Z:150M	AS:i:150	XS:i:0
A00821:246:HVNJYDSXX:2:1171:26359:27884	147	matK	154	60	150M	=	1	-303	CTAATTGTAAAACGTTTAATTACTCGAATGTATCAACAGACTCATTTGATCATTATTGTTAATGATTCTAACAAAAATCCTTTTTGGGGTTATAACAATAATTATTATTCTCAAATAATATTCGAAGGTTTTGTTGTCGTTCTAGAGATT	FFFFFFFFF:FFFFF:FF:FFFFFFFF:FFFFFFF,FFFFFFFFF,FF:FFFFFFFFF:FFFFFFFFFFFFFF:FFFFFFFFFFFFFFFFFFFFFFFFFFFFFFFFF,FFFFFFFFFFFFFFFFFFFF:FFFFFFFFFFFFFFFFFFFFF	NM:i:0	MD:Z:150	MC:Z:51S99M	AS:i:150	XS:i:0
A00821:246:HVNJYDSXX:2:1204:19524:29982	147	matK	155	60	150M	=	1	-304	TAATTGTAAAACGTTTAATTACTCGAATGTATCAACAGACTCATTTGATCATTATTGTTAATGATTCTAACAAAAATCCTTTTTGGGGTTATAACAATAATTATTATTCTCAAATAATATTCGAAGGTTTTGTTGTCGTTCTAGAGATTC	,:FFFFFFFFFFFFFFFFFFFFFFFFFFFFFFFFFFFFFFFFFFFFFFFFFFFFFFFFFFFFFFFFFFFFFFFFFFFFFFFFFFFFFFFFFFFFFFFFFFFFF:FFFFFFFFF:FFFFFFFFFFFFFFFFFFFFFFFFFFFFFFFFF:FF	NM:i:0	MD:Z:150	MC:Z:9S141M	AS:i:150	XS:i:0
A00821:246:HVNJYDSXX:2:1249:4047:22748	147	matK	155	60	150M	=	139	-166	TAATTGTAAAACGTTTAATTACTCGAATGTATCAACAGACTCATTTGATCATTATTGTTAATGATTCTAACAAAAATCCTTTTTGGGGTTATAACAATAATTATTATTCTCAAATAATATTCGAAGGTTTTGTTGTCGTTCTAGAGATTC	FF:FFFFFFFFFFFFFFFFFFFFFFFFFFFFFFFFFFF:FFFFFFFFFFFFFFFFFFFFFFFFFFFFFFFFFFFFFFFFFFFFFFFFFFFFFFFFFFFFFFFFFFFFFFFF:FFFFFFFFFFFFFFFFFFFFFFFFFFFFFFFFFFFFFF	NM:i:0	MD:Z:150	MC:Z:150M	AS:i:150	XS:i:0
A00821:246:HVNJYDSXX:2:1205:27905:26960	163	matK	157	60	150M	=	303	296	ATTGTAAAACGTTTAATTACTCGAATGTATCAACAGACTCATTTGATCATTATTGTTAATGATTCTAACAAAAATCCTTTTTGGGGTTATAACAATAATTATTATTCTCAAATAATATTCGAAGGTTTTGTTGTCGTTCTAGAGATTCTA	,FFFF:FFFFFFFFFFFFFFFFFFFFFFFFFFFFFFFFFFFF,FFFFFFFFFFF:FF:FFFFFFFFFFFFFFFFFFFFFFFFF:FFFFFFFFFFFFFFFFFFFFFFFFFFF:FFFFFFFFFFF:FFFFFFFFFFFFFFFFFFF:FFFFFF	NM:i:0	MD:Z:150	MC:Z:150M	AS:i:150	XS:i:0
A00821:246:HVNJYDSXX:2:1152:16423:26897	83	matK	157	60	150M	=	9	-298	ATTGTAAAACGTTTAATTACTCGAATGTATCAACAGACTCATTTGATCATTATTGTTAATGATTCTAACAAAAATCCTTTTTGGGGTTATAACAATAATTATTATTCTCAAATAATATTCGAAGGTTTTGTTGTCGTTCTAGAGATTCTA	FFFFFFFFFFFFFFFF,FFFFFFFFFFFFFFFFFFFFFFFFFFFFFFFFFFFFFFFFF:FFFFFFFFFFFFFFFFFFFFFFFFFFFFFFFFFFFFFFFFFFFFFFFFFFFFFFFFFFFFFFFFFFFFFFFFFFFFFFFFFFFFFFFFFFF	NM:i:0	MD:Z:150	MC:Z:150M	AS:i:150	XS:i:0
A00821:246:HVNJYDSXX:2:1266:6388:5948	163	matK	159	60	150M	=	328	319	TGTAAAACGTTTAATTACTCGAATGTATCAACAGACTCATTTGATCATTATTGTTAATGATTCTAACAAAAATCCTTTTTGGGGTTATAACAATAATTATTATTCTCAAATAATATTCGAAGGTTTTGTTGTCGTTCTAGAGATTCTATT	FFF,FFFFFFFFF:FFFFFFFFFFFFFFFFFFFFFFFFFF:FFFFFFFFFFFFF:FFFFFFFFFFFFFFFFFFFFFFF:FFFFFFFFFFFFFFFFFFFFFFFFFFFFFF,FFFFFFFFFFFFF:FFFFFFFFFFFFFFFFF,FFFFFFFF	NM:i:0	MD:Z:150	MC:Z:150M	AS:i:150	XS:i:0
A00821:246:HVNJYDSXX:2:1228:14895:12070	147	matK	159	60	150M	=	6	-303	TGTAAAACGTTTAATTACTCGAATGTATCAACAGACTCATTTGATCATTATTGTTAATGATTCTAACAAAAATCCTTTTTGGGGTTATAACAATAATTATTATTCTCAAATAATATTCGAAGGTTTTGTTGTCGTTCTAGAGATTCTATT	F:FFFFFFFFFFFFFFFFFFFFFFFFFFFFFFFFFFFFFFFFFFFFFFFFFFFFFFFFFFFFF:FFFFFFFFFFFFFFFFFFFFFFFFFFFFFFFFFFFFFFFFFFFFFFFFFFFFFFFFFFFFFFFFFFFFFFFFFFFFFFFFFFFFFF	NM:i:0	MD:Z:150	MC:Z:150M	AS:i:150	XS:i:0
A00821:246:HVNJYDSXX:2:1237:8169:17456	163	matK	160	60	150M	=	315	305	GTAAAACGTTTAATTACTCGAATGTATCAACAGACTCATTTGATCATTATTGTTAATGATTCTAACAAAAATCCTTTTTGGGGTTATAACAATAATTATTATTCTCAAATAATATTCGAAGGTTTTGTTGTCGTTCTAGAGATTCTATTT	FFFFFFFFFFFFFFFFFFFFFFFFFFFFFFFFFFFFFFFFFFFFFFFFFFFFFFFFFFFFFFFFFFFFFFFFFF:FFFFFFFFFFFFFFFFFFFFFFFFFFFFFFFFFF:FFFFFFFFFFFFFFFFFFFFFFFFFFFFFFFFFFFFFFFF	NM:i:0	MD:Z:150	MC:Z:150M	AS:i:150	XS:i:0
A00821:246:HVNJYDSXX:2:1242:10456:36511	163	matK	161	60	150M	=	283	272	TAAAACGTTTAATTACTCGAATGTATCAACAGACTCATTTGATCATTATTGTTAATGATTCTAACAAAAATCCTTTTTGGGGTTATAACAATAATTATTATTCTCAAATAATATTCGAAGGTTTTGTTGTCGTTCTAGAGATTCTATTTT	FFFFFFFFFFFFFFFFFFFFFFFFFFFFFFFFFFFFFFFFFFFFFFFFFFFFFFFFFFFFFFFFFFFFFFFFFFFFFFFFFFFFFFFFFFFFFFFFFFFFFFFFFFFFFFFF:FFFFFFFFFFFFFFFFFFFFFFFFFFFFFFFFFFFFF	NM:i:0	MD:Z:150	MC:Z:150M	AS:i:150	XS:i:0
A00821:246:HVNJYDSXX:2:1150:31593:20760	99	matK	163	60	150M	=	399	386	AAACGTTTAATTACTCGAATGTATCAACAGACTCATTTGATCATTATTGTTAATGATTCTAACAAAAATCCTTTTTGGGGTTATAACAATAATTATTATTCTCAAATAATATTCGAAGGTTTTGTTGTCGTTCTAGAGATTCTATTTTCT	FFFFFFFFFFFFFFFFFFFFFFFFFFFFFFFFFFFFFFFFFFFFFFFFFFFFFFFFFFFFFFFFFFFFFFFFFFFFFFFFFFFFFFFFFFFFFFFFFFFFFFFFF:FFFFFFFFFFFFFFFFFFFFFFFFFFFFFFFFFFFFFFFFFF:F	NM:i:0	MD:Z:150	MC:Z:150M	AS:i:150	XS:i:0
A00821:246:HVNJYDSXX:2:1147:7554:17300	147	matK	163	60	150M	=	1	-312	AAACGTTTAATTACTCGAATGTATCAACAGACTCATTTGATCATTATTGTTAATGATTCTAACAAAAATCCTTTTTGGGGTTATAACAATAATTATTATTCTCAAATAATATTCGAAGGTTTTGTTGTCGTTCTAGAGATTCTATTTTCT	FFFFFFFFFFFFF:FFFF:F:,FFFF:FFFFFFFFFFF:FFFFFF:FFFFFFFFFFFFFFFF:FFFFFFF:FFFFFFFFFFFFFFFFFFFFFFFFFFFFF:FFF:FFFFF:FFFFFFFFFFFFFFFFFFFFFFFFFFFFFFFFFFFFFFF	NM:i:0	MD:Z:150	MC:Z:19S131M	AS:i:150	XS:i:0
A00821:246:HVNJYDSXX:2:1147:6325:20870	147	matK	163	60	150M	=	1	-312	AAACGTTTAATTACTCGAATGTATCAACAGACTCATTTGATCATTATTGTTAATGATTCTAACAAAAATCCTTTTTGGGGTTATAACAATAATTATTATTCTCAAATAATATTCGAAGGTTTTGTTGTCGTTCTAGAGATTCTATTTTCT	FFFFF:FFFFFFFFFFFFFFF:FFFFFFFFFFFFFFFFFFFFFFFFFFFFFFFFFFFFFFFFFFFFFFFFFFFFFFFFFFFFFFFFFFFFFFFFFFFFFFFFFFFFFFFFFFFFFFFFFFFFFFFFFFFFFFFFFFFFFFFFFFFFFFFF	NM:i:0	MD:Z:150	MC:Z:19S131M	AS:i:150	XS:i:0
A00821:246:HVNJYDSXX:2:1169:18728:18865	147	matK	163	60	150M	=	100	-213	AAACGTTTAATTACTCGAATGTATCAACAGACTCATTTGATCATTATTGTTAATGATTCTAACAAAAATCCTTTTTGGGGTTATAACAATAATTATTATTCTCAAATAATATTCGAAGGTTTTGTTGTCGTTCTAGAGATTCTATTTTCT	FFFFFFFFFFF,FFFFFFFFFFFFFFFFFFFFFF:FFFFFFFFFFFFFFFFFFFFFFFFFFFFFFFFFFFFFFFFFFFFFFFFFFFFFFFFFFFFFFFFFFFFFFFFFFFFFFFFFFFFFFFFFFFFFFFFFFFFFFFFFFFFFFFFFFF	NM:i:0	MD:Z:150	MC:Z:150M	AS:i:150	XS:i:0
A00821:246:HVNJYDSXX:2:1276:2672:12540	99	matK	164	60	150M	=	259	245	AACGTTTAATTACTCGAATGTATCAACAGACTCATTTGATCATTATTGTTAATGATTCTAACAAAAATCCTTTTTGGGGTTATAACAATAATTATTATTCTCAAATAATATTCGAAGGTTTTGTTGTCGTTCTAGAGATTCTATTTTCTC	FFFFFFFFFFFFFFFFFFFFFFFFFFFFFFFFFFFFFFFFFFFFFFFFFFFFFFFFFFFFFFFFFFFFFFFFFFFFFFFFFFFFFFFFFFFFFFFFFFFFFFFFFFFFFFFFFFFFFFFFFFFFFFFFFFFFFFFFFFFFFFFFFFFFFF	NM:i:0	MD:Z:150	MC:Z:150M	AS:i:150	XS:i:0
A00821:246:HVNJYDSXX:2:1133:30391:19742	163	matK	165	60	150M	=	331	316	ACGTTTAATTACTCGAATGTATCAACAGACTCATTTGATCATTATTGTTAATGATTCTAACAAAAATCCTTTTTGGGGTTATAACAATAATTATTATTCTCAAATAATATTCGAAGGTTTTGTTGTCGTTCTAGAGATTCTATTTTCTCT	FFFFFFFFFFFFFFFFFFFFFFFFFFFFFFFFFFFFFFFFFFFFFFFFFFFFFFFFFFFFFFFFFFFFFFFFFFFFFFFFFFFFFFFFFFFFFFFFFFFFFFFFF,FFFFF:F:FFFFFFFFF:FFFFFFFFFFFFF,FFFFFFFFFFFF	NM:i:0	MD:Z:150	MC:Z:150M	AS:i:150	XS:i:0
A00821:246:HVNJYDSXX:2:1176:7012:6433	163	matK	165	60	150M	=	399	384	ACGTTTAATTACTCGAATGTATCAACAGACTCATTTGATCATTATTGTTAATGATTCTAACAAAAATCCTTTTTGGGGTTATAACAATAATTATTATTCTCAAATAATATTCGAAGGTTTTGTTGTCGTTCTAGAGATTCTATTTTATCT	FFFFFFFFFFFFFFFFFFFFFFFFFFFFFFFFFFFFFFFFFFFFFFFFFFFFFFFFFFFFFFF:F:FFFFFFFFFFFFFFFFFFFFFFFFFFFFFFFFFFFFFFFFFFFFFFFFFFFFFFFFFFF:F:FFFFFFFFFFFFFFFFFF,FFF	NM:i:1	MD:Z:146C3	MC:Z:150M	AS:i:146	XS:i:0
A00821:246:HVNJYDSXX:2:1122:2772:20823	163	matK	169	60	150M	=	363	344	TTAATTACTCGAATGTATCAACAGACTCATTTGATCATTATTGTTAATGATTCTAACAAAAATCCTTTTTGGGGTTATAACAATAATTATTATTCTCAAATAATATTCGAAGGTTTTGTTGTCGTTCTAGAGATTCTATTTTCTCTACAA	FFFFFFFFFFFFFFFFFFFFFFFFFFFFF:FFFF:FFFFFFFFFFFFFFFFFFFFFFFFF:,FFFFFF:FFFFFFFFFFFFFFFFFFFFFFFFFF:FFFFF:FFFFFFFFFFFFFFFFFFFF:FFFFFFFFF:F,FF:FFFFFFFF:FFF	NM:i:0	MD:Z:150	MC:Z:150M	AS:i:150	XS:i:0
A00821:246:HVNJYDSXX:2:1155:19922:11913	163	matK	169	60	150M	=	385	366	TTAATTACTCGAATGTATCAACAGACTCATTTGATCATTATTGTTAATGATTCTAACAAAAATCCTTTTTGGGGTTATAACAATAATTATTATTCTCAAATAATATTCGAAGGTTTTGTTGTCGTTCTAGAGATTCTATTTTCTCTACAA	FFFFFFFFFFFFFFFFFFFFFFFFFFFFFFFFFFFFFFFFFFFFFFFFFFFFFFFFFFFFFFFFFFFFFFFFFFFFFFFFFFFFFFFFFFFFFFFFFFFFFFFFFFFFFFFFFFFFFFFFFFFFFFFFFFFFFFFFFFFFFFFF:FFFFF	NM:i:0	MD:Z:150	MC:Z:150M	AS:i:150	XS:i:0
A00821:246:HVNJYDSXX:2:1303:13015:13448	163	matK	169	60	150M	=	413	394	TTAATTACTCGAATGTATCAACAGACTCATTTGATCATTATTGTTAATGATTCTAACAAAAATCCTTTTTGGGGTTATAACAATAATTATTATTCTCAAATAATATTCGAAGGTTTTGTTGTCGTTCTAGAGATTCTATTTTCTCTACAA	FFFFFFFFFFFFFFFFFFFFFFFFFFFFFFFFFFFFFFFFFFFFFFFFFFFFFFFFFFFFFFFFFFFFFFFFFFFFFFFFFFFFFFFFFFFFFFFFFFFFFFFF:FFFFFFFFFFFFF:FFFF:FFFFFFFFFF::FFFFFF:FFFFF:F	NM:i:0	MD:Z:150	MC:Z:150M	AS:i:150	XS:i:0
A00821:246:HVNJYDSXX:2:1319:11424:21590	99	matK	170	60	150M	=	429	409	TAATTACTCGAATGTATCAACAGACTCATTTGATCATTATTGTTAATGATTCTAACAAAAATCCTTTTTGGGGTTATAACAATAATTATTATTCTCAAATAATATTCGAAGGTTTTGTTGTCGTTCTAGAGATTCTATTTTCTCTACAAT	FFFFFFFFFFFFFFFFFFFFFFFFFFFFFFFFFFFFFFFFFFFFFFFFFFFFFFFFFFFFFFFFF,FFFFFFFFFFFFFFFFFFFFFFFFFFFFFFFF:FFF,FFFFFFFFFFFFFFFFFFFFFFFFFFFFFFFFFFFFFFFFFFFFFFF	NM:i:0	MD:Z:150	MC:Z:150M	AS:i:150	XS:i:0
A00821:246:HVNJYDSXX:2:1128:31855:17550	83	matK	171	60	150M	=	1	-320	AATTACTCGAATGTATCAACAGACTCATTTGATCATTATTGTTAATGATTCTAACAAAAATCCTTTTTGGGGTTATAACAATAATTATTATTCTCAAATAATATTCGAAGGTTTTGTTGTCGTTCTAGAGATTCTATTTTCTCTACAATT	FF:FFFFFFFFFFFFFFFFFFFFFFFFFFFFFFFFFFFFFFFFFFFFFFFFFFFFFFFFFFFFFFFFFFFFFFFFFFFFFF,FFFFFFFFFFFFFFFFFFFFFFFFFFFFFFFFFFFFFFFFFFFFFFFFFFFFFFFFFFFFFFFFFFFF	NM:i:0	MD:Z:150	MC:Z:18S132M	AS:i:150	XS:i:0
A00821:246:HVNJYDSXX:2:1128:32660:19319	83	matK	171	60	150M	=	1	-320	AATTACTCGAATGTATCAACAGACTCATTTGATCATTATTGTTAATGATTCTAACAAAAATCCTTTTTGGGGTTATAACAATAATTATTATTCTCAAATAATATTCGAAGGTTTTGTTGTCGTTCTAGAGATTCTATTTTCTCTACAATT	FFFFFFFFFFFFFFFFFFFFFFFFFFFFFFFFFFFFFFFFFFFFFFFFFFFFFFFF:FFFFFFFFFFFFFFFFFFFFFFFFFFFFFFFFFFFFFFFFFFFFFFFFFFFFFFFFFFFFFFFFFFFFFFFFFFFFFFFFFFFFFFFFFFFFF	NM:i:0	MD:Z:150	MC:Z:18S132M	AS:i:150	XS:i:0
A00821:246:HVNJYDSXX:2:1217:31494:35681	163	matK	172	60	150M	=	337	315	ATTACTCGAATGTATCAACAGACTCATTTGATCATTATTGTTAATGATTCTAACAAAAATCCTTTTTGGGGTTATAACAATAATTATTATTCTCAAATAATATTCGAAGGTTTTGTTGTCGTTCTAGAGATTCTATTTTCTCTACAATTA	,FFFFFFFFFFFFFFFFFFFFFFFFFFFFFFFFFFFFFFFFFFFFFFFFFFF:FFF:FFFFFFF:FFFFFFFFFFFFFFFFFFFFFFFFFFFFF:F:FFFFFFFF:F:FFFFFFFF:FFFFFFFFFFFFFFFFFFFFFFFFFFFFFFFFF	NM:i:0	MD:Z:150	MC:Z:150M	AS:i:150	XS:i:0
A00821:246:HVNJYDSXX:2:1178:31801:1642	83	matK	172	60	150M	=	1	-321	ATTACTCGAATGTATCAACAGACTCATTTGATCATTATTGTTAATGATTCTAACAAAAATCCTTTTTGGGGTTATAACAATAATTATTATTCTCAAATAATATTCGAAGGTTTTGTTGTCGTTCTAGAGATTCTATTTTCTCTACAATTA	FF,FFFFFFFFFFFFFFFFFF:FF:FFFFFFFFFFFFFFFFFFFFFFFFFFFFFFFFFFFFFFFFFFFFFFFFFFFFFFFFFFFFFFFFFFFFFFFFFFFFFFFFFFFFFFFFFFFFFFFFFFFFFFFFFFFFFFFFFFFFFFFFFFFFF	NM:i:0	MD:Z:150	MC:Z:95S55M	AS:i:150	XS:i:0
A00821:246:HVNJYDSXX:2:1205:24026:1736	83	matK	172	60	150M	=	1	-321	ATTACTCGAATGTATCAACAGACTCATTTGATCATTATTGTTAATGATTCTAACAAAAATCCTTTTTGGGGTTATAACAATAATTATTATTCTCAAATAATATTCGAAGGTTTTGTTGTCGTTCTAGAGATTCTATTTTCTCTACAATTA	FFFFFFFFFFFFFFFFFFFFFFFFFFFFFFFFFFFFFFFFFFFFFFFFFFFFFFFFFFFFFF:FFFFFFFFFFFFFFFFFFFFFFFFFFFFFFFFFFFFFFFFFFFFFFFFFFFFFFFFFFFFFFFFFFFFFFFFFFFFFFFFFFFFFFF	NM:i:0	MD:Z:150	MC:Z:82S68M	AS:i:150	XS:i:0
A00821:246:HVNJYDSXX:2:1303:26539:17957	147	matK	172	60	150M	=	1	-321	ATTACTCGAATGTATCAACAGACTCATTTGATCATTATTGTTAATGATTCTAACAAAAATCCTTTTTGGGGTTATAACAATAATTATTATTCTCAAATAATATTCGAAGGTTTTGTTGTCGTTCTAGAGATTCTATTTTCTCTACAATTA	FFFFFFFFFFF:FF::FF:F,FFFFF:FFFF:FFFFFFFFFFFFFFFFFFFFFFFFFFFFFFFFFFFFFFFFFFFFF:FFFFFFFFFFFFFFFFFFFFFFFFFFFFFF:FFFFFFFFFFFFFFFFFFFFFFFFFFFFFFFFFFFFFFFFF	NM:i:0	MD:Z:150	MC:Z:2S148M	AS:i:150	XS:i:0
A00821:246:HVNJYDSXX:2:1313:25509:23970	163	matK	173	60	150M	=	331	308	TTACTCGAATGTATCAACAGACTCATTTGATCATTATTGTTAATGATTCTAACAAAAATCCTTTTTGGGGTTATAACAATAATTATTATTCTCAAATAATATTCGAAGGTTTTGTTGTCGTTCTAGAGATTCTATTTTCTCTACAATTAT	FFFFFFFFFFFFFFFFFFFFFFFFFFFFFFFFFFFFFFFFFFFFFFFFFFFFFFFFFFFF::,FFFFFFFFFFFFFFFFFFFFFFFFFFFFFFFFFFFFFF:FFFFFFFFFFFFFFFFFFFFFFFFFFF:FFFFFFFFFFFFFFFFFFFF	NM:i:0	MD:Z:150	MC:Z:150M	AS:i:150	XS:i:0
A00821:246:HVNJYDSXX:2:1168:1515:33395	83	matK	173	60	150M	=	1	-322	TTACTCGAATGTATCAACAGACTCATTTGATCATTATTGTTAATGATTCTAACAAAAATCCTTTTTGGGGTTATAACAATAATTATTATTCTCAAATAATATTCGAAGGTTTTGTTGTCGTTCTAGAGATTCTATTTTCTCTACAATTAT	FFFFFFFFFFFFFFFFFFFFFFFFFFFFFFFFFFFFFFF:FFFFFFFFFFFFFFF:FFFFFFFFFFFFFFFFFFFFFFFFFFFFFFFFFFFFFFFFFFFF,FFFF:FFFFFFFFFFFFFFFFFFFFFFFFFFFFFFFFFFFFFFFFFFFF	NM:i:0	MD:Z:150	MC:Z:82S68M	AS:i:150	XS:i:0
A00821:246:HVNJYDSXX:2:1151:6723:18176	83	matK	174	60	150M	=	2	-322	TACTCGAATGTATCAACAGACTCATTTGATCATTATTGTTAATGATTCTAACAAAAATCCTTTTTGGGGTTATAACAATAATTATTATTCTCAAATAATATTCGAAGGTTTTGTTGTCGTTCTAGAGATTCTATTTTCTCTACAATTATA	FFFFFFFFFFFF:FFFFF:FFFFFFFFFFFFFFFFFFF:FFFFFFFFFFFFFFFFFFFFFFFFFFFFFFFFFFFFFFFFFFFFFFFFFFFFFFFFFFFFFFFFFFFFFFFFFFFFFFFFFFFFFFFFFFFFFFFFFFFFFFFFFFFFFFF	NM:i:0	MD:Z:150	MC:Z:150M	AS:i:150	XS:i:0
A00821:246:HVNJYDSXX:2:1166:5141:8108	83	matK	174	60	150M	=	108	-216	TACTCGAATGTATCAACAGACTCATTTGATCATTATTGTTAATGATTCTAACAAAAATCCTTTTTGGGGTTATAACAATAATTATTATTCTCAAATAATATTCGAAGGTTTTGTTGTCGTTCTAGAGATTCTATTTTCTCTACAATTATA	FFFFFFFFFFFFFFFFFFFFFFFFFFFFFFFFFFFFFFFFFFFFFFFFFFFFFFFFFFFFFFFFFFFFFFFFFFFFFFFFFFFFFFFFFFFFFFFFFFFFFFFFFFFFFFFFFFFFFFFFFFFFFFFFFFFFFFFFFFFFFFFFFFFFFF	NM:i:0	MD:Z:150	MC:Z:150M	AS:i:150	XS:i:0
A00821:246:HVNJYDSXX:2:1132:1651:19288	83	matK	176	60	150M	=	22	-304	CTCGAATGTATCAACAGACTCATTTGATCATTATTGTTAATGATTCTAACAAAAATCCTTTTTGGGGTTATAACAATAATTATTATTCTCAAATAATATTCGAAGGTTTTGTTGTCGTTCTAGAGATTCTATTTTCTCTACAATTATATA	FFFFFFFFFFFFFFFFFFFFFFFFFFFFFFFFFFFFFFFFFFFFFFFFFFFFFFFFFFFFFFFFFFFFFFFFFFFFFFFFFFFFFFFFFFFFFFFFFFFFFFFFFFFFFFFFFFFFFFFFFFFFFFFFFFFFFFFFFFFFFFFFFFFFFF	NM:i:0	MD:Z:150	MC:Z:150M	AS:i:150	XS:i:0
A00821:246:HVNJYDSXX:2:1216:8693:28416	163	matK	178	60	150M	=	426	398	CGAATGTATCAACAGACTCATTTGATCATTATTGTTAATGATTCTAACAAAAATCCTTTTTGGGGTTATAACAATAATTATTATTCTCAAATAATATTCGAAGGTTTTGTTGTCGTTCTAGAGATTCTATTTTCTCTACAATTATATATA	FFFFFFFFFFFFFFFFFFFF:FFFFFFFFFFFFFFFFFFFFFFFFFFFFFFFFFFFFFFFFFFFFFFFFF:FFFFFFFFFFFF:FFFFFFF:FF,:FFFFFFFFFFF::FFFFFFF:FFFF:FF:FFF:FF,FFFFFFFFF:FFFFFFFF	NM:i:0	MD:Z:150	MC:Z:150M	AS:i:150	XS:i:0
A00821:246:HVNJYDSXX:2:1158:22589:2096	99	matK	179	60	150M	=	455	426	GAATGTATCAACAGACTCATTTGATCATTATTGTTAATGATTCTAACAAAAATCCTTTTTGGGGTTATAACAATAATTATTATTCTCAAATAATATTCGAAGGTTTTGTTGTCGTTCTAGAGATTCTATTTTCTCTACAATTATATATAT	FFFFFFFFFFFFFFFFFFFFFFFFFFFFFFFFFFFFFFFFFFFFFFFFFFFFFFFFFFFFFFFFFFFFFFFFFFFFF:FFFFFFFFFFFFFFFFFFFFFFFFFFFFFFFFFFF:FFFFFFFFFFFFFFFFFFFFFFFFFFFFFFFFFFFF	NM:i:0	MD:Z:150	MC:Z:150M	AS:i:150	XS:i:0
A00821:246:HVNJYDSXX:2:1110:12961:31735	99	matK	180	60	150M	=	369	339	AATGTATCAACAGACTCATTTGATCATTATTGTTAATGATTCTAACAAAAATCCTTTTTGGGGTTATAACAATAATTATTATTCTCAAATAATATTCGAAGGTTTTGTTGTCGTTCTAGAGATTCTATTTTCTCTACAATTATATATATC	FFFFFFFFFFFFFFFFFFFFFFFFFFFFFFFFFFFFFFFFFFFFFFFFFFFFFFFFFFFFFFFFFFFFFFFFFFFFFFFFFFFFFFFFFFFFFFFFFFFFFFFFFFFFFFFFFFFFFFFFFFFFFFF:FFFFFFFFFFFFFFFFFFFFFF	NM:i:0	MD:Z:150	MC:Z:150M	AS:i:150	XS:i:0
A00821:246:HVNJYDSXX:2:1271:30355:22811	99	matK	180	60	150M	=	449	419	AATGTATCAACAGACTCATTTGATCATTATTGTTAATGATTCTAACAAAAATCCTTTTTGGGGTTATAACAATAATTATTATTCTCAAATAATATTCGAAGGTTTTGTTGTCGTTCTAGAGATTCTATTTTCTCTACAATTATATATATC	FFFFFFFFFFFFFFFFFFFFFFFFFFFFFFFFFFFFFFFFFFFFFFFFFFFFFF:FFFFFFFFFFFFFFFFFFFFFFFFFFFFFFFFFFFFFF,FFFFF:FFFFFFFFFFFFFFFFFFFFFFFFFFFFFFFFFFFFFFFFFFFFFFFF:F	NM:i:0	MD:Z:150	MC:Z:150M	AS:i:150	XS:i:0
A00821:246:HVNJYDSXX:2:1271:30861:22968	99	matK	180	60	150M	=	449	419	AATGTATCAACAGACTCATTTGATCATTATTGTTAATGATTCTAACAAAAATCCTTTTTGGGGTTATAACAATAATTATTATTCTCAAATAATATTCGAAGGTTTTGTTGTCGTTCTAGAGATTCTATTTTCTCTACAATTATATATATC	FFFFFFFFFFFFFFFFFFFFFFFFFFFFFFFFFFFFFFFFFFFFFFFFFFFFFFF:FFFFFFFFFFFFFFFFFFFFFFFFFFFFFFFFFFFFFFFFFFFFFFFFFFFFFFFFFFFFFFFFFFFFFFFFFFFFFFFFFFFFFFFFFFFFFF	NM:i:0	MD:Z:150	MC:Z:150M	AS:i:150	XS:i:0
A00821:246:HVNJYDSXX:2:1127:28194:17221	83	matK	180	60	150M	=	1	-329	AATGTATCAACAGACTCATTTGATCATTATTGTTAATGATTCTAACAAAAATCCTTTTTGGGGTTATAACAATAATTATTATTCTCAAATAATATTCGAAGGTTTTGTTGTCGTTCTAGAGATTCTATTTTCTCTACAATTATATATATC	FFFFFF,FFFFFFFFFFF,FFFFFFFFFFFFFF:FFFFFFFFFFFFFF:FFFFF:FFFFFFFFFFFFFFFFFFFFFFFFFFFFFFFFF:FFFFFFFFFFFFFFFFFFFFFFFFFFFFFFFFFFFFFFFFFFFFFFFFFFFFFFFFFFFFF	NM:i:0	MD:Z:150	MC:Z:64S86M	AS:i:150	XS:i:0
A00821:246:HVNJYDSXX:2:1273:1136:14231	83	matK	180	60	150M	=	35	-295	AATGTATCAACAGACTCATTTGATCATTATTGTTAATGATTCTAACAAAAATCCTTTTTGGGGTTATAACAATAATTATTATTCTCAAATAATATTCGAAGGTTTTGTTGTCGTTCTAGAGATTCTATTTTCTCTACAATTATATATATC	F:FFFFFFFFFFFFFFFFFFFFFFFFFFFFFFFFFFFFFFFFFFFFFFFFFFFFFFFFFFFFFFFFFFFFFFFFFFFFFFFFFFFFFFFFFFFFFFFFFFFFFFFFFFFFFFFFFFFFFFFFFFFFFFFFFFFFFFFFFFFFFFFFF:FF	NM:i:0	MD:Z:150	MC:Z:150M	AS:i:150	XS:i:0
A00821:246:HVNJYDSXX:2:1258:9697:29966	99	matK	181	60	150M	=	364	333	ATGTATCAACAGACTCATTTGATCATTATTGTTAATGATTCTAACAAAAATCCTTTTTGGGGTTATAACAATAATTATTATTCTCAAATAATATTCGAAGGTTTTGTTGTCGTTCTAGAGATTCTATTTTCTCTACAATTATATATATCT	FFFFFFFFFFFFFFFFF:FFFFFFFFFFFFFFFFFFFFFFFFFFFFFFFFFFFF:FFFFFFFFFFFFFFFFFFFFFFFFFFFFFFFFFFFFFFFFFFFFFFFFFFFFFFFFFFFFFFFFFFFFFFF,FFFFFF:FFF:FFFFFFFFFFFF	NM:i:0	MD:Z:150	MC:Z:150M	AS:i:150	XS:i:0
A00821:246:HVNJYDSXX:2:1275:22589:29027	147	matK	181	60	150M	=	1	-330	ATGTATCAACAGACTCATTTGATCATTATTGTTAATGATTCTAACAAAAATCCTTTTTGGGGTTATAACAATAATTATTATTCTCAAATAATATTCGAAGGTTTTGTTGTCGTTCTAGAGATTCTATTTTCTCTACAATTATATATATCT	FFFFFFFFFFFFFFFFFFFFFFFFFFFFFFF:FFFFFFFFFFFFFFFFFFFFFFFFFFFFFFFFFFFFFFFFFFFFFFFFFFFFFFFFFFFFFFFFFFFFFFFFFFFFFFFFFFFFFFFFFFFFFFFFFFFFFFFFFFFFFFFFFFFFFF	NM:i:0	MD:Z:150	MC:Z:13S137M	AS:i:150	XS:i:0
A00821:246:HVNJYDSXX:2:1256:30309:30248	147	matK	184	60	150M	=	2	-332	TATCAACAGACTCATTTGATCATTATTGTTAATGATTCTAACAAAAATCCTTTTTGGGGTTATAACAATAATTATTATTCTCAAATAATATTCGAAGGTTTTGTTGTCGTTCTAGAGATTCTATTTTCTCTACAATTATATATATCTTCC	FFFFFFFFFFFFFFFFFFFFFFFFFFFFFFFFFFFFFFFFFFFFFFFFFFFFFFFFFFFFFFFFFFFFFFFFFFFFFFFFFFFFFFFFFFFFFFFFFFFFFFFFFFFFFFFFFFFFFFFFFFFFFFFFFFFFFFFFFFFFFFFFFFFFFF	NM:i:0	MD:Z:150	MC:Z:150M	AS:i:150	XS:i:0
A00821:246:HVNJYDSXX:2:1121:17743:2159	99	matK	185	60	150M	=	370	335	ATCAACAGACTCATTTGATCATTATTGTTAATGATTCTAACAAAAATCCTTTTTGGGGTTATAACAATAATTATTATTCTCAAATAATATTCGAAGGTTTTGTTGTCGTTCTAGAGATTCTATTTTCTCTACAATTATATATATCTTCCT	FFFFFFFFFFFFFFFFFFFFFFFFFFFFFFFFFFFFFFFFFFFFFFFFFF:FFFFFFFFFFFFFFFFFFFFFFFFFFFFFFFFFFFFFFFFF:FFFFFFFFFFFFFFFFFFFFFFFFFFFFFFFFFFF:FFFFFFFFFFFFFFFFFFFFF	NM:i:0	MD:Z:150	MC:Z:150M	AS:i:150	XS:i:0
A00821:246:HVNJYDSXX:2:1220:24162:9549	99	matK	185	60	150M	=	416	381	ATCAACAGACTCATTTGATCATTATTGTTAATGATTCTAACAAAAATCCTTTTTGGGGTTATAACAATAATTATTATTCTCAAATAATATTCGAAGGTTTTGTTGTCGTTCTAGAGATTCTATTTTCTCTACAATTATATATATCTTCCT	FFF:FFFFFFFFFFFFFFFFFFFFFFFFFFFFFFFFFFFFFFFFFFFFFF:FFFFFFFFFFFFFFFFFFFFFFFFFFFFFFFF:FFFFF,FFFFFFFFFFFFFFFFFFFFFFFFFFFFFFFF,FFFFFFFFFFFFFFFFF,FFFFFFFFF	NM:i:0	MD:Z:150	MC:Z:150M	AS:i:150	XS:i:0
A00821:246:HVNJYDSXX:2:1256:19190:6386	83	matK	185	60	150M	=	95	-240	ATCAACAGACTCATTTGATCATTATTGTTAATGATTCTAACAAAAATCCTTTTTGGGGTTATAACAATAATTATTATTCTCAAATAATATTCGAAGGTTTTGTTGTCGTTCTAGAGATTCTATTTTCTCTACAATTATATATATCTTCCT	FFFFFFFFFFFFFFFFFFFFFFFF,FFFFFFFFFFFFFFFFFFFFFFFFFFFFFFFFFFFFFFFFFFFFFFFFFFFFFFFFFFFFFFFFFFFFFFFFFFFFFFFFFFFFFFFFFFFFFFFFFFFFFFFFFFFFFFFFFFFFFFFFFFFFF	NM:i:0	MD:Z:150	MC:Z:150M	AS:i:150	XS:i:0
A00821:246:HVNJYDSXX:2:1163:15067:19288	163	matK	186	60	150M	=	420	384	TCAACAGACTCATTTGATCATTATTGTTAATGATTCTAACAAAAATCCTTTTTGGGGTTATAACAATAATTATTATTCTCAAATAATATTCGAAGGTTTTGTTGTCGTTCTAGAGATTCTATTTTCTCTACAATTATATATATCTTCCTT	FFFFFFFFFFFFFFFFFFFFFFFFFFFFFFFFFFFFFFFFFFFFFFFFF,F,FFFFFFFFFFFFFFFFFFFFFFFFFFFFFFFFFFFFFFFFFFFFFFFFFFFFFFFFFFFFFFFFFFFFFFFFFFFFFFFFFFFFFFFFF:FFFFFFFF	NM:i:0	MD:Z:150	MC:Z:150M	AS:i:150	XS:i:0
A00821:246:HVNJYDSXX:2:1163:14461:20588	163	matK	186	60	150M	=	420	384	TCAACAGACTCATTTGATCATTATTGTTAATGATTCTAACAAAAATCCTTTTTGGGGTTATAACAATAATTATTATTCTCAAATAATATTCGAAGGTTTTGTTGTCGTTCTAGAGATTCTATTTTCTCTACAATTATATATATCTTCCTT	FFFFFFFFFFFFFFFFFFFFFFFFFFFFFFFFFFFFFFFFFFFFFFFFFF:FFFFFFFFFFFFFFFFFFFFFFFFFFFFFFFFFFFFFFFFFFFFFFFFFFFFFFFFFFFFFFF:FFFFFFFFFFFFFFFFF:FFFFFFFFFF,FF,FFF	NM:i:0	MD:Z:150	MC:Z:150M	AS:i:150	XS:i:0
A00821:246:HVNJYDSXX:2:1131:2365:25347	83	matK	186	60	150M	=	1	-335	TCAACAGACTCATTTGATCATTATTGTTAATGATTCTAACAAAAATCCTTTTTGGGGTTATAACAATAATTATTATTCTCAAATAATATTCGAAGGTTTTGTTGTCGTTCTAGAGATTCTATTTTCTCTACAATTATATATATCTTCCTT	FFFFFFFFFFFFFFFFFFFFFFFFFFFFFFFFFFFFFFFFFFFFFFFFFFFFFFFFFFFFFFFFF:FFFFFFFFFFFFFFFFFFFFFFFFFFFFFFFFFFFFFFFFFFFFFFFFFFFFFFFFFFFFFFFFFFFFFFFFFFFFFFFFFFFF	NM:i:0	MD:Z:150	MC:Z:41S109M	AS:i:150	XS:i:0
A00821:246:HVNJYDSXX:2:1153:21748:10848	99	matK	187	60	150M	=	605	568	CAACAGACTCATTTGATCATTATTGTTAATGATTCTAACAAAAATCCTTTTTGGGGTTATAACAATAATTATTATTCTCAAATAATATTCGAAGGTTTTGTTGTCGTTCTAGAGATTCTATTTTCTCTACAATTATATATATCTTCCTTA	FFFFFF:FFFF:FFFFFFFFFFFFFFFFFFFFFFFFFFFFFFFFFF:F,:FFFFFFFFFF:FFFFFFFFFFFFFFFFFFFFFFFFFFFFFFFFFFFFFFFFFFFFFFFFFFF::F,FFFFFFFFFFFFFFFF,FFFFFFFFFFFFFFFFF	NM:i:0	MD:Z:150	MC:Z:150M	AS:i:150	XS:i:0
A00821:246:HVNJYDSXX:2:1206:1922:12774	99	matK	187	60	150M	=	397	360	CAACAGACTCATTTGATCATTATTGTTAATGATTCTAACAAAAATCCTTTTTGGGGTTATAACAATAATTATTATTCTCAAATAATATTCGAAGGTTTTGTTGTCGTTCTAGAGATTCTATTTTCTCTACAATTATATATATCTTCCTTA	FFFFFFFFFFF:FFFFFFFFFFFFFFFFFFFFFFFFFFFFFFFFFFFFFFFFFFFFFFFFFFFFFFFFFFF:FFFFFFFFFFFFFFFFFFFFFFFFFFFFFFFFFFFFFFFF:F,FFF:FFFF:FFFFFFFFFFFFFFFFFFFFFFFFFF	NM:i:0	MD:Z:150	MC:Z:150M	AS:i:150	XS:i:0
A00821:246:HVNJYDSXX:2:1177:11315:21026	99	matK	188	60	150M	=	370	332	AACAGACTCATTTGATCATTATTGTTAATGATTCTAACAAAAATCCTTTTTGGGGTTATAACAATAATTATTATTCTCAAATAATATTCGAAGGTTTTGTTGTCGTTCTAGAGATTCTATTTTCTCTACAATTATATATATCTTCCTTAA	FFFFFFFFFFFFFFFFFFFFFFFFFFFFFFFFFFFFFFFFFFFFFFFFFFFFFFFFFFFFFFFFFFFFFFFFFFFFFFFFFFFFFFFFFFFFFFFFFFFFFFFFFFFFFFFFFFFFFFFFFFFF:FFFFFFFFFFFFFFFFFFFFFFFFF	NM:i:0	MD:Z:150	MC:Z:150M	AS:i:150	XS:i:0
A00821:246:HVNJYDSXX:2:1133:5303:30311	147	matK	189	60	150M	=	1	-338	ACAGACTCATTTGATCATTATTGTTAATGATTCTAACAAAAATCCTTTTTGGGGTTATAACAATAATTATTATTCTCAAATAATATTCGAAGGTTTTGTTGTCGTTCTAGAGATTCTATTTTCTCTACAATTATATATATCTTCCTTAAA	FFFFFFFFFFFFFFFFFFFFFFFFFFFFFFFFFFFFFFFFFFFF:FFF,FFF:FFFFFFFFFF:FF:FFFFFFFFFFFFFFFFFFFFF:FFFFFFFFFFFFFFFFFFFFFFFFFFFFFFFFFFFFFFFFFFFFFFFFFFFF:FFFFFFFF	NM:i:0	MD:Z:150	MC:Z:40S110M	AS:i:150	XS:i:0
A00821:246:HVNJYDSXX:2:1262:8657:28573	99	matK	190	60	150M	=	275	235	CAGACTCATTTGATCATTATTGTTAATGATTCTAACAAAAATCCTTTTTGGGGTTATAACAATAATTATTATTCTCAAATAATATTCGAAGGTTTTGTTGTCGTTCTAGAGATTCTATTTTCTCTACAATTATATATATCTTCCTTAAAA	FFFFFFFFFFFFFFFFFFFFFFFFFFFFFFFFFFFFFFFFFFFF:FFFFFFFFFFFFFFFFFFFFFFFFFFFFFFFFFFFFFFFFFFFFFFFFFFFFFFFFFFFFFFFFFF:FFFFFFFFFFFFFFFFFFFFFFFFFFFFFFFFFFFFFF	NM:i:0	MD:Z:150	MC:Z:150M	AS:i:150	XS:i:0
A00821:246:HVNJYDSXX:2:1202:3495:16000	147	matK	190	60	150M	=	47	-293	CAGACTCATTTGATCATTATTGTTAATGATTCTAACAAAAATCCTTTTTGGGGTTATAACAATAATTATTATTCTCAAATAATATTCGAAGGTTTTGTTGTCGTTCTAGAGATTCTATTTTCTCTACAATTATATATATCTTCCTTAAAA	FFFFFFFFFFFFFFFFFFFFFFFFFFFFFFFFFFFFFFFFFFFFFFFFFFFFFFFFFFFFFFFFFFFFFFFFFFFFFFFFFFFFFFFFFFFFFFFFFFFFFFFFFFFFFFFFFFFFFFFFFFFFFFFFFFFFFFFFFFFFFFFFFFFFFF	NM:i:0	MD:Z:150	MC:Z:150M	AS:i:150	XS:i:0
A00821:246:HVNJYDSXX:2:1123:29297:31062	163	matK	191	60	150M	=	361	320	AGACTCATTTGATCATTATTGTTAATGATTCTAACAAAAATCCTTTTTGGGGTTATAACAATAATTATTATTCTCAAATAATATTCGAAGGTTTTGTTGTCGTTCTAGAGATTCTATTTTCTCTACAATTATATATATCTTCCTTAAAAG	FFFFFFF:FFFFFFFFFFFFFFFFFFFFFFFFFFFFFFFFFF:F,F::FFFFFFFFFFFFFFFFFFFFFFFFFFFF:FFFFFFFFFFFFFFFFFFFFFFFFFFFFFFFFFFFFFFFFFFFFFFFFFFFFFFFFFFFFFFFFF:FFFFFFF	NM:i:0	MD:Z:150	MC:Z:150M	AS:i:150	XS:i:0
A00821:246:HVNJYDSXX:2:1105:3088:11193	147	matK	192	60	150M	=	1	-341	GACTCATTTGATCATTATTGTTAATGATTCTAACAAAAATCCTTTTTGGGGTTATAACAATAATTATTATTCTCAAATAATATTCGAAGGTTTTGTTGTCGTTCTAGAGATTCTATTTTCTCTACAATTATATATATCTTCCTTAAAAGA	FFFFFFFFFFFFFFFF,FFFFFFFFFFFF:FFFFF:FFFFFFFFFFFFF:FFFFFFF:FFFFFFFFFFFFFFFFFFFF:F:FFFFFFFFFFFFFFFFFFFFFFF:FFFFFFFFFFF:FFFFFFFFFFFFFFFFFFFFF:FFFF:FFFFFF	NM:i:0	MD:Z:150	MC:Z:53S97M	AS:i:150	XS:i:0
A00821:246:HVNJYDSXX:2:1213:17101:29199	163	matK	193	60	150M	=	367	324	ACTCATTTGATCATTATTGTTAATGATTCTAACAAAAATCCTTTTTGGGGTTATAACAATAATTATTATTCTCAAATAATATTCGAAGGTTTTGTTGTCGTTCTAGAGATTCTATTTTCTCTACAATTATATATATCTTCCTTAAAAGAT	F:FFFFFFFFFFFFFFFFFFFFFFFFFFFFFFFFFFFFFF,F:FFFFFFFFFFFFFFFFFFFFFFFFFFFFFFFFFFFFF:FFF,FFFFFFFF,:FFF:FFFFFFFFFFFFFFFFFFF:FFFF:FFFFFFFFFFFFFFFFFFFFFF,,F,	NM:i:1	MD:Z:149G0	MC:Z:150M	AS:i:149	XS:i:0
A00821:246:HVNJYDSXX:2:1121:28140:27492	83	matK	193	60	150M	=	29	-314	ACTCATTTGATCATTATTGTTAATGATTCTAACAAAAATCCTTTTTGGGGTTATAACAATAATTATTATTCTCAAATAATATTCGAAGGTTTTGTTGTCGTTCTAGAGATTCTATTTTCTCTACAATTATATATATCTTCCTTAAAAGAG	FFFFFFFFFFFFFFFFFFFFFFFFFFFFFFFFFFFFFFFFFFFFFFFFFFFFFFFFFFF:FFFFFFFFFFFFFFFFFFFFFFFFFFFFFFFFFFFFFFFFFFFFFFFFFFFFFFFFFFFFFFFFFFFFFFFFFFFFFFFFFFFFFFFFFF	NM:i:0	MD:Z:150	MC:Z:150M	AS:i:150	XS:i:0
A00821:246:HVNJYDSXX:2:1146:18900:18349	99	matK	194	60	150M	=	254	210	CTCATTTGATCATTATTGTTAATGATTCTAACAAAAATCCTTTTTGGGGTTATAACAATAATTATTATTCTCAAATAATATTCGAAGGTTTTGTTGTCGTTCTAGAGATTCTATTTTCTCTACAATTATATATATCTTCCTTAAAAGAGT	FFFFFFFFFFFFFFFFFFFFFFFFFFFFFFFFFFFFFFFF:FFFFFFFFFFFFFFFFFFFFFFFFFFFFFFFFFFFFFFFFFFFFFFFFFFFFFFFFFFFFFFFFFFFFFFFFFFFFFFFFFFFFFFFFFFFFFFFFFFFFFFFFFFFFF	NM:i:0	MD:Z:150	MC:Z:150M	AS:i:150	XS:i:0
A00821:246:HVNJYDSXX:2:1141:21920:24831	83	matK	194	60	150M	=	70	-274	CTCATTTGATCATTATTGTTAATGATTCTAACAAAAATCCTTTTTGGGGTTATAACAATAATTATTATTCTCAAATAATATTCGAAGGTTTTGTTGTCGTTCTAGAGATTCTATTTTCTCTACAATTATATATATCTTCCTTAAAAGAGT	:FFFFFFFFFFFFFFFFFFFFFFFFFFFFFFFFFFFFFFFFFFFFFFFFFFFFFFFFFFFFFFFFFFFFFFFFFFFFFFFFFFFFFFFFFFFFFFFFFFFFFFFFFFFFFFFFFFFFFFFFFFFFFFFFFFFFFFFFFFFFFFFFFFFFF	NM:i:0	MD:Z:150	MC:Z:150M	AS:i:150	XS:i:0
A00821:246:HVNJYDSXX:2:1104:3821:26678	83	matK	196	60	150M	=	1	-345	AATTTGATCATTATTTTTAATGATTCTAACAAACATCCTTTTTGGGGTTATAACAATAATTATTATTCTCAAATAATATTCGAAGGTTTTGTTGTCGTTCTAGAGATTCTATTTTCTCTACAATTATATATATCTTCCTTAAAAGAGTTA	,FFFFFFF,FFFFFF,,FF,FFFFFFFFF:FFF,:F,::FF:FF:::FFFFFFF:FFFFFFFFFFFF:FF,::F::F,FFFFFF,FFF,FFFFFF:FFFFFF,FF,FF:FFFFFFFFFF:,FFFFFF:FFFFFFFF:F:FFF,FFFFFFF	NM:i:3	MD:Z:0C14G17A116	MC:Z:37S113M	AS:i:139	XS:i:0
A00821:246:HVNJYDSXX:2:1120:32597:34209	99	matK	197	60	150M	=	388	341	ATTTGATCATTATTGTTAATGATTCTAACAAAAATCCTTTTTGGGGTTATAACAATAATTATTATTCTCAAATAATATTCGAAGGTTTTGTTGTCGTTCTAGAGATTCTATTTTCTCTACAATTATATATATCTTCCTTAAAAGAGTTAG	FFFFFFFFFFFFFFFFFFFFFFFFFFFFFFF:FFF:,FFFFFFFFFFFFFFFFFFFFFFFF:FFFFFFFFFFFFFFFFFFFFFFFFFFFFFFFFFFFFFFFFFF:FFFF:FFFF:FFFFFFF:FFFFFFFFF:FFF:FFF:,FF,FFFF:	NM:i:0	MD:Z:150	MC:Z:150M	AS:i:150	XS:i:0
A00821:246:HVNJYDSXX:2:1265:4896:9157	163	matK	197	60	150M	=	362	315	ATTTGATCATTATTGTTAATGATTCTAACAAAAATCCTTTTTGGGGTTATAACAATAATTATTATTCTCAAATAATATTCGAAGGTTTTGTTGTCGTTCTAGAGATTCTATTTTCTCTACAATTATATATATCTTCCTTAAAAGAGTTAG	FFFFFFFFFFFFFFFFFF:FFFFFFFFFFFFFF:F::FF,FFFFFFFFFFFFFFFFFFFFFFF:FFFFFFF,FF:FFFFFFFFFFFFFFFFFFFFFFFFFFFFFFFFFFFFFFFFFFFFF:FFFFFFFFFFFFFFF,FFFF:FFFFFFFF	NM:i:0	MD:Z:150	MC:Z:150M	AS:i:150	XS:i:0
A00821:246:HVNJYDSXX:2:1135:20871:34976	147	matK	197	60	150M	=	106	-241	ATTTGATCATTATTGTTAATGATTCTAACAAAAATCCTTTTTGGGGTTATAACAATAATTATTATTCTCAAATAATATTCGAAGGTTTTGTTGTCGTTCTAGAGATTCTATTTTCTCTACAATTATATATATCTTCCTTAAAAGAGTTAG	F:FFFF:FFFFFFFFFFFFFFFFFFFFFFFFFFFFFF:FFFFFFF:FFFFFFFFFFFFFFFFFFFFFFFFFFFFFFFFFFFFFFFF:FFFFFFFFFFFFFFFFFFFFFFFFFFFFFFFFFFFFFFFFFFFFFFFFFFFFFFFFFFFFFFF	NM:i:0	MD:Z:150	MC:Z:150M	AS:i:150	XS:i:0
A00821:246:HVNJYDSXX:2:1152:9290:14638	83	matK	197	60	150M	=	1	-346	ATTTGATCATTATTGTTAATGATTCTAACAAAAATCCTTTTTGGGGTTATAACAATAATTATTATTCTCAAATAATATTCGAAGGTTTTGTTGTCGTTCTAGAGATTCTATTTTCTCTACAATTATATATATCTTCCTTAAAAGAGTTAG	FFFFFFFFFF,:FFFFFFFFFFFFFFFFFF,FFFFFFFFFFFFFFFFFF,FFFFFFFFFFFFFFFFFFFFF:FFFFFFFFFFFFFFFFFFFFFFFFFFFFFFFFFFFFFFFFFFFFFFFFFFFFFFFFFFFFFFFFFFFFFFFFFFFFFF	NM:i:0	MD:Z:150	MC:Z:41S109M	AS:i:150	XS:i:0
A00821:246:HVNJYDSXX:2:1133:29432:1579	83	matK	198	60	150M	=	1	-347	TTTGATCATTATTGTTAATGATTCTAACAAAAATCCTTTTTGGGGTTATAACAATAATTATTATTCTCAAATAATATTCGAAGGTTTTGTTGTCGTTCTAGAGATTCTATTTTCTCTACAATTATATATATCTTCCTTAAAAGAGTTAGA	FFFFFFFFFFFFFFFFFFF:FFFFFFFFFFFFFF:F:FFFFFFFFFFFFFFFFFFFFFFFFFFFFFFFFFFFFFFFFFFFFFFFFFFFFFFFFFFFF:FFFFFFFFFFFFFFFFFFFFFFFFFFFFFFFFFFFFFFFFFFFFFFFFFFFF	NM:i:0	MD:Z:150	MC:Z:73S77M	AS:i:150	XS:i:0
A00821:246:HVNJYDSXX:2:1211:3902:28009	83	matK	200	60	150M	=	1	-349	TGATCATTATTGTTAATGATTCTAACAAAAATCCTTTTTGGGGTTATAACAATAATTATTATTCTCAAATAATATTCGAAGGTTTTGTTGTCGTTCTAGAGATTCTATTTTCTCTACAATTATATATATCTTCCTTAAAAGAGTTAGAAA	FFFFFFFFFFFFFFFFFFFFFFFFFFFFFFFFFFFFFFFFFFFFFFFFFFF::FFFFFF:FFFFFFF,FFFFFFFFFFFFFFFFFFFFFFFFFFFFFFFFFFFFFFFFFFFFFFFFFFFFFFFFFFFFFFFFFFFFFFFFFFFFFFFFFF	NM:i:0	MD:Z:150	MC:Z:13S137M	AS:i:150	XS:i:0
A00821:246:HVNJYDSXX:2:1136:20247:20619	147	matK	201	60	150M	=	1	-350	GATCATTATTGTTAATGATTCTAACAAAAATCCTTTTTGGGGTTATAACAATAATTATTATTCTCAAATAATATTCGAAGGTTTTGTTGTCGTTCTAGAGATTCTATTTTCTCTACAATTATATATATCTTCCTTAAAAGAGTTAGAAAT	FFFFFFFFFF:FFFFFFFFF:FFFFFFFFFFFF:FFFFFF,FFFFFFFFFFFFFFFFFFFFFFFFFFFFFFFFFFFFFFFFFFFFFFFFFFFFFFFFFFFFFFFFFFFFFFFFFFFFFFFFFFFF:FFFFFFFFFFFFFFFFFFFFFFFF	NM:i:0	MD:Z:150	MC:Z:12S138M	AS:i:150	XS:i:0
A00821:246:HVNJYDSXX:2:1176:29668:7028	147	matK	201	60	150M	=	96	-255	GATCATTATTGTTAATGATTCTAACAAAAATCCTTTTTGGGGTTATAACAATAATTATTATTCTCAAATAATATTCGAAGGTTTTGTTGTCGTTCTAGAGATTCTATTTTCTCTACAATTATATATATCTTCCTTAAAAGAGTTAGAAAT	FFFFFFFFFFF:,FFFFFFFFFFFFFFFFFFFFFFFFFFFFFFFFFFFFFFFFFFFFFFFFFFFFFFFFFFFFFFFFFFFFFFFFFFFFFFFFF:FFFFFFFFFFFFFFFFFFFFFFFFFFFFFF:FFFFFFFFFFFFFFFFFFFFFFFF	NM:i:0	MD:Z:150	MC:Z:150M	AS:i:150	XS:i:0
A00821:246:HVNJYDSXX:2:1257:13765:10770	83	matK	202	60	150M	=	1	-351	ATCATTATTGTTAATGATTCTAACAAAAATCCTTTTTGGGGTTATAACAATAATTATTATTCTCAAATAATATTCGAAGGTTTTGTTGTCGTTCTAGAGATTCTATTTTCTCTACAATTATATATATCTTCCTTAAAAGAGTTAGAAATC	FFFFFFFFFFFFFFF:FFF:FFFFFFFFFFFFFFFFFFFFFFFFFFFFFFFFFFFFFFFFFFFFFFFFFFFFFFFFFFFFFFFFFFFFFFFFFFFFFFFFFFFFFFFFFFFFFFFFFFFFFFFFFFFF:FFFFFFFFFFFFFFFFFFFFF	NM:i:0	MD:Z:150	MC:Z:150M	AS:i:150	XS:i:0
A00821:246:HVNJYDSXX:2:1153:24849:17848	99	matK	204	60	150M	=	373	319	CATTATTGTTAATGATTCTAACAAAAATCCTTTTTGGGGTTATAACAATAATTATTATTCTCAAATAATATTCGAAGGTTTTGTTGTCGTTCTAGAGATTCTATTTTCTCTACAATTATATATATCTTCCTTAAAAGAGTTAGAAATCGT	FFFFFFFFFFFFFFFFFFFFFFFFFFFFFFFFFFFFFFFFFFFFFFFFFFFFFFFFFFFFFFFFFFFFFFFFFFFFFFFFFFFFFFFFFFFFFFFFFFFFFFFFFFFFFFFFFFFFFFFFFFFFFFFFFFFFFFFFFFFFFFFFFFFFFF	NM:i:0	MD:Z:150	MC:Z:150M	AS:i:150	XS:i:0
A00821:246:HVNJYDSXX:2:1305:2718:20603	163	matK	205	60	150M	=	346	291	ATTATTGTTAATGATTCTAACAAAAATCCTTTTTGGGGTTATAACAATAATTATTATTCTCAAATAATATTCGAAGGTTTTGTTGTCGTTCTAGAGATTCTATTTTCTCTACAATTATATATATCTTCCTTAAAAGAGTTAGAAATCGTA	FFFFFFFFFFFFFFFFFFFFFFFFFFFF:FFFFFFFFFFFFFFFFFFFFFFFFFFFFFFFFFFFFF,F:FFFFF,FFFFFFF,FFFFFFFFFFFFFFFFFFFFFFFFFFFFFFFFFFFFFFFFFFFFFFFFFFFFFFFFFF:FF:FFFFF	NM:i:0	MD:Z:150	MC:Z:150M	AS:i:150	XS:i:0
A00821:246:HVNJYDSXX:2:1107:23990:8469	147	matK	206	60	150M	=	54	-302	TTATTGTTAATGATTCTAACAAAAATCCTTTTTGGGGTTATAACAATAATTATTATTCTCAAATAATATTCGAAGGTTTTGTTGTCGTTCTAGAGATTCTATTTTCTCTACAATTATATATATCTTCCTTAAAAGAGTTAGAAATCGTAA	FFFFFFFFFFFFFFFFFFFFFFFFF:FFFFFFFFFFFFFF:FFFFFFFFFFFFFFFFFFFFFFFFFFFFFFFFFFFFFFFFFFFFFFFFFFFFFFFFFFFFFFFFFFFFFFFFFFFFFFFFFFFFFFFFFFFFFFFFFFFFFFFFFFFFF	NM:i:0	MD:Z:150	MC:Z:150M	AS:i:150	XS:i:0
A00821:246:HVNJYDSXX:2:1302:32759:2018	83	matK	206	60	150M	=	1	-355	TTATTGTTAATGATTCTAACAAAAATCCTTTTTGGGGTTATAACAATAATTATTATTCTCAAATAATATTCGAAGGTTTTGTTGTCGTTCTAGAGATTCTATTTTCTCTACAATTATATATATCTTCCTTAAAAGAGTTAGAAATCGTAA	FFFFF::FFFFFFFFFFFFFFFFFFFFFFFFFFF:FFFFFFFFFFFFFFFFFFFFFFFFFFFFFFFFFFFFFFFFFFFFFFFFFFFFFFFFFFFFFFFFFFFFFFFFFFFFFFFFFFFFFFFFFFFFFFFFFFFFFFFFFFFFFFFFFFF	NM:i:0	MD:Z:150	MC:Z:90S60M	AS:i:150	XS:i:0
A00821:246:HVNJYDSXX:2:1150:11767:12007	99	matK	207	60	150M	=	275	218	TATTGTTAATGATTCTAACAAAAATCCTTTTTGGGGTTATAACAATAATTATTATTCTCAAATAATATTCGAAGGTTTTGTTGTCGTTCTAGAGATTCTATTTTCTCTACAATTATATATATCTTCCTTAAAAGAGTTAGAAATCGTAAA	FFFFFFFFFFFFFFFFFFFFFFFFFF:FFF:FFFFFFFFFFFFFFFFFFFFFFFFFFFFFFFFFFF:FFFFFFFFFFFFFFFFFFFFFFFFFFFFFFFF:FFFFFFFFFFFFFFFFFFFFFFFFFFFFFFFFFF:FFFFFFFFFFFFFFF	NM:i:0	MD:Z:150	MC:Z:150M	AS:i:150	XS:i:0
A00821:246:HVNJYDSXX:2:1226:5981:13416	99	matK	207	60	150M	=	392	335	TATTGTTAATGATTCTAACAAAAATCCTTTTTGGGGTTATAACAATAATTATTATTCTCAAATAATATTCGAAGGTTTTGTTGTCGTTCTAGAGATTCTATTTTCTCTACAATTATATATATCTTCCTTAAAAGAGTTAGAAATCGTAAA	FFFFFFFFFFFFFFFFFFFFFFFFFF:FFFFFFFFFFFFFFFFFFFFFFFF:FFFFFFFFF,FFFFFFFFFF:FFFFFFFFFFFFFFFFFFFFF:FF:FFFFFF:FFFFFFFFFFFFFFFFFFFFF:FFFF::FFFFFFFFFFFFFFFFF	NM:i:0	MD:Z:150	MC:Z:150M	AS:i:150	XS:i:0
A00821:246:HVNJYDSXX:2:1238:26304:32988	99	matK	207	60	150M	=	430	373	TATTGTTAATGATTCTAACAAAAATCCTTTTTGGGGTTATAACAATAATTATTATTCTCAAATAATATTCGAAGGTTTTGTTGTCGTTCTAGAGATTCTATTTTCTCTACAATTATATATATCTTCCTTAAAAGAGTTAGAAATCGTAAA	FFFFFFFFFFFFFFFFFFFFFFFFFFFFFFFFFFFFFFFFFFFFFFFFFFFFFFFFFFFFFFFFFFFFFFFFFFFFFFFFFFFFFFFFFFFFFFFFFFFFFFFFFFFFFFF:FFFFFFFFFFFFFFFFFFFFFFFFFFFFFFFFFFFFFF	NM:i:0	MD:Z:150	MC:Z:150M	AS:i:150	XS:i:0
A00821:246:HVNJYDSXX:2:1157:20085:25379	147	matK	208	60	150M	=	36	-322	ATTGTTAATGATTCTAACAAAAATCCTTTTTGGGGTTATAACAATAATTATTATTCTCAAATAATATTCGAAGGTTTTGTTGTCGTTCTAGAGATTCTATTTTCTCTACAATTATATATATCTTCCTTAAAAGAGTTAGAAATCGTAAAA	FFFFFFFFFFFFFFFFFFFFFFFFFFFFFFFFFFFFFFFFFFFFFFFFFFFFFFFFFFF,FFFFFFFFFFFFFF:FFFFFFFFFFFFFFFFFFFFFFFFFFFFFFFFFFFFFFFFFFFFFFFFFFFFFFFFFFFFFFFFFFFFFFFFFFF	NM:i:0	MD:Z:150	MC:Z:150M	AS:i:150	XS:i:0
A00821:246:HVNJYDSXX:2:1232:26323:32863	99	matK	212	60	150M	=	364	302	TTAATGATTCTAACAAAAATCCTTTTTGGGGTTATAACAATAATTATTATTCTCAAATAATATTCGAAGGTTTTGTTGTCGTTCTAGAGATTCTATTTTCTCTACAATTATATATATCTTCCTTAAAAGAGTTAGAAATCGTAAAATCTT	FFFFFFF:FFFFFFFFFFFFF,FFFFFFFFFFFFFFFFFFFFFFFFFFFFFFFFFFFFFFFFFFFFFFFFFFFFFFFFFFFFFFFFFFFFFFFF:FFFFFFFFFFFFFFFFFFFFFFFFFF:FFFFFFFFFFFFFFFFFFFFFFFFFF:F	NM:i:0	MD:Z:150	MC:Z:150M	AS:i:150	XS:i:0
A00821:246:HVNJYDSXX:2:1139:23502:9064	99	matK	215	60	150M	=	370	305	ATGATTCTAACAAAAATCCTTTTTGGGGTTATAACAATAATTATTATTCTCAAATAATATTCGAAGGTTTTGTTGTCGTTCTAGAGATTCTATTTTCTCTACAATTATATATATCTTCCTTAAAAGAGTTAGAAATCGTAAAATCTTATC	FFFFFFFFFFFFFFFFFF:FFFFFFFFFFFFFFFFFFFFFFFFFFFFFFFFFF:FFFF:FFFFFFFFFFFFFFFFFFFFFFFFFFF:FFFFFFFFFFFFFFF:FFFFFFFFFFFFFFFFFFFFFFFFFFFFFFFFFFFFFFFFFFFFFFF	NM:i:0	MD:Z:150	MC:Z:150M	AS:i:150	XS:i:0
A00821:246:HVNJYDSXX:2:1267:22580:26850	163	matK	215	60	150M	=	370	305	ATGATTCTAACAAAAATCCTTTTTGGGGTTATAACAATAATTATTATTCTCAAATAATATTCGAAGGTTTTGTTGTCGTTCTAGAGATTCTATTTTCTCTACAATTATATATATCTTCCTTAAAAGAGTTAGAAATCGTAAAATCTTATC	FFFFFFFFFFFFFFFFFFFFFFFFFFFFFFFFFFFFFFFFFFFFFFFFFFFFFFFFFF:FFFFFFFFFFFFFFFFFFFFFFFFFFFFFFFFFFFFFFFFFFFFFFFFFFFFFFFFFFFFFFFFFFFFFFFFFFF:FFFFFFFFFFFF,FF	NM:i:0	MD:Z:150	MC:Z:150M	AS:i:150	XS:i:0
A00821:246:HVNJYDSXX:2:1114:27841:25629	99	matK	217	60	150M	=	434	367	GATTCTAACAAAAATCCTTTTTGGGGTTATAACAATAATTATTATTCTCAAATAATATTCGAAGGTTTTGTTGTCGTTCTAGAGATTCTATTTTCTCTACAATTATATATATCTTCCTTAAAAGAGTTAGAAATCGTAAAATCTTATCAA	FFFFFFFFFFFFFFFFF,FFFFFFFFF:FFFFFFFFFFFFFFFFFFFFFFFFFFFFFFFFFFFFFFFFFFFFFFFFFFFFFFFFFFFFFF:FFFFFFFFFFFFFFFFFFFFFFFFFFFFFFFFFFFFFFFFFFFFFFFFFFFFFF:FFFF	NM:i:0	MD:Z:150	MC:Z:150M	AS:i:150	XS:i:0
A00821:246:HVNJYDSXX:2:1224:32732:21574	163	matK	217	60	150M	=	444	377	GATTCTAACAAAAATCCTTTTTGGGGTTATAACAATAATTATTATTCTCAAATAATATTCGAAGGTTTTGTTGTCGTTCTAGAGATTCTATTTTCTCTACAATTATATATATCTTCCTTAAAAGAGTTAGAAATCGTAAAATCTTATCAA	FFFFFFFFFFFFFFF:FFFFFFFFFFFFFFFFFFFFFFFFFFFFFFFFFFF,FFFFFFFFFFFFFFFFFFFFFFFFFFFF:FFFFFFFFFFFFFFFFFFFFFFFFFFFFFFFFFFFFFFFFFFF:FFFFFFFFFF,FFFFFFFFFFF,FF	NM:i:0	MD:Z:150	MC:Z:150M	AS:i:150	XS:i:0
A00821:246:HVNJYDSXX:2:1238:28700:27430	163	matK	218	60	150M	=	455	387	ATTCTAACAAAAATCCTTTTTGGGGTTATAACAATAATTATTATTCTCAAATAATATTCGAAGGTTTTGTTGTCGTTCTAGAGATTCTATTTTCTCTACAATTATATATATCTTCCTTAAAAGAGTTAGAAATCGTAAAATCTTATCAAA	FFFFFFFFFFFFFFF,F:F,FFFFFFFFFFFFFFFFFFFFFFFF:FFFFF:FFFFFFFFFFFFFFFFFFF:FFFFFFFFF:FFFFFFFFFFFFFFFFFFFFFFFFFFFFFFFFFF:FFFFFFFFFFFFF:FFF:FFFFFFF:FFFFF:FF	NM:i:0	MD:Z:150	MC:Z:150M	AS:i:150	XS:i:0
A00821:246:HVNJYDSXX:2:1238:32732:29121	163	matK	219	60	150M	=	268	199	TTCTAACAAAAATCCTTTTTGGGGTTATAACAATAATTATTATTCTCAAATAATATTCGAAGGTTTTGTTGTCGTTCTAGAGATTCTATTTTCTCTACAATTATATATATCTTCCTTAAAAGAGTTAGAAATCGTAAAATCTTATCAAAA	FFFFFFFFFFF,FF:FF:FFFFFFFFFFFFFFFFFFFFFFFFFFFFFFF:FFFFFFFFFFFFFFFFFFFFFFFFFFFFF:FFFFF,FFFFFFFFFFFFFFFFFFFFFFFFFFFF:FFFFFFF,FFFFFFFFFFFFFFFFFFFFFFFFFFF	NM:i:0	MD:Z:150	MC:Z:150M	AS:i:150	XS:i:0
A00821:246:HVNJYDSXX:2:1137:9109:23657	83	matK	220	60	150M	=	43	-327	TCTAACAAAAATCCTTTTTGGGGTTATAACAATAATTATTATTCTCAAATAATATTCGAAGGTTTTGTTGTCGTTCTAGAGATTCTATTTTCTCTACAATTATATATATCTTCCTTAAAAGAGTTAGAAATCGTAAAATCTTATCAAAAT	FFFFFFFFFFFFFFFFFFFFFFFFFFFFFFFFFFFFFFFFFFFFFFFFFFFFFFFFFFFFFFFFFFFFFFFFFFFFFFF:FFFFFFFFFFFFFFFFFFFFFFFFFFFFFF:FFFFFFFFFFFFFFFFFFFFFFFFFFFFFFFFFFFF:FF	NM:i:0	MD:Z:150	MC:Z:150M	AS:i:150	XS:i:0
A00821:246:HVNJYDSXX:2:1204:30798:3035	83	matK	220	60	150M	=	48	-322	TCTAACAAAAATCCTTTTTGGGGTTATAACAATAATTATTATTCTCAAATAATATTCGAAGGTTTTGTTGTCGTTCTAGAGATTCTATTTTCTCTACAATTATATATATCTTCCTTAAAAGAGTTAGAAATCGTAAAATCTTATCAAAAT	F,F:FFFFFFFFF::FFFFF:FFFFFFFFFFFFFF:FF:F:F:FF:FFFFFFFFFFFFFFF,FFFFFFFFFFFFF:FFF:FFFFFFFFFFFFFFFFFFFFFFFFFFF:F,FFF:FFF:FFFFFFF:FFFFFFFFFFFFFF:F:FFFFFFF	NM:i:0	MD:Z:150	MC:Z:150M	AS:i:150	XS:i:0
A00821:246:HVNJYDSXX:2:1102:9787:18192	83	matK	221	60	150M	=	36	-335	CTAACAAAAATCCTTTTTGGGGTTATAACAATAATTATTATTCTCAAATAATATTCGAAGGTTTTGTTGTCGTTCTAGAGATTCTATTTTCTCTACAATTATATATATCTTCCTTAAAAGAGTTAGAAATCGTAAAATCTTATCAAAATT	FFFFFF:FFFFFF:FFF:FFFFFFFFFFFFFFFFFFFFFFFFFFFFFFFFFFFFFFFFFFFFFFFFF:FFFFFFFFFFFFFFFFFFFFFFFFFFFFFFFFFFFFFFFFFFFFFFFFFFFFFFFFFFFFFFFFFFFFFFFFFFFFFFFFFF	NM:i:0	MD:Z:150	MC:Z:150M	AS:i:150	XS:i:0
A00821:246:HVNJYDSXX:2:1150:20292:28369	83	matK	221	60	150M	=	9	-362	CTAACAAAAATCCTTTTTGGGGTTATAACAATAATTATTATTCTCAAATAATATTCGAAGGTTTTGTTGTCGTTCTAGAGATTCTATTTTCTCTACAATTATATATATCTTCCTTAAAAGAGTTAGAAATCGTAAAATCTTATCAAAATT	,FFFFFFFFFFFFFFFFFFF:FFFFFFFFFFFFFFFFFFFFFFFFFFFFFFFFFFFFFFFFFFFFFFFFFFFFFFFFFFFFFFFFFFFFFFFFFFFFFFFFFFFFFFFFFFFFFFFFFFFFFFFFFFFFFFFFFFFFFFFFFFFFFFFFF	NM:i:0	MD:Z:150	MC:Z:150M	AS:i:150	XS:i:0
A00821:246:HVNJYDSXX:2:1155:23836:17754	147	matK	221	60	150M	=	1	-370	CTAACAAAAATCCTTTTTGGGGTTATAACAATAATTATTATTCTCAAATAATATTCGAAGGTTTTGTTGTCGTTCTAGAGATTCTATTTTCTCTACAATTATATATATCTTCCTTAAAAGAGTTAGAAATCGTAAAATCTTATCAAAATT	,FFF:FFFFFFFFFFFFFFF:FFFFFFFFFFFFFFFFFFFFFFFFFFFF:FFFFFFFFF,FFFFFFFFFFFFFFFFFFFFFFFFFFFFFFFFFFFFFFFFFFFFFFFFFFFFFFFFFFFFFFFFFFFFFFFFFFFFFFFFFFFFFFFFFF	NM:i:0	MD:Z:150	MC:Z:11S139M	AS:i:150	XS:i:0
A00821:246:HVNJYDSXX:2:1268:23140:19648	163	matK	222	60	150M	=	480	408	TAACAAAAATCCTTTTTGGGGTTATAACAATAATTATTATTCTCAAATAATATTCGAAGGTTTTGTTGTCGTTCTAGAGATTCTATTTTCTCTACAATTATATATATCTTCCTTAAAAGAGTTAGAAATCGTAAAATCTTATCAAAATTT	FFFFFF:FFFFFFFF,:FFFFFFFFFFFFFFFF:F,F:FFFFFFFFFFFFFFF:FFFFFFFFFFFFFFFFFFFFFFFFFFFFFF:FFFFFFFFFFF,FFFFFFFFFFFFFFFFFFFFFFF:FFFF:,FFFFFFFFFFFFFFFFF,FFFFF	NM:i:0	MD:Z:150	MC:Z:150M	AS:i:150	XS:i:0
A00821:246:HVNJYDSXX:2:1126:31385:3208	83	matK	222	60	150M	=	64	-308	TAACAAAAATCCTTTTTGGGGTTATAACAATAATTATTATTCTCAAATAATATTCGAAGGTTTTGTTGTCGTTCTAGAGATTCTATTTTCTCTACAATTATATATATCTTCCTTAAAAGAGTTAGAAATCGTAAAATCTTATCAAAATTT	FFFFFFFFFFF:FFFFFFFF:FFFFFFFFFFFFFFFFFFFFFFFFFFFFFFFFFFFFFFFF:FFFFFFFFFFFFFFFFFFFFFFFFFFFFFFFFFFFFFFFFFFFFFFFFFFFFFFFFFFFFFFFFFFFFFFFFFFFFFFFFFFFFFFFF	NM:i:0	MD:Z:150	MC:Z:150M	AS:i:150	XS:i:0
A00821:246:HVNJYDSXX:2:1155:23918:25942	83	matK	222	60	150M	=	28	-344	TAACAAAAATCCTTTTTGGGGTTATAACAATAATTATTATTCTCAAATAATATTCGAAGGTTTTGTTGTCGTTCTAGAGATTCTATTTTCTCTACAATTATATATATCTTCCTTAAAAGAGTTAGAAATCGTAAAATCTTATCAAAATTT	FFFFFFFFFF:FFFFFFFFFFFFFFFFF:FFFFFFFFFFFFFFFFFFFFFFFFFFFFFFFFFFFFFFFFFFFFFFFFFFFFFFFFFFFFFFFFFFFFFFFFFFFFFFFFFFFFFFFFFFFFFFFFFFFFFFFFFFFFFFFFFFFFFFFFF	NM:i:0	MD:Z:150	MC:Z:150M	AS:i:150	XS:i:0
A00821:246:HVNJYDSXX:2:1147:3794:12226	99	matK	223	60	150M	=	381	308	AACAAAAATCCTTTTTGGGGTTATAACAATAATTATTATTCTCAAATAATATTCGAAGGTTTTGTTGTCGTTCTAGAGATTCTATTTTCTCTACAATTATATATATCTTCCTTAAAAGAGTTAGAAATCGTAAAATCTTATCAAAATTTG	FFFFFFFFFFFF:FFFFFFFFFFFFFFFFFFFFFFFFFFFFFFFFFFFFFFFFFFFFFFFFFFFFFFFFFFFFF:FFFFFFFF:FFFFFFFFFFFFFFFFFFFFFFFFFFFFFFFFFFFFFFFFFFFFFFFFFFFFFFFFFFFFFFFFFF	NM:i:0	MD:Z:150	MC:Z:150M	AS:i:150	XS:i:0
A00821:246:HVNJYDSXX:2:1316:21965:16673	163	matK	223	60	150M	=	420	347	AACAAAAATCCTTTTTGGGGTTATAACAATAATTATTATTCTCAAATAATATTCGAAGGTTTTGTTGTCGTTCTAGAGATTCTATTTTCTCTACAATTATATATATCTTCCTTAAAAGAGTTAGAAATCGTAAAATCTTATCAAAATTTG	FFFFFFFFFFFFFFFFFFFFFFFFFFFFFFFFFFFFFFFFFFFFF:FFFF:FFFFFFFFFFFFFF:FFFFFFFFFFFFFFFFFFFFFFFFFFFFF:FFFFFFFF:FFFFFFFFFFFFFFFFFFFFFF:F:FFF:FFFFFFFFF,FFFFFF	NM:i:0	MD:Z:150	MC:Z:150M	AS:i:150	XS:i:0
A00821:246:HVNJYDSXX:2:1174:23873:20791	99	matK	224	60	150M	=	391	317	ACAAAAATCCTTTTTGGGGTTATAACAATAATTATTATTCTCAAATAATATTCGAAGGTTTTGTTGTCGTTCTAGAGATTCTATTTTCTCTACAATTATATATATCTTCCTTAAAAGAGTTAGAAATCGTAAAATCTTATCAAAATTTGG	FFFFFFFFF,FFFFFFFFFFFFFFFFFFFFFFFFFFFFFFFFFFFFFFFFFFFFFFF:FFFFFFFFFFFFFFFFFFFFFFFFFFFFF,FFFFFFFFFFFFFF:FF,FFF:FFFFFFFFFFFFF:FFFFFFFFFFFFFFFFFFFFFFFFFF	NM:i:0	MD:Z:150	MC:Z:150M	AS:i:150	XS:i:0
A00821:246:HVNJYDSXX:2:1252:25952:4413	83	matK	225	60	150M	=	147	-228	CAAAAATCCTTTTTGGGGTTATAACAATAATTATTATTCTCAAATAATATTCGAAGGTTTTGTTGTCGTTCTAGAGATTCTATTTTCTCTACAATTATATATATCTTCCTTAAAAGAGTTAGAAATCGTAAAATCTTATCAAAATTTGGG	,F,F:FF:,FFFFFF,,FFFFFF,:FFFFFFF:FFFFFFF,F:FF:FFFFF:FFFFFFFFF:FF:FFFFFFFF:F,:FF:FFFFFFFFFFFFFFFFFFFF:FFF:FF,FFFFFFFFF:FFFFFFFF:FFFFFFF:FF:FFFFFFFFFFFF	NM:i:0	MD:Z:150	MC:Z:150M	AS:i:150	XS:i:0
A00821:246:HVNJYDSXX:2:1276:30752:31297	147	matK	225	60	150M	=	40	-335	CAAAAATCCTTTTTGGGGTTATAACAATAATTATTATTCTCAAATAATATTCGAAGGTTTTGTTGTCGTTCTAGAGATTCTATTTTCTCTACAATTATATATATCTTCCTTAAAAGAGTTAGAAATCGTAAAATCTTATCAAAATTTGGG	FFFFFFFFF:FF:FFFFFFFFFFFFFFFFFFFFFFFFFFFFFFFFFFFFFFFFFF:FFFFFFFFFFFFFFFFFFFFFFFFFFFFFFFFFFFFFFFFFFFFFFFFFFFF:FFFFFFFFFFFFFFFF:FFFFFFFFFFFFFFFFFFFFFFFF	NM:i:0	MD:Z:150	MC:Z:150M	AS:i:150	XS:i:0
A00821:246:HVNJYDSXX:2:1147:13865:21778	163	matK	227	60	150M	=	253	176	AAAATCCTTTTTGGGGTTATAACAATAATTATTATTCTCAAATAATATTCGAAGGTTTTGTTGTCGTTCTAGAGATTCTATTTTCTCTACAATTATATATATCTTCCTTAAAAGAGTTAGAAATCGTAAAATCTTATCAAAATTTGGGAT	FFFFFFFFFFFFFFFFFFFFFFFFFFFFFFFFFFFFFFFFFFFFFFFFFFFFFFFFFFFFFFFFFFFFFFFFFFFFFFFFFFFFFFFFFFFFFFFFFFFFFFFFFFFFFFFFFFFFFFFFFFFFFFFFFFFFFFFFFFFFFF::FFFFFF	NM:i:0	MD:Z:150	MC:Z:150M	AS:i:150	XS:i:0
A00821:246:HVNJYDSXX:2:1127:13476:22482	99	matK	228	60	150M	=	432	354	AAATCCTTTTTGGGGTTATAACAATAATTATTATTCTCAAATAATATTCGAAGGTTTTGTTGTCGTTCTAGAGATTCTATTTTCTCTACAATTATATATATCTTCCTTAAAAGAGTTAGAAATCGTAAAATCTTATCAAAATTTGGGATC	FFFFFFFFFFFFFFFFFFFFFFFFFFFFFFFFFFFFFFFFFFFFFFFFFFFFFFFFFFFFFFFFFFFFFFFFFFFFFFFFFFFFFFFFFFFFFFFFFFFFFFFFFFFFFFFFFFFFFFFFFFFFFFFFFFFFFFFFFFFFFFFFFFFFFF	NM:i:0	MD:Z:150	MC:Z:150M	AS:i:150	XS:i:0
A00821:246:HVNJYDSXX:2:1165:17481:19116	163	matK	229	60	150M	=	340	261	AATCCTTTTTGGGGTTATAACAATAATTATTATTCTCAAATAATATTCGAAGGTTTTGTTGTCGTTCTAGAGATTCTATTTTCTCTACAATTATATATATCTTCCTTAAAAGAGTTAGAAATCGTAAAATCTTATCAAAATTTGGGATCA	FFFFFFFFFFFFFFFFFFFF:FFFFFF:FFFFFFFFFFFFFFFFFFFFFFFFFFFFFFFFFFFFFFFFFFFFFFFFFF:FFFFFFFFFFFFFFFFFFFFFFFFFFFFFFF:FFFFFFFFFFFF,FF:FFFFFFFFFFFFFFFFFFFFFFF	NM:i:0	MD:Z:150	MC:Z:150M	AS:i:150	XS:i:0
A00821:246:HVNJYDSXX:2:1165:18358:20040	163	matK	229	60	150M	=	340	261	AATCCTTTTTGGGGTTATAACAATAATTATTATTCTCAAATAATATTCGAAGGTTTTGTTGTCGTTCTAGAGATTCTATTTTCTCTACAATTATATATATCTTCCTTAAAAGAGTTAGAAATCGTAAAATCTTATCAAAATTTGTGATCA	FFFF:FFFFFFFFFFFF:FFFFFFFFF:FF:FFFFFFFFFFFFF:FFF,FFFFFFFFFFFFFFFFFFFFFFFFFFFFFFFFFFFFFFFFFFFFFF:FFFFFFF:F:FFFFFFFFFFFFFFFF:FFFFFFFFFF:FFFFFFFFFF,:,FFF	NM:i:1	MD:Z:144G5	MC:Z:150M	AS:i:145	XS:i:0
A00821:246:HVNJYDSXX:2:1220:26901:21308	163	matK	229	60	150M	=	481	402	AATCCTTTTTGGGGTTATAACAATAATTATTATTCTCAAATAATATTCGAAGGTTTTGTTGTCGTTCTAGAGATTCTATTTTCTCTACAATTATATATATCTTCCTTAAAAGAGTTAGAAATCGTAAAATCTTATCAAAATTTGGGATCA	FFFFFFFFFFFFFFFFFFFFFFFFFFFFFFFFFFFFFFFFFFFFFFFFFFFF:FFFFFFFFFFFFFFFFFFFFFFFFFFFFFFFFFFFFFFFFFFFFFFF:FFFFFFFFFFFFFFFFFFFFFFFFFFFFFFFFFFFFFFFFFFFFFFFFF	NM:i:0	MD:Z:150	MC:Z:150M	AS:i:150	XS:i:0
A00821:246:HVNJYDSXX:2:1152:14163:35289	99	matK	230	60	150M	=	389	309	ATCCTTTTTGGGGTTATAACAATAATTATTATTCTCAAATAATATTCGAAGGTTTTGTTGTCGTTCTAGAGATTCTATTTTCTCTACAATTATATATATCTTCCTTAAAAGAGTTAGAAATCGTAAAATCTTATCAAAATTTGGGATCAA	FFFF:F:FFFFFFFFFFFFFFFFFFFFFFFFFFFFFFFFFFFFFFFFFFFFFFFFFFFFFFFFFFFFFFFFFFFFFFFFFFFFFFFFFFFFFFFFFFFFFFFFFFFFFFFFFFFFFFFFFFFFFFFFFFFFFFFFFFFFFFFFFFFFFFF	NM:i:0	MD:Z:150	MC:Z:150M	AS:i:150	XS:i:0
A00821:246:HVNJYDSXX:2:1212:12897:11240	163	matK	230	60	150M	=	424	344	ATCCTTTTTGGGGTTATAACAATAATTATTATTCTCAAATAATATTCGAAGGTTTTGTTGTCGTTCTAGAGATTCTATTTTCTCTACAATTATATATATCTTCCTTAAAAGAGTTAGAAATCGTAAAATCTTATCAAAATTTGGGATCAA	FFFFFFFFFFFFFFFF:FFFFFFFFFFFFFFFFFFFFFFFFFFFFFFFFFFFFFFFFFFFFFFFFFFFFFFFFFFFFFFFFFFFFFFFFFFFFFFFFFFFFFFFFFFFFFFF,FFFFFFFFFFFFFFFFFFFFFFFF:FFFFF:,FFFFF	NM:i:0	MD:Z:150	MC:Z:150M	AS:i:150	XS:i:0
A00821:246:HVNJYDSXX:2:1302:4264:26381	163	matK	230	60	150M	=	505	425	ATCCTTTTTGGGGTTATAACAATAATTATTATTCTCAAATAATATTCGAAGGTTTTGTTGTCGTTCTAGAGATTCTATTTTCTCTACAATTATATATATCTTCCTTAAAAGAGTTAGAAATCGTAAAATCTTATCAAAATTTGGGATCAA	FFFF:F:FFFFF:FF::FFFFF:FFFFFFFFFFFF:FFF:FF,FFF:,FFFFFFF:F:FFF:F:FFFFFFFFFFFFFFFFFFFFF:FFFFFF,::FFFFFFFF:F:FFFFFFFFFFFFFFFFFFFFFFFFF:FF:F:F,,FFF:FFFFF,	NM:i:0	MD:Z:150	MC:Z:150M	AS:i:150	XS:i:0
A00821:246:HVNJYDSXX:2:1256:20048:22780	83	matK	230	60	150M	=	142	-238	ATCCTTTTTGGGGTTATAACAATAATTATTATTCTCAAATAATATTCGAAGGTTTTGTTGTCGTTCTAGAGATTCTATTTTCTCTACAATTATATATATCTTCCTTAAAAGAGTTAGAAATCGTAAAATCTTATCAAAATTTGGGATCAA	FFFFFFFFFFFFFFFFFFFFFFFFFFFFFFFFFFFFFFFFFFFFFFFFFFFFFFFFFFFFFFFFFFFFFFFFFFFFFFFFFFFFFFFFFFFFFFFFFFFFFFFFFFFFFFFFFFFFFFFFFFFFFFFFFFFFFFFFFFFFFFFFFFFFFF	NM:i:0	MD:Z:150	MC:Z:150M	AS:i:150	XS:i:0
A00821:246:HVNJYDSXX:2:1123:14678:32268	163	matK	231	60	150M	=	338	257	TCCTTTTTGGGGTTATAACAATAATTATTATTCTCAAATAATATTCGAAGGTTTTGTTGTCGTTCTAGAGATTCTATTTTCTCTACAATTATATATATCTTCCTTAAAAGAGTTAGAAATCGTAAAATCTTATCAAAATTTGGGATCAAT	FFFFFFFFF:FFFFFFFFFFFFFFFFFFFFFFFFF,FFFFFFFFFFFFFFFFFFFFFFFFFFFFFFFFFFFFFFFFF:FFFFF:FFFFFFFFFFFFFFFFFF,FFFFFFFFFFFFFFFFFF::FFFFFFFFFFFFFFFF:FFF:FFFFFF	NM:i:0	MD:Z:150	MC:Z:150M	AS:i:150	XS:i:0
A00821:246:HVNJYDSXX:2:1262:2917:11678	163	matK	231	60	150M	=	522	441	TCCTTTTTGGGGTTATAACAATAATTATTATTCTCAAATAATATTCGAAGGTTTTGTTGTCGTTCTAGAGATTCTATTTTCTCTACAATTATATATATCTTCCTTAAAAGAGTTAGAAATCGTAAAATCTTATCAAAATTTGGGATCAAT	FFF,FFFFFFFFFF:FFFFFFFFFF:FFFFFF:FFFFFFFFFFFFFFFFF:FFFFFFFFF:FFFFFF,FFFF:FF:FFFFFFFFFFFFFFFFFFFFFFFFFFFFFFFFFFFFFFFFFFFFFFFFFFFFFF:F:FFFFFF,FFFFFFFFFF	NM:i:0	MD:Z:150	MC:Z:150M	AS:i:150	XS:i:0
A00821:246:HVNJYDSXX:2:1101:28185:34366	99	matK	232	60	150M	=	353	271	CCTTTTTGGGGTTATAACAATAATTATTATTCTCAAATAATATTCGAAGGTTTTGTTGTCGTTCTAGAGATTCTATTTTCTCTACAATTATATATATCTTCCTTAAAAGAGTTAGAAATCGTAAAATCTTATCAAAATTTGGGATCAATT	FFFFFFFFFFFFFFFFFFFFFFFFFFFFFFFFFFFFFFFFFFFFFFFFFFFFFFFFFFFFFFFFFFFFFFFFFFFFFFFFFFFFFFFFFFFFFFFFFFFFFFFFFFFFFFFFFFFFFFFFFFFFFFFFFF:FFFFFF,FFF:FFFFF::F	NM:i:0	MD:Z:150	MC:Z:150M	AS:i:150	XS:i:0
A00821:246:HVNJYDSXX:2:1123:30834:26365	163	matK	233	60	150M	=	380	297	CTTTTTGGGGTTATAACAATAATTATTATTCTCAAATAATATTCGAAGGTTTTGTTGTCGTTCTAGAGATTCTATTTTCTCTACAATTATATATATCTTCCTTAAAAGAGTTAGAAATCGTAAAATCTTATCAAAATTTGGGATCAATTC	FFFFFFFFFFFFFFFFFFFFFFFFFFFFFFFFFFFFFFFFFFFFFFFFFFFFFFFFFFFFFFFFFFF:FFFFFFFFFFFFFFFFFFFFFFFFFFFFFFFFFFFFFFFFFFFFFFFFFFFFFFFFFFFFFFFFFFFFFFF:FFFFFFFFFF	NM:i:0	MD:Z:150	MC:Z:150M	AS:i:150	XS:i:0
A00821:246:HVNJYDSXX:2:1276:27769:6308	147	matK	234	60	150M	=	1	-383	TTTTTGGGGTTATAACAATAATTATTATTCTCAAATAATATTCGAAGGTTTTGTTGTCGTTCTAGAGATTCTATTTTCTCTACAATTATATATATCTTCCTTAAAAGAGTTAGAAATCGTAAAATCTTATCAAAATTTGGGATCAATTCA	FFFFFFFFF:FFFFFFFFFFFFFFFFFFFFFFFFFFFFFFFFFFFFFFFFFFFFFFFFFFFFFFFFFFFFFFFFFFFFFFFFFFFFFFFFFFFFFF,FFFFFFFFFFFFFFFFFFFFFFFFFF:FFFFFFFFFFFFFFFFFFFFFFFFFF	NM:i:0	MD:Z:150	MC:Z:43S107M	AS:i:150	XS:i:0
A00821:246:HVNJYDSXX:2:1276:28565:8281	147	matK	234	60	150M	=	1	-383	TTTTTGGGGTTATAACAATAATTATTATTCTCAAATAATATTCGAAGGTTTTGTTGTCGTTCTAGAGATTCTATTTTCTCTACAATTATATATATCTTCCTTAAAAGAGTTAGAAATCGTAAAATCTTATCAAAATTTGGGATCAATTCA	FFFF,:FFFF:FFFFFFFFFFFFFFFFFF:FFFFFF:FFFFFF:FFFFFFFFFFFFFFFFFFFFFFFFFF,FFFFFFFFFFFFFFFFFFFFFFFFFFFFF:F:FFFFFFFFFFFFFFFFFFFFFFFFFFFFFFFFFFFFFFFFFFFFFFF	NM:i:0	MD:Z:150	MC:Z:43S107M	AS:i:150	XS:i:0
A00821:246:HVNJYDSXX:2:1307:10926:20885	147	matK	234	60	150M	=	96	-288	TTTTTGGGGTTATAACAATAATTATTATTCTCAAATAATATTCGAAGGTTTTGTTGTCGTTCTAGAGATTCTATTTTCTCTACAATTATATATATCTTCCTTAAAAGAGTTAGAAATCGTAAAATCTTATCAAAATTTGGGATCAATTCA	FFFFF:,F,FFF:FF:FFFFFFFFFFFFFFF:FFFFFFFFFFFFFFFFFFFFFFFFFF,FFFFFFF:FFFFFFFFFF:F:FFF:FFFFFFFFFFFFFF:FFFFFFFFFFFFFFFFFFFFFFFFFFFFFFFFFFFFFFFFFFFFFFFFFFF	NM:i:0	MD:Z:150	MC:Z:150M	AS:i:150	XS:i:0
A00821:246:HVNJYDSXX:2:1116:2889:25692	163	matK	235	60	150M	=	419	334	TTTTGGGGTTATAACAATAATTATTATTCTCAAATAATATTCGAAGGTTTTGTTGTCGTTCTAGAGATTCTATTTTCTCTACAATTATATATATCTTCCTTAAAAGAGTTAGAAATCGTAAAATCTTATCAAAATTTGGGATCAATTCAT	FFFFFFFFFF:FFFFFFFFFFFFFFFFFFFFFFFFFFF,FFFFFFFFFFFFFFFFFFFFFFFFFFFFFFFFFFFFFFFFFFFFF,FFFFFF:FFFFFFFFFFFFFFFFFF:FFF,FFF,FFFFFFFFFFF,FFFFFFF:FFF:FFFF,FF	NM:i:0	MD:Z:150	MC:Z:150M	AS:i:150	XS:i:0
A00821:246:HVNJYDSXX:2:1320:8838:20306	163	matK	235	60	150M	=	422	337	TTTTGGGGTTATAACAATAATTATTATTCTCAAATAATATTCGAAGGTTTTGTTGTCGTTCTAGAGATTCTATTTTCTCTACAATTATATATATCTTCCTTAAAAGAGTTAGAAATCGTAAAATCTTATCAAAATTTGGGATCAATTCAT	FFFFFFFFFFFFFFFFFFFFFFFFFFFFFFFFFFFF:F:FFFFFFFFFFFFFFFFFFFFFFFFFFFFF:FFFFFFFFFFFFFFFFFFFFFFF:FF:FFFFFF,FFFFFFFFFFFFFFFFFFFFFFFFFFFFFF:FFFFFFFF:FFFFFFF	NM:i:0	MD:Z:150	MC:Z:150M	AS:i:150	XS:i:0
A00821:246:HVNJYDSXX:2:1112:16396:16705	147	matK	235	60	150M	=	34	-351	TTTTGGGGTTATAACAATAATTATTATTCTCAAATAATATTCGAAGGTTTTGTTGTCGTTCTAGAGATTCTATTTTCTCTACAATTATATATATCTTCCTTAAAAGAGTTAGAAATCGTAAAATCTTATCAAAATTTGGGATCAATTCAT	FFFFFF:FFFFFFFFFF:FFFFFFFFFFFFFFF:FFFFFFFFFFFFFFFFFFFFFFFFFFFFFFFFFFFFFFFFFFFF:FFFFFFFFFFFFFFFF:FFFFFFFFFFFFFFFFFFFFFFFFFFFFFFFFFFFFFFFFFFFFFFFFFFFFFF	NM:i:0	MD:Z:150	MC:Z:150M	AS:i:150	XS:i:0
A00821:246:HVNJYDSXX:2:1239:7437:22639	163	matK	236	60	150M	=	508	422	TTTGGGGTTATAACAATAATTATTATTCTCAAATAATATTCGAAGGTTTTGTTGTCGTTCTAGAGATTCTATTTTCTCTACAATTATATATATCTTCCTTAAAAGAGTTAGAAATCGTAAAATCTTATCAAAATTTGGGATCAATTCATT	:FFFFFFFFFFFFFFFFFFFFFFFFFFFFFFFFFFFFFFFFFFFFFFFFFFFFFFFFFFFFFFFFFFFFFFFFFFFFFFFFFFFFFFFFFFFFFFFFFFFFFFF:FFFFFFFFF,FFFFFFFFFFFFFFFFFFFFFFFFFFFFFFF:FFF	NM:i:0	MD:Z:150	MC:Z:150M	AS:i:150	XS:i:0
A00821:246:HVNJYDSXX:2:1314:5764:21684	163	matK	236	60	150M	=	485	399	TTTGGGGTTATAACAATAATTATTATTCTCAAATAATATTCGAAGGTTTTGTTGTCGTTCTAGAGATTCTATTTTCTCTACAATTATATATATCTTCCTTAAAAGAGTTAGAAATCGTAAAATCTTATCAAAATTTGGGATCAATTCATT	FFFFFFFFFFFFFFFFFFFFFFFFFFFFFFFFFFFFFFFFF:FFFFFFFFFFFFFFFFFFFFFFFFFFFFFFFFFFFFFFFFFFFFFF:FFFFFFFFFFFFFF:FFFFFFFFFFFF,FF:FFFFFFFFFF,FFFFFFFFFFF:FFF:FFF	NM:i:0	MD:Z:150	MC:Z:150M	AS:i:150	XS:i:0
A00821:246:HVNJYDSXX:2:1314:5638:21903	163	matK	236	60	150M	=	485	399	TTTGGGGTTATAACAATAATTATTATTCTCAAATAATATTCGAAGGTTTTGTTGTCGTTCTAGAGATTCTATTTTCTCTACAATTATATATATCTTCCTTAAAAGAGTTAGAAATCGTAAAATCTTATCAAAATTTGGGATCAATTCATT	FFFFFFFFFFFFFFFFFFFFF:FFFFFFFFFFFFFFFFFFFFFFFFFFFFFFFFFFFFF:FF:FFFFFFFFFFFF:FFFFFFFFF:FFFFFFFFFF:FFFFFF,FFFFF:F,FFFF:FFFF,FF:F,FFFFFFFFFF:F:FFF:FFFFFF	NM:i:0	MD:Z:150	MC:Z:150M	AS:i:150	XS:i:0
A00821:246:HVNJYDSXX:2:1167:18069:28087	83	matK	237	60	150M	=	1	-386	TTGGGGTTATAACAATAATTATTATTCTCAAATAATATTCGAAGGTTTTGTTGTCGTTCTAGAGATTCTATTTTCTCTACAATTATATATATCTTCCTTAAAAGAGTTAGAAATCGTAAAATCTTATCAAAATTTGGGATCAATTCATTC	FFFFFFFFFFFFFFFFFFFFFFFFFFFFFFFFFFFFFFFFFFFFFFFFFFFFFFFFFFFFFFFFFFFFFFFFFFFFFFFFFF:FFFFFFFFFFFFFFFFFFFFFFFFFFFFFFFFFFFFFFFFFFFFFFFFFFFFFFFFFFFFFFFFFF:	NM:i:0	MD:Z:150	MC:Z:33S117M	AS:i:150	XS:i:0
A00821:246:HVNJYDSXX:2:1178:2618:17832	83	matK	238	60	150M	=	4	-384	TGGGGTTATAACAATAATTATTATTCTCAAATAATATTCGAAGGTTTTGTTGTCGTTCTAGAGATTCTATTTTCTCTACAATTATATATATCTTCCTTAAAAGAGTTAGAAATCGTAAAATCTTATCAAAATTTGGGATCAATTCATTCC	FFFFFFFFFFFFFF:FFFFFFFFFFFFFFFFFFF:FFFFFFFFFFFFFFFFFFFFFFFFFFFFFFFFFFFFFFFF:FFFFFFFFFFFFFFFF:FFFFFFFFFFFFFFFFFFFFFFFFFF:FFFFFFFFFFFFFFFFFFFFFF:FFFFFFF	NM:i:0	MD:Z:150	MC:Z:150M	AS:i:150	XS:i:0
A00821:246:HVNJYDSXX:2:1178:4092:17973	83	matK	238	60	150M	=	4	-384	TGGGGTTATAACAATAATTATTATTCTCAAATAATATTCGAAGGTTTTGTTGTCGTTCTAGAGATTCTATTTTCTCTACAATTATATATATCTTCCTTAAAAGAGTTAGAAATCGTAAAATCTTATCAAAATTTGGGATCAATTCATTCC	FFFFFFFFFFFFFFFFF:FFFFFFFFFFFFFFFFFFFFFFFFFFFFFFFFFFFFFFF:FFFFFFFFFFFFFFFFFFFFFFFFFFFFFFFFFFFFFFFFFFFFFFFFFFFFFFFFFFFFFFFFFFFFFFFFFFFFFFFFFFFFFFFFFFFF	NM:i:0	MD:Z:150	MC:Z:150M	AS:i:150	XS:i:0
A00821:246:HVNJYDSXX:2:1178:3106:18458	83	matK	238	60	150M	=	4	-384	TGGGGTTATAACAATAATTATTATTCTCAAATAATATTCGAAGGTTTTGTTGTCGTTCTAGAGATTCTATTTTCTCTACAATTATATATATCTTCCTTAAAAGAGTTAGAAATCGTAAAATCTTATCAAAATTTGGGATCAATTCATTCC	FFFFFFFFFFFFFFFFFFFFFFFFFFFFFFF:FFF:FFFFFFFFFFFFFFFFFFFFFFFFFFFFFFFFFFFFFFFFFFFFFFFFFFFFFFFF:FFFFFFFFFFFFFFFFFFFFFFFFFFFFFFFFFFFFFFFFFFFFFFFFFFFFFFFFF	NM:i:0	MD:Z:150	MC:Z:150M	AS:i:150	XS:i:0
A00821:246:HVNJYDSXX:2:1226:9598:1297	83	matK	238	60	150M	=	95	-293	TGGGGTTATAACAATAATTATTATTCTCAAATAATATTCGAAGGTTTTGTTGTCGTTCTAGAGATTCTATTTTCTCTACAATTATATATATCTTCCTTAAAAGAGTTAGAAATCGTAAAATCTTATCAAAATTTGGGATCAATTCATTCC	FFFFFFFFFFFFFFFFFFFFFFFFFFFFFFF:FFFFFFFFFFFFFFFFFFFFFFFFFFFFFFFFFFFFFFFFFFFFFFFFFFFFFFFFFFFFFFFFFFFFFFFFFFFFFFFFFFFFFFFFFFFFFFFFFFFFFFFFFFFFFFFFFFFFFF	NM:i:0	MD:Z:150	MC:Z:150M	AS:i:150	XS:i:0
A00821:246:HVNJYDSXX:2:1270:27335:14231	163	matK	240	60	150M	=	505	416	GGGTTATAACAATAATTATTATTCTCAAATAATATTCGAAGGTTTTGTTGTCGTTCTAGAGATTCTATTTTCTCTACAATTATATATATCTTCCTTAAAAGAGTTAGAAATCGTAAAATCTTATCAAAATTTGGGATCAATTCATTCCAT	FFFFFFFFFFFFFFFFFFFFFFFFFFFFFFFFFFFFFFFFFFFFFFFFFFFFFFFF,FF:FFFFFFFFFFFFFFFFFFFFFFFFFFFFFFFFF:FFFFF,:FFFFFFFFFFFFFFFFFF:FF:FFFFFFFFFFFFFFF:FFF:FFFF:FF	NM:i:0	MD:Z:150	MC:Z:104M1D46M	AS:i:150	XS:i:0
A00821:246:HVNJYDSXX:2:1170:23059:20071	163	matK	242	60	150M	=	467	375	GTTATAACAATAATTATTATTCTCAAATAATATTCGAAGGTTTTGTTGTCGTTCTAGAGATTCTATTTTCTCTACAATTATATATATCTTCCTTAAAAGAGTTAGAAATCGTAAAATCTTATCAAAATTTGGGATCAATTCATTCCATTT	FFFFFFFFFFFFFFFFFFFFFFFFFFFF:FFFFFFFFFFFFFFFF:FFFFFFFFFFF,FFFFFFFFFFFFFFFFFFFFFF:FFFFFFFFFFFFFFFFFFFFFFFFFFFFFFFFFFFFFFFFFF:F:FFFFFFFFFF:,FFFF:FF:FFF:	NM:i:0	MD:Z:150	MC:Z:150M	AS:i:150	XS:i:0
A00821:246:HVNJYDSXX:2:1263:9625:29371	99	matK	242	60	150M	=	347	255	GTTATAACAATAATTATTATTCTCAAATAATATTCGAAGGTTTTGTTGTCGTTCTAGAGATTCTATTTTCTCTACAATTATATATATCTTCCTTAAAAGAGTTAGAAATCGTAAAATCTTATCAAAATTTGGGATCAATTCATTCCATTT	FFFFFFFFFFFFFFFFFFFFFFFFFFFFFFF:FFFFFFFFFFFFFFFFFFFFFFFFFFF::FFFFFFFFFFFFFFFFFFF:FFFFFFFFFFFFFFFFFFFFFFFFFFFFFFFFFFFFFFFFFFFFFFFFFFFFFFFFF,F::FFFFFFFF	NM:i:0	MD:Z:150	MC:Z:150M	AS:i:150	XS:i:0
A00821:246:HVNJYDSXX:2:1311:27407:33426	163	matK	242	60	150M	=	382	290	GTTATAACAATAATTATTATTCTCAAATAATATTCGAAGGTTTTGTTGTCGTTCTAGAGATTCTATTTTCTCTACAATTATATATATCTTCCTTAAAAGAGTTAGAAATCGTAAAATCTTATCAAAATTTGGGATCAATTCATTCCATTT	FFFFFFFFFFFFFFFFFFFFFFFFFFFFF:FFFFFFFFFFFFFFFFFFFFFFFFFFFFFFFFFFFFFFFFFFFFFFFFFFFFFFFFFFFFFFFFFF:FFFFFFFFF,F:FFFFFF,F:FFFFFFFFFFFFFFFFFFFF:F::FFFFFFFF	NM:i:0	MD:Z:150	MC:Z:150M	AS:i:150	XS:i:0
A00821:246:HVNJYDSXX:2:1212:28854:4930	147	matK	242	60	150M	=	123	-269	GTTATAACAATAATTATTATTCTCAAATAATATTCGAAGGTTTTGTTGTCGTTCTAGAGATTCTATTTTCTCTACAATTATATATATCTTCCTTAAAAGAGTTAGAAATCGTAAAATCTTATCAAAATTTGGGATCAATTCATTCCATTT	FFFFFFFFFFFFFF:FFFFFFFFFF:FFFFFFFFFFFF:FFFFFFFFFFFFFFFFFFF:FFFFFFFFFFFF:FFFF,FFFFFFFFFFFFFFFFFFFFFFFF:FF:FFFF:FFFFFFF:FFFFFFFFFFFFFFFFFFFFFFFFFFFFFFFF	NM:i:0	MD:Z:150	MC:Z:150M	AS:i:150	XS:i:0
A00821:246:HVNJYDSXX:2:1218:1190:14638	83	matK	242	60	150M	=	80	-312	GTTATAACAATAATTATTATTCTCAAATAATATTCGAAGGTTTTGTTGTCGTTCTAGAGATTCTATTTTCTCTACAATTATATATATCTTCCTTAAAAGAGTTAGAAATCGTAAAATCTTATCAAAATTTGGGATCAATTCATTCCATTT	FFFFFFFFFFFFFFFFFFFFFFFFFFFFFFFFFFFFFFFFFFFFFFFFFFFFFFFFFFFFFFFFFFFFFFFFFFFFFFFFFFFFFFFFFFFFFFFFFFFFFFFFFFFFFFFFFFFFFFFFFFFFFFFFFFFFFFFFFFFFFFFFFFFFFF	NM:i:0	MD:Z:150	MC:Z:150M	AS:i:150	XS:i:0
A00821:246:HVNJYDSXX:2:1170:29423:26772	83	matK	243	60	150M	=	63	-330	TTATAACAATAATTATTATTCTCAAATAATATTCGAAGGTTTTGTTGTCGTTCTAGAGATTCTATTTTCTCTACAATTATATATATCTTCCTTAAAAGAGTTAGAAATCGTAAAATCTTATCAAAATTTGGGATCAATTCATTCCATTTT	FFFFFFFFFFFFFFFFFFFFFFFFFFFFFFFFFFFFFFFFFFFFFFFFFFFFFFFFFFFFFFFFFFFFFFFFFFFFFFFFFFFFFFFFFFFFFFFFFFFFFFFFFFFFFFFFFFFFFFFFFFFFFFFFFFFFFFFFFFFFFFFFFFFFFF	NM:i:0	MD:Z:150	MC:Z:150M	AS:i:150	XS:i:0
A00821:246:HVNJYDSXX:2:1170:24433:14904	83	matK	244	60	150M	=	1	-393	TATAACAATAATTATTATTCTCAAATAATATTCGAAGGTTTTGTTGTCGTTCTAGAGATTCTATTTTCTCTACAATTATATATATCTTCCTTAAAAGAGTTAGAAATCGTAAAATCTTATCAAAATTTGGGATCAATTCATTCCATTTTT	FFFFFFFFFFFFFFFFFFFF,FF,FFFFFF:FFFFFFFFFF,F:FFFFFFFFFFFFFFFFFFFFFFFFFFFFFFFFFFFFFFFFFFFFFFFF:FFFFFFFFFFFFFFFFFFFFFFFFFFFFFFFFFFFFFFFFFFFFFFF:FFFFFFFFF	NM:i:0	MD:Z:150	MC:Z:125S25M	AS:i:150	XS:i:0
A00821:246:HVNJYDSXX:2:1170:23439:16188	83	matK	244	60	150M	=	1	-393	TATAACAATAATTATTATTCTCAAATAATATTCGAAGGTTTTGTTGTCGTTCTAGAGATTCTATTTTCTCTACAATTATATATATCTTCCTTAAAAGAGTTAGAAATCGTAAAATCTTATCAAAATTTGGGATCAATTCATTCCATTTTT	FFFFFFFFFFFFFFFFFFFFFFFFFFFFFFFFFFFFFFFF,FFFFFFFFF:FFFFFF:FFFFFFFFFFFFFFFFFFFFFFFFFFFF:FFFFFFFFFFFFFFFFFFFFFFFFFFFFFFFFFFF:FFFFFFFFFFFFF:FFFFFFFFFFFFF	NM:i:0	MD:Z:150	MC:Z:125S25M	AS:i:150	XS:i:0
A00821:246:HVNJYDSXX:2:1140:23556:20369	163	matK	246	60	150M	=	431	335	TAACAATAATTATTATTCTCAAATAATATTCGAAGGTTTTGTTGTCGTTCTAGAGATTCTATTTTCTCTACAATTATATATATCTTCCTTAAAAGAGTTAGAAATCGTAAAATCTTATCAAAATTTGGGATCAATTCATTCCATTTTTCC	FFFFFFFFFFFFFFFFFFFFFFFFFFF,FFFFFFFFFFFFFFFFFFFFFFFFFFFFFFFFFFFFFFFFFFF:FFFFFFFFFFFFFFFFFFFFFFFFFFFFFFFFFFFFFFFFFF:FFFF,:FF:FFFF:,F:,FFFFFFFFFF,FF:FF,	NM:i:0	MD:Z:150	MC:Z:150M	AS:i:150	XS:i:0
A00821:246:HVNJYDSXX:2:1259:27136:31548	147	matK	246	60	150M	=	75	-321	TAACAATAATTATTATTCTCAAATAATATTCGAAGGTTTTGTTGTCGTTCTAGAGATTCTATTTTCTCTACAATTATATATATCTTCCTTAAAAGAGTTAGAAATCGTAAAATCTTATCAAAATTTGGGATCAATTCATTCCATTTTTCC	FFFFFFFFFFFFFFFFFFFFFFFFFFFFFFFFFFFFFFFFFFFFFFFFFFFFFFFFFFFFFFFFFFFFFFFFFFFFFFFFFF:FFFFFFFFFFFFFFFFFFFFFFFFFFFFFFFFFF:FFF:FFFFFFFFFFFFFFFFFFFFFF:FFFF:	NM:i:0	MD:Z:150	MC:Z:150M	AS:i:150	XS:i:0
A00821:246:HVNJYDSXX:2:1108:16315:33473	147	matK	247	60	150M	=	5	-392	AACAATAATTATTATTCTCAAATAATATTCGAAGGTTTTGTTGTCGTTCTAGAGATTCTATTTTCTCTACAATTATATATATCTTCCTTAAAAGAGTTAGAAATCGTAAAATCTTATCAAAATTTGGGATCAATTCATTCCATTTTTCCT	FFFFFFFFFFFFFF:FFFFFFFFFF:FFFF:FFFFFFFFFFFFF:FFFFFFFFFFFFFFFFF:FFFFFFFFF,FFFFFFF,FFFFFFFFF,FFFFFFFFFFFFFFFFFF:FFFFFFFFFFF,FFFFFFFFFFFFFF::FFFFFFFFFFF:	NM:i:0	MD:Z:150	MC:Z:150M	AS:i:150	XS:i:0
A00821:246:HVNJYDSXX:2:1315:23791:9377	147	matK	247	60	150M	=	55	-342	AACAATAATTATTATTCTCAAATAATATTCGAAGGTTTTGTTGTCGTTCTAGAGATTCTATTTTCTCTACAATTATATATATCTTCCTTAAAAGAGTTAGAAATCGTAAAATCTTATCAAAATTTGGGATCAATTCATTCCATTTTTCCT	FFFFFFFFFFFFFFFFFFFFFFFFF:FFF:FFFFFFFFFFFFFFFFFFFFFFFFFFFFFFFFFFFFFFFFFFFFFFFFFFFFF:FFFF:FFFFFFFFFFFFFFFFFFFFFFFFFFFFFFFFFFFFFFFFFFFFFFFFFFFFF:FFFFFFF	NM:i:0	MD:Z:150	MC:Z:150M	AS:i:150	XS:i:0
A00821:246:HVNJYDSXX:2:1315:21884:18161	147	matK	247	60	150M	=	55	-342	AACAATAATTATTATTCTCAAATAATATTCGAAGGTTTTGTTGTCGTTCTAGAGATTCTATTTTCTCTACAATTATATATATCTTCCTTAAAAGAGTTAGAAATCGTAAAATCTTATCAAAATTTGGGATCAATTCATTCCATTTTTCCT	FFFFFFFFFFFFFFFFFFFFFFFFFFFFFFFFFFFFFFFFFFFFFFFFFFFFFFFFFFFFFFFFFFFFFFFFFFFFFFFFFFFFFFFFFFFFFFFFFFFFFFFFFFFFFFFFFFFFFFFFFFFFFFFFFFFFFFFFFFFFFFFFFFFFFF	NM:i:0	MD:Z:150	MC:Z:150M	AS:i:150	XS:i:0
A00821:246:HVNJYDSXX:2:1104:16459:7576	163	matK	248	60	150M	=	266	168	ACAATAATTATTATTCTCAAATAATATTCGAAGGTTTTGTTGTCGTTCTAGAGATTCTATTTTCTCTACAATTATATATATCTTCCTTAAAAGAGTTAGAAATCGTAAAATCTTATCAAAATTTGGGATCAATTCATTCCATTTTTCCTT	FFFFFFFFFFFFFFFFFFFFF,FFF:F:FFFFFFFFFFFFFFFFFFFFFFFFFFFFFFFFFFFFFFFFFFFFFFFFFFFFFFFFFFFFFFFFFFFFFFFFFFFFFFFFFFFFFFFFFFFFFFFFFFFFFFFFFF:FFFF:F:F:FFF:FF	NM:i:0	MD:Z:150	MC:Z:150M	AS:i:150	XS:i:0
A00821:246:HVNJYDSXX:2:1255:20518:14011	99	matK	248	60	150M	=	363	265	ACAATAATTATTATTCTCAAATAATATTCGAAGGTTTTGTTGTCGTTCTAGAGATTCTATTTTCTCTACAATTATATATATCTTCCTTAAAAGAGTTAGAAATCGTAAAATCTTATCAAAATTTGGGATCAATTCATTCCATTTTTCCTT	FFFFFFFFFFFFFFFFFFFFFFFFFFFFFFFFFFFFFFFFFFFFFFFFFFFFFF,FFFFFFFFFFFFFFFFFFFFFFFFFFFFFFFFFFFFFFFFFFFFFFFFFFFFFFFFFFF:F:FFFFFFFFFFFFF,FFFF:FF:FFFFFFFF,FF	NM:i:0	MD:Z:150	MC:Z:150M	AS:i:150	XS:i:0
A00821:246:HVNJYDSXX:2:1120:30852:19601	83	matK	248	60	150M	=	131	-267	ACAATAATTATTATTCTCAAATAATATTCGAAGGTTTTGTTGTCGTTCTAGAGATTCTATTTTCTCTACAATTATATATATCTTCCTTAAAAGAGTTAGAAATCGTAAAATCTTATCAAAATTTGGGATCAATTCATTCCATTTTTCCTT	FFFFFFFFFFFFFFFFFFF:FFFFFFFFFFFFFFFFFFFFFFFFFFFFFFFFFFFFFFFFFFFFFFFFFFFFFFFFFFFFFFFFFFFFFFFFFFFFFFFFFFFFFFFFFFFFFFFFFFFFFFFFFFFFFFFFFFFFFFFFFFFFFFFFFF	NM:i:0	MD:Z:150	MC:Z:150M	AS:i:150	XS:i:0
A00821:246:HVNJYDSXX:2:1152:21269:20885	163	matK	249	60	150M	=	439	340	CAATAATTATTATTCTCAAATAATATTCGAAGGTTTTGTTGTCGTTCTAGAGATTCTATTTTCTCTACAATTATATATATCTTCCTTAAAAGAGTTAGAAATCGTAAAATCTTATCAAAATTTGGGATCAATTCATTCCATTTTTCCTTT	FF,FFF:FFF:FF:FF:FFFF,FFF,::F,FF::FF:FFFFFFFFF:FF:FF:F,FFFFFFFFFF,FFF:,:FFF,FFF,FFFF:F:FF,FFFFF:FF,FFFF,FFFFF:FF:FFFFFF:,FFF,F,FFF,:F,FFFFFFF,,FFF,F:,	NM:i:0	MD:Z:150	MC:Z:150M	AS:i:150	XS:i:0
A00821:246:HVNJYDSXX:2:1319:16504:17613	83	matK	249	60	150M	=	5	-394	CAATAATTATTATTCTCAAATAATATTCGAAGGTTTTGTTGTCGTTCTAGAGATTCTATTTTCTCTACAATTATATATATCTTCCTTAAAAGAGTTAGAAATCGTAAAATCTTATCAAAATTTGGGATCAATTCATTCCATTTTTCCTTT	FFFFFFFFFFFFFF:FFFFFFFFFFFFFFFFFFFFFFFFFFFFFFFFFFFFFFFFFFFFFFFFFFFFFFFFFFFFFFFFFFFFFFFFFFFFFFFFFFFFFFFFFFFFFFFFFFFFFFFFFFFFFFFFFFFFFFFFFFFFFFFFFFFFFFF	NM:i:0	MD:Z:150	MC:Z:150M	AS:i:150	XS:i:0
A00821:246:HVNJYDSXX:2:1164:28890:33646	147	matK	250	60	150M	=	129	-271	AATAATTATTATTCTCAAATAATATTCGAAGGTTTTGTTGTCGTTCTAGAGATTCTATTTTCTCTACAATTATATATATCTTCCTTAAAAGAGTTAGAAATCGTAAAATCTTATCAAAATTTGGGATCAATTCATTCCATTTTTCCTTTT	FFFFFFFFFFFFFFFFFFFFFFFFFFFFFFFFFFFFFFFFFFFFFFFFFFFFFFFFFFFFFFFFFFFFFF:FFFFFFFFFFFFFFFFF:FFFFFFFFFFFFFFFFFFFFFFFFFFFFFFFFFFFFFFFFFFFFF:FFFFFFFFFFFFFFF	NM:i:0	MD:Z:150	MC:Z:150M	AS:i:150	XS:i:0
A00821:246:HVNJYDSXX:2:1230:5484:17096	147	matK	250	60	150M	=	73	-327	AATAATTATTATTCTCAAATAATATTCGAAGGTTTTGTTGTCGTTCTAGAGATTCTATTTTCTCTACAATTATATATATCTTCCTTAAAAGAGTTAGAAATCGTAAAATCTTATCAAAATTTGGGATCAATTCATTCCATTTTTCCTTTT	FFFFFFFFFFFFFFFFFFFFFFFFFFFFFFFFFFFFFFFFFFFFFFFFFFFFFFFFFFFFFFFFFFFFFFFFFFFFFFFFFFFFFFFFFFFFFFFFFFFFFFFFFFFFFFFFFFFFFFFFFFFFFFFFFFFFFFFFFFFFFFFFFF,FFF	NM:i:0	MD:Z:150	MC:Z:150M	AS:i:150	XS:i:0
A00821:246:HVNJYDSXX:2:1302:3242:18317	163	matK	251	60	150M	=	385	284	ATAATTATTATTCTCAAATAATATTCGAAGGTTTTGTTGTCGTTCTAGAGATTCTATTTTCTCTACAATTATATATATCTTCCTTAAAAGAGTTAGAAATCGTAAAATCTTATCAAAATTTGGGATCAATTCATTCCATTTTTCCTTTTT	FFFFFFFFFFFFFFFFFFFFFFFFFFFF:FFFFFFFFFFFFFFFFFFFFFFFFFFFFFFFFFFFFFFFFFFFFFFFFF:FFFFFFFF:FFFFFFFFFFFFFFFFFFFFFFFFFF:FFF:F::FFFFFFF,FFFFFFF::FFFFFFFF:FF	NM:i:0	MD:Z:150	MC:Z:150M	AS:i:150	XS:i:0
A00821:246:HVNJYDSXX:2:1170:24243:19210	83	matK	251	60	150M	=	1	-400	ATAATTATTATTCTCAAATAATATTCGAAGGTTTTGTTGTCGTTCTAGAGATTCTATTTTCTCTACAATTATATATATCTTCCTTAAAAGAGTTAGAAATCGTAAAATCTTATCAAAATTTGGGATCAATTCATTCCATTTTTCCTTTTT	:FFFFFFFFFFFFFFFFFFFFFFFFFFFF:FFFFFFFFFFFFFFFFFFFFFFFFFFFFFFFFFFFFFFFFFFFFFFFFFFFFFFFFFFFFFFFFFFFFFFFFFFFFFFFFFFFFFFFFFFFFFFFFFFFFFFF:FFFFFFFFFFFFFFFF	NM:i:0	MD:Z:150	MC:Z:31S119M	AS:i:150	XS:i:0
A00821:246:HVNJYDSXX:2:1147:13865:21778	83	matK	253	60	150M	=	227	-176	AATTATTATTCTCAAATAATATTCGAAGGTTTTGTTGTCGTTCTAGAGATTCTATTTTCTCTACAATTATATATATCTTCCTTAAAAGAGTTAGAAATCGTAAAATCTTATCAAAATTTGGGATCAATTCATTCCATTTTTCCTTTTTTC	FFFFFFFFFFFFF:FFFFFFFFFFFFFFFFFFFFFFFFFFFFFFFFFFFFFFFFFFFFFFFFFFFFFFFFFFFFFFF:FFFFFFFFFFFFFFFFFFFFFFFFFFFFFFFFFFFFFFFFFFFFFFFFFFFFFFFFFFFFFFFFFFFFFFFF	NM:i:0	MD:Z:150	MC:Z:150M	AS:i:150	XS:i:0
A00821:246:HVNJYDSXX:2:1146:18900:18349	147	matK	254	60	150M	=	194	-210	ATTATTATTCTCAAATAATATTCGAAGGTTTTGTTGTCGTTCTAGAGATTCTATTTTCTCTACAATTATATATATCTTCCTTAAAAGAGTTAGAAATCGTAAAATCTTATCAAAATTTGGGATCAATTCATTCCATTTTTCCTTTTTTCG	FFFFFFFFFFFFFFFFFFFFFFFFFFFFFFFFFFFFFFFFFFFFFFFFFFFFFFFFFFFFFFFFFFFFFFFFFFFFFFFFFFFFFFFFFFFFFFFFFFFFFFFFFFFFFFFFFFFFFFFFFFFFFFFFFFFFFFFFFFFFFFFFFFFFFF	NM:i:0	MD:Z:150	MC:Z:150M	AS:i:150	XS:i:0
A00821:246:HVNJYDSXX:2:1163:5041:35587	83	matK	254	60	150M	=	24	-380	ATTATTATTCTCAAATAATATTCGAAGGTTTTGTTGTCGTTCTAGAGATTCTATTTTCTCTACAATTATATATATCTTCCTTAAAAGAGTTAGAAATCGTAAAATCTTATCAAAATTTGGGATCAATTCATTCCATTTTTCCTTTTTTCG	FFFFFFFFFFFFFFF:FFFFFFFFFFFFFFFFFFFFFFFFFFFFFFFFFF,FFFFFFFFFFFFFFFFFFFFFFFFFFFFFFFF:FFFFFFFFFFFFFFFFFFFFFFFFFFFFFFFFFFFFFFFFFFFFFFFFFFFFFFFFFFF:FFFFFF	NM:i:0	MD:Z:150	MC:Z:150M	AS:i:150	XS:i:0
A00821:246:HVNJYDSXX:2:1264:8639:10692	147	matK	254	60	150M	=	125	-279	ATTATTATTCTCAAATAATATTCGAAGGTTTTGTTGTCGTTCTAGAGATTCTATTTTCTCTACAATTATATATATCTTCCTTAAAAGAGTTAGAAATCGTAAAATCTTATCAAAATTTGGGATCAATTCATTCCATTTTTCCTTTTTTCG	FFFFFFFFFF::F:FFFFFFFFFFFFFFFFFFFFFFFFFFFFFFFFFFFFFFFFFFFFFFFFFFFFFFFFFF,FFF,FFFF:F:FFFFFFFFFFFFFFFFFFFFFFFFFFFFFFFFFFFFFFFFFFFFFFFFFFFFFFFFFFFFFF:FFF	NM:i:0	MD:Z:150	MC:Z:150M	AS:i:150	XS:i:0
A00821:246:HVNJYDSXX:2:1172:14172:20525	99	matK	256	60	150M	=	471	365	TATTATTCTCAAATAATATTCGAAGGTTTTGTTGTCGTTCTAGAGATTCTATTTTCTCTACAATTATATATATCTTCCTTAAAAGAGTTAGAAATCGTAAAATCTTATCAAAATTTGGGATCAATTCATTCCATTTTTCCTTTTTTTGAA	FFFFF,FFFFFF:FF::F:FF,,F::FFFF:FFFF::FF,F,FFFF:FF,:,F:F:FFFFFF,FFFFFFF:FFFF:FFF,FFF,:F::FF,FFFFF::FFFFF,:FFF,,FF::,FF,:FFFFFFF:F,F:,,::FFFF:F,,:FF,FF:	NM:i:1	MD:Z:146C3	MC:Z:150M	AS:i:146	XS:i:0
A00821:246:HVNJYDSXX:2:1129:30825:16517	83	matK	256	60	150M	=	105	-301	TATTATTCTCAAATAATATTCGTAGGTTTTGTTGTCGTTCTAGAGATTCTATTTTCTCTACAATTATATATATCTTCCTTAAAAGAGTTAGAAATCGTAAAATCTTATCAAAATTTGGGATCAATTCATTCCATTTTTCCTTTTTTCGAA	FFFFFFFFFFFFFFFFFFFFFF,FFFFFFFFFFFFFFFFFFFFFFFFFFFFFFFFFFFFFFFFFFFFFFFFFFFFFFFFFFFFFFFFFFFFFFFFFFFFFFFFFFFFFFFFFFFFFFFFFFFFFFFFF:FFFFFFFFFFFFFFFFFFFFF	NM:i:1	MD:Z:22A127	MC:Z:150M	AS:i:145	XS:i:0
A00821:246:HVNJYDSXX:2:1314:17996:15718	83	matK	256	60	150M	=	144	-262	TATTATTCTCAAATAATATTCGAAGGTTTTGTTGTCGTTCTAGAGATTCTATTTTCTCTACAATTATATATATCTTCCTTAAAAGAGTTAGAAATCGTAAAATCTTATCAAAATTTGGGATCAATTCATTCCATTTTTCCTTTTTTCGAA	FFFFFFFFFFFFF:FFFFFFFFFFFFFFFFFFFFFFFFFFFFFFFFFFFFFFFFFFFFFFFFFFFFFFFFFFFFFFFFFFFFFFFFFFFFFFFFFFFFFFFFFFFFFFFFFFFFFFFFFFFFFFFFFFFFFFFFFFFFFFFFFFFFFFFF	NM:i:0	MD:Z:150	MC:Z:150M	AS:i:150	XS:i:0
A00821:246:HVNJYDSXX:2:1320:31846:6981	83	matK	256	60	150M	=	120	-286	TATTATTCTCAAATAATATTCGAAGGTTTTGTTGTCGTTCTAGAGATTCTATTTTCTCTACAATTATATATATCTTCCTTAAAAGAGTTAGAAATCGTAAAATCTTATCAAAATTTGGGATCAATTCATTCCATTTTTCCTTTTTTCGAA	FFFFFFF:FFFFFFFF::FFFF,F,FFFFFFFFFFFFFFFFFFFFFFFFF:FFFFFFFFFFFFFFFFFFFFFFFFFFFFFFFFFFFFFFFFFFFFFFFFFFFFFFFFFFFFFF:FFFFFFFFFFFFFFFFFFFFFFFFFFFFFFFFFFFF	NM:i:0	MD:Z:150	MC:Z:150M	AS:i:150	XS:i:0
A00821:246:HVNJYDSXX:2:1115:17327:20948	83	matK	257	60	150M	=	131	-276	ATTATTCTCAAATAATATTCGAAGGTTTTGTTGTCGTTCTAGAGATTCTATTTTCTCTACAATTATATATATCTTCCTTAAAAGAGTTAGAAATCGTAAAATCTTATCAAAATTTGGGATCAATTCATTCCATTTTTCCTTTTTTCGAAG	FFFFFFFFFFFFFFFFFFF:FFFFFFFFFFFFFFFFFFFFFFFFFFFFFFFFFFFFFFFFFFFFFFFFFFFFFFFFFFFFFFFFFFFFFFFFFFFFFFFFFFFFFFFFFFFFFFFFFFFFFFFFFFFFFFFFFFF:FFFF:FFFFFFFFF	NM:i:0	MD:Z:150	MC:Z:150M	AS:i:150	XS:i:0
A00821:246:HVNJYDSXX:2:1115:18204:24909	83	matK	257	60	150M	=	131	-276	ATTATTCTCAAATAATATTCGAAGGTTTTGTTGTCGTTCTAGAGATTCTATTTTCTCTACAATTATATATATCTTCCTTAAAAGAGTTAGAAATCGTAAAATCTTATCAAAATTTGGGATCAATTCATTCCATTTTTCCTTTTTTCGAAG	FFFFFFFFFFFF,FFFFFFFFFFFFFFFFFFFFFFFFFFFFFFFFFFFFFFFFFFFFFFFFFFFFFFFFFFFFF:FFFFFFFFFFFFFFFFFFFFFFFFFFFFFFFFFFFFFFFFFFFFFFFFFFFFFFFFFFFFFFFF:FFFFFFFFFF	NM:i:0	MD:Z:150	MC:Z:150M	AS:i:150	XS:i:0
A00821:246:HVNJYDSXX:2:1124:31837:7999	83	matK	257	60	150M	=	75	-332	ATTATTCTCAAATAATATTCGAAGGTTTTGTTGTCGTTCTAGAGATTCTATTTTCTCTACAATTATATATATCTTCCTTAAAAGAGTTAGAAATCGTAAAATCTTATCAAAATTTGGGATCAATTCATTCCATTTTTCCTTTTTTCGAAG	FFFFFFF::FFFFFFFFFFFFFFFFFFFFFFFFFFFFFFFFFFFFFFFFF:FFFFF:FFFFFFFFFFFFFFFFFFFFFFFFFFFFFFFFFFFFFFFFFFFFFFFFFFFFFFFFFFFFFFFFFFFFFFFFFFFFFFFFFFFFFFFFFFFFF	NM:i:0	MD:Z:150	MC:Z:150M	AS:i:150	XS:i:0
A00821:246:HVNJYDSXX:2:1240:29270:31266	147	matK	258	60	150M	=	1	-407	TTATTCTCAAATAATATTCGAAGGTTTTGTTGTCGTTCTAGAGATTCTATTTTCTCTACAATTATATATATCTTCCTTAAAAGAGTTAGAAATCGTAAAATCTTATCAAAATTTGGGATCAATTCATTCCATTTTTCCTTTTTTCGAAGA	FFF:FFFFFFFFFFFFFFFFFFFFFFFFFFF:FFFFFFFFFFFFFFFFFFFFFFFFFFFFFFFFFFFFF:FFFFFFFFFF:FFF:FFFFFF:FFFFFFFFFFFFFFFFFFFFFFFFFFFFFFFFFFFFFFFFFFFFFF:FFFFFFFFFFF	NM:i:0	MD:Z:150	MC:Z:5S145M	AS:i:150	XS:i:0
A00821:246:HVNJYDSXX:2:1276:2672:12540	147	matK	259	60	150M	=	164	-245	TATTCTCAAATAATATTCGAAGGTTTTGTTGTCGTTCTAGAGATTCTATTTTCTCTACAATTATATATATCTTCCTTAAAAGAGTTAGAAATCGTAAAATCTTATCAAAATTTGGGATCAATTCATTCCATTTTTCCTTTTTTCGAAGAT	FFFFFFFFFFFFFFFFF:FFFFFFFFFFFFFFFFFFFFFFFFFFFFFFFFFFFFFFFFFFFFFFFFFFFFFFFFF:FFFFFFFFFFFFFFFFFFFFFFFFFFFFFFFFFFFFFFFFFFFFFFFFFFFFFFFFFFFFFFFFFFFFFFFFFF	NM:i:0	MD:Z:150	MC:Z:150M	AS:i:150	XS:i:0
A00821:246:HVNJYDSXX:2:1313:9995:25191	163	matK	260	60	150M	=	336	226	ATTCTCAAATAATATTCGAAGGTTTTGTTGTCGTTCTAGAGATTCTATTTTCTCTACAATTATATATATCTTCCTTAAAAGAGTTAGAAATCGTAAAATCTTATCAAAATTTGGGATCAATTCATTCCATTTTTCCTTTTTTCGAAGATA	FFFFFFFFFFFFFFFFFFFFFFFFFFFFFFFFFFFFFFFFFFFFFFFFFFFFFFFFFFFFFFFFFFFFFFFFFFFFFFFFFFFFFFFFFFFF,FFFFFFFFFFFFFFFFFFF:FFFFFFFFFFFFFFFFF:FFFFFFFFFFFFFFFFFFF	NM:i:0	MD:Z:150	MC:Z:150M	AS:i:150	XS:i:0
A00821:246:HVNJYDSXX:2:1143:3125:5963	99	matK	261	60	150M	=	374	263	TTCTCAAATAATATTCGAAGGTTTTGTTGTCGTTCTAGAGATTCTATTTTCTCTACAATTATATATATCTTCCTTAAAAGAGTTAGAAATCGTAAAATCTTATCAAAATTTGGGATCAATTCATTCCATTTTTCCTTTTTTCGAAGATAA	FFFFFFFFFFF:FFFFFFFFFFFFFFFFFFFFFFFFFFFFFFFFFFFFFFFFFFFFFFFFFFFFFFFFFFFFFFFFFFFFFFFFFFFFFFFFFFFFFFFFFFFFF:FFFFFFFFFFFF:FFF,FFFFFFFFFFFFFFFFFFF:FFFFF,F	NM:i:0	MD:Z:150	MC:Z:150M	AS:i:150	XS:i:0
A00821:246:HVNJYDSXX:2:1154:23330:12493	147	matK	261	60	150M	=	88	-323	TTCTCAAATAATATTCGAAGGTTTTGTTGTCGTTCTAGAGATTCTATTTTCTCTACAATTATATATATCTTCCTTAAAAGAGTTAGAAATCGTAAAATCTTATCAAAATTTGGGATCAATTCATTCCATTTTTCCTTTTTTCGAAGATAA	,FFFFFFFFFFFFFFFFFFFFFFFFFFFFFFFFFFFFFFFF:FFFFFFFFFF:FFFFFFFFFFFFFFFF:FFF,FF:FF:FFFFFFFFFFFFFFFFFFFFFFFFF:FFFFF:FFFFFFFFFFFFFFFFFFFFFFFFFFFFFFFFFFFFFF	NM:i:0	MD:Z:150	MC:Z:150M	AS:i:150	XS:i:0
A00821:246:HVNJYDSXX:2:1236:1244:15828	83	matK	261	60	150M	=	43	-368	TTCTCAAATAATATTCGAAGGTTTTGTTGTCGTTCTAGAGATTCTATTTTCTCTACAATTATATATATCTTCCTTAAAAGAGTTAGAAATCGTAAAATCTTATCAAAATTTGGGATCAATTCATTCCATTTTTCCTTTTTTCGAAGATAA	FF:FF::FFFF:FFFFFFF:FFFFFFFFFFFFFFFFFFFF:FFFFFFFFFFFFFFFFFFFFFFFFFFFFFFFFFFFFFFFFFFFFFFF,FFFFFFFFFFFFFFFFFF:FFFFFFFFFF:FFFFFFFFFFFF:FFFFFFFFFFFFFFFFFF	NM:i:0	MD:Z:150	MC:Z:150M	AS:i:150	XS:i:0
A00821:246:HVNJYDSXX:2:1236:3631:32550	163	matK	266	60	150M	=	516	400	AAATAATATTCGAAGGTTTTGTTGTCGTTCTAGAGATTCTATTTTCTCTACAATTATATATATCTTCCTTAAAAGAGTTAGAAATCGTAAAATCTTATCAAAATTTGGGATCAATTCATTCCATTTTTCCTTTTTTCGAAGATAAATTTA	FFFFFFFFFFFFFFFFFFFFFFFFFFFFFFFFFFFFFFFFFFFFFFFFFFFFFFFFFFFFFFFFFFFFFFFFFFFFFFFFFFFFFFFFFFFFFFFFFFFFFFFFF:FFFFFFFFFFFFFF:FFFFFFFF:FFFFFFFFFFFFFFFFF:FF	NM:i:0	MD:Z:150	MC:Z:150M	AS:i:150	XS:i:0
A00821:246:HVNJYDSXX:2:1104:16459:7576	83	matK	266	60	150M	=	248	-168	AAATAATATTCGAAGGTTTTGTTGTCGTTCTAGAGATTCTATTTTCTCTACAATTATATATATCTTCCTTAAAAGAGTTAGAAATCGTAAAATCTTATCAAAATTTGGGATCAATTCATTCCATTTTTCCTTTTTTCGAAGATAAATTTA	FFFFFFFFFFFFFFFFFFFFFFFFFFFFFFFFFF:FFFFFFFFFFFFFFFFFFFFFFFFFFFFF:FFF:FFFFFFFFFFFFFFFFFFFFFFFFFFFFFFFFFFFFFFFFFFFFFFFFF:FFFFFFFFFFFFFFFFFFFFFFFFFFFFFFF	NM:i:0	MD:Z:150	MC:Z:150M	AS:i:150	XS:i:0
A00821:246:HVNJYDSXX:2:1275:26060:9048	147	matK	266	60	150M	=	1	-415	AAATAATATTCGAAGGTTTTGTTGTCGTTCTAGAGATTCTATTTTCTCTACAATTATATATATCTTCCTTAAAAGAGTTAGAAATCGTAAAATCTTATCAAAATTTGGGATCAATTCATTCCATTTTTCCTTTTTTCGAAGATAAATTTA	FFFFFFFFFFFF:FFFF,FFFFFFFFFFFFFF:FFFFFFFFFFFFFF::FFFFFFFFFFFFFFF:FFFFFFFFFFFFFFFF:FFFFFFFFFFFFFFFFFFFFFFFFFFFFFF:FFFFFFFFFFFFFFFFFFFFFFFFFFFFFFFFFFFFF	NM:i:0	MD:Z:150	MC:Z:15S135M	AS:i:150	XS:i:0
A00821:246:HVNJYDSXX:2:1229:25635:8312	99	matK	267	60	150M	=	390	273	AATAATATTCGAAGGTTTTGTTGTCGTTCTAGAGATTCTATTTTCTCTACAATTATATATATCTTCCTTAAAAGAGTTAGAAATCGTAAAATCTTATCAAAATTTGGGATCAATTCATTCCATTTTTCCTTTTTTCGAAGATAAATTTAT	FFFFFFFFFFFFFFFFFFFFFFFFFFFFFFFFFFFFFFFFFFFFFFFFFFFFFFFFFFFFFFFFFFFFFFFFFFFFFFFFFFFFFFFFFFFFFFFFFFFFFFFFFFFFFFFFFFFFFFFFFFFFFFFF,FFFFFFFFFFFFFFFFFFFFF	NM:i:0	MD:Z:150	MC:Z:150M	AS:i:150	XS:i:0
A00821:246:HVNJYDSXX:2:1177:12427:6261	99	matK	268	60	150M	=	435	317	ATAATATTCGAAGGTTTTGTTGTCGTTCTAGAGATTCTATTTTCTCTACAATTATATATATCTTCCTTAAAAGAGTTAGAAATCGTAAAATCTTATCAAAATTTGGGATCAATTCATTCCATTTTTCCTTTTTTCGAAGATAAATTTATA	FFFFF:FFFFFFFFFFFFFFFFFFFFFFFFFFFFFFFFFFFFFFFFFFFFFFFFFFFFFFFFFFFFFFFFF:FFFFFFFFFFFFFFFF:FFFFFFFFFFFFFFFFFFFFF:F,F:FFFFFFFFFFFFFFFFFFFFF:FFFFFFFFFFFFF	NM:i:0	MD:Z:150	MC:Z:150M	AS:i:150	XS:i:0
A00821:246:HVNJYDSXX:2:1238:32732:29121	83	matK	268	60	150M	=	219	-199	ATAATATTCGAAGGTTTTGTTGTCGTTCTAGAGATTCTATTTTCTCTACAATTATATATATCTTCCTTAAAAGAGTTAGAAATCGTAAAATCTTATCAAAATTTGGGATCAATTCATTCCATTTTTCCTTTTTTCGAAGATAAATTTATA	FFFFFFFFFF:FFFF:FFFFFFFFFF:F:FFFFFFFFFF:FFFFFFFFFFF::FFFF:F,FF,:FF:FF:FFFFFF:FFFFFFFFFFFFFFF:FFFFFFFFFFFFFFFFFFFFFFFFFFFFFFFFFFFF:FFFFFFFFFFFFFFFFFFFF	NM:i:0	MD:Z:150	MC:Z:150M	AS:i:150	XS:i:0
A00821:246:HVNJYDSXX:2:1168:21802:6277	99	matK	269	60	150M	=	435	316	TAATATTCGAAGGTTTTGTTGTCGTTCTAGAGATTCTATTTTCTCTACAATTATATATATCTTCCTTAAAAGAGTTAGAAATCGTAAAATCTTATCAAAATTTGGGATCAATTCATTCCATTTTTCCTTTTTTCGAAGATAAATTTATAT	FFFFFFFFFFFFFFFFFFFFFFFFFFFFFFFFFFFFFFFFFFFFFFFFFFFFFFFFFFFFFFFFFFFFFFFFFFFFFFFFFFFFFFFFFFFFFFFFFFFFFFFFFFFFFF::FFFFFFFFFFFFFFFFFFFFFFFFF:FFFFFFFFFFFF	NM:i:0	MD:Z:150	MC:Z:150M	AS:i:150	XS:i:0
A00821:246:HVNJYDSXX:2:1168:19027:9424	99	matK	269	60	150M	=	435	316	TAATATTCGAAGGTTTTGTTGTCGTTCTAGAGATTCTATTTTCTCTACAATTATATATATCTTCCTTAAAAGAGTTAGAAATCGTAAAATCTTATCAAAATTTGGGATCAATTCATTCCATTTTTCCTTTGTTCGAAGATAAATTTATAT	FFFFFFFFFFFFFFFFFFFFFFFFFFFFFFFFF:F:FFFFFFFFFFFFFFFFFFFFFFFFFFFFFFFF:,FFFFFFFFFFFFFFFFFFFFFFFFFFFFFFF:FFFFFFF::F::FF:FFFFFFFFFFF,F,FFFFFF:FF,FFF:FFFFF	NM:i:1	MD:Z:130T19	MC:Z:150M	AS:i:145	XS:i:0
A00821:246:HVNJYDSXX:2:1173:5150:16705	163	matK	269	60	150M	=	455	336	TAATATTCGAAGGTTTTGTTGTCGTTCTAGAGATTCTATTTTCTCTACAATTATATATATCTTCCTTAAAAGAGTTAGAAATCGTAAAATCTTATCAAAATTTGGGATCAATTCATTCCATTTTTCCTTTTTTCGAAGATAAATTTATAT	FFFFFFFFFFFFFFFFFFFFFFFFFFFFFFFFFFFFFFFFFFFFFFFFFFFFFFFFFFFFFFFFFFFFFFFFFFFFFFFFFFFFFFFFFFFFFFFFFFF,FF:F:FF:FFF::F:FFFF:FFFFFFFFF:FFFFFFFFFFFFFFFFFFFF	NM:i:0	MD:Z:150	MC:Z:150M	AS:i:150	XS:i:0
A00821:246:HVNJYDSXX:2:1268:27751:3114	99	matK	269	60	150M	=	374	255	TAATATTCGAAGGTTTTGTTGTCGTTCTAGAGATTCTATTTTCTCTACAATTATATATATCTTCCTTAAAAGAGTTAGAAATCGTAAAATCTTATCAAAATTTGGGATCAATTCATTCCATTTTTCCTTTTTTCGAAGATAAATTTATAT	FFFFFFFFFFFFFFFFFFFFFFFFFFFFFFFFFFFFFFFFFFFFFFFFFFFFFFFFFFFFFFFFFFFFFFFFFFFFFFF:FFFFFFFFFFFFFFFFFFFFFFFFFFFFFFFFFFFFFFFFFFFFFFFFFFFFFFFFFF,FFFFFFFFFFF	NM:i:0	MD:Z:150	MC:Z:150M	AS:i:150	XS:i:0
A00821:246:HVNJYDSXX:2:1209:15953:20040	83	matK	269	60	150M	=	1	-418	TAATATTCGAAGGTTTTGTTGTCGTTCTAGAGATTCTATTTTCTCTACAATTATATATATCTTCCTTAAAAGAGTTAGAAATCGTAAAATCTTATCAAAATTTGGGATCAATTCATTCCATTTTTCCTTTTTTCGAAGATAAATTTATAT	FFFFFFFFFFF:FFFFFFFFFFFFFF:FFFFFFFFFFFFFFFFFFFFFFFFFFFFFFFFFFFFFFFFFFFFFFFFFFFFFFFFFFFFFFFFFFFFFFFFFFFFFFFFFFFFFFFFFFFFFFFFFFFF:FFFFFFFFFFFFFFFFFFFFFF	NM:i:0	MD:Z:150	MC:Z:2S148M	AS:i:150	XS:i:0
A00821:246:HVNJYDSXX:2:1219:20130:17848	147	matK	269	60	150M	=	105	-314	TAATATTCGAAGGTTTTGTTGTCGTTCTAGAGATTCTATTTTCTCTACAATTATATATATCTTCCTTAAAAGAGTTAGAAATCGTAAAATCTTATCAAAATTTGGGATCAATTCATTCCATTTTTCCTTTTTTCGAAGATAAATTTATAT	FFFFFFFFFF:FF:FFFFFFFFFFFFFFFFFFFFFFFFFFFFFFFFFFFFF:FFFFFFFFFFFFFF:FFFFFFFFFFFFFFFF:FFFFFFFFFF,FFFFF:F:FFFFFFFFFFFFFFFFFF:FFFFF:FFFF:FFFFFFFFFFFFFFFFF	NM:i:0	MD:Z:150	MC:Z:150M	AS:i:150	XS:i:0
A00821:246:HVNJYDSXX:2:1220:20763:28808	83	matK	269	60	150M	=	121	-298	TAATATTCGAAGGTTTTGTTGTCGTTCTAGAGATTCTATTTTCTCTACAATTATATATATCTTCCTTAAAAGAGTTAGAAATCGTAAAATCTTATCAAAATTTGGGATCAATTCATTCCATTTTTCCTTTTTTCGAAGATAAATTTATAT	FFFFFFFFFFFFFFFFFFFFFFFFFFFFFFFFFFFFFFFFFFFFFFFFFFFFFFFFFFFFFFFFFFFFFFFFFFFFFFFFFFFFFFFFFFFFFFFFFFFFFFFFFFFFFFFFFFFFFFFFFFFFFFFFFFFFFFFFFFFFFFFFFFFFFF	NM:i:0	MD:Z:150	MC:Z:150M	AS:i:150	XS:i:0
A00821:246:HVNJYDSXX:2:1312:11614:8703	147	matK	269	60	150M	=	103	-316	TAATATTCGAAGGTTTTGTTGTCGTTCTAGAGATTCTATTTTCTCTACAATTATATATATCTTCCTTAAAAGAGTTAGAAATCGTAAAATCTTATCAAAATTTGGGATCAATTCATTCCATTTTTCCTTTTTTCGAAGATAAATTTATAT	FFFFFFFFFFFFFFFFFFFFFFFFFFFFFFFFFFFFFFFFFFFFFFFFFFFFFFFFFFFFFFFFFFFFFFFFFFFFFFFFFFFFFFFFFFFFFFFFFFFFFFFFFFFFFFFFFFFFFFFFFFFFFFFFFFFFFFFFFFFFFFFFFFFFFF	NM:i:0	MD:Z:150	MC:Z:150M	AS:i:150	XS:i:0
A00821:246:HVNJYDSXX:2:1208:25400:1235	163	matK	270	60	150M	=	354	234	AATATTCGAAGGTTTTGTTGTCGTTCTAGAGATTCTATTTTCTCTACAATTATATATATCTTCCTTAAAAGAGTTAGAAATCGTAAAATCTTATCAAAATTTGGGATCAATTCATTCCATTTTTCCTTTTTTCGAAGATAAATTTATATA	F,FFFFFFFFFFFFFFFFFFFFFFFFFFFFFFFFFFFFFFFFFFFFFFFFFFFFFFFFFFFFFFFFFFFFFFFFFFFFFFFFFFFFFFFFFFFF:,FFFFFFFFFFFFFFFFFFFFFF:FFFFFFFFFF:FFFF:FFFFFFFFFFFFFFF	NM:i:0	MD:Z:150	MC:Z:150M	AS:i:150	XS:i:0
A00821:246:HVNJYDSXX:2:1208:26368:8453	163	matK	270	60	150M	=	354	234	AATATTCGAAGGTTTTGTTGTCGTTCTAGAGATTCTATTTTCTCTACAATTATATATATCTTCCTTAAAAGAGTTAGAAATCGTAAAATCTTATCAAAATTTGGGATCAATTCATTCCATTTTTCCTTTTTTCGAAGATAAATTTATATA	FFFFFFFFFFF:FFFFFFFFFFF:FFFF,FFFF,FFFFFFFFFFFFFFFFFFFFF:FFFF,:FFF:FFFF:FFFFFFFFFF:F:FF:F:F,:FF,FFF:F:FFF:FFF,FF:FF:F:FFFFFFFF,FFFFF::,FFFFFFFF:FFFFF:F	NM:i:0	MD:Z:150	MC:Z:150M	AS:i:150	XS:i:0
A00821:246:HVNJYDSXX:2:1208:25834:28667	163	matK	270	60	150M	=	354	234	AATATTCGAAGGTTTTGTTGTCGTTCTAGAGATTCTATTTTCTCTACAATTATATATATCTTCCTTAAAAGAGTTAGAAATCGTAAAATCTTATCAAAATTTGGGATCAATTCATTCCATTTTTCCTTTTTTCGAAGATAAATTTATATA	FFFFFFFFFFFFFFFFFFFFFFFFFFFFFFFFFFFFFFFFFFFFFFFFFFFFFFFFFFFFFFFFFFFFFFFFFFFFFFFFFFFFFFFFFFFFFFFFFFFFFFFFFFFFFFFFFFFFFFFFFFFFFFFFFFFFF::FFFFFFFFFFFFFFF	NM:i:0	MD:Z:150	MC:Z:150M	AS:i:150	XS:i:0
A00821:246:HVNJYDSXX:2:1236:8983:3364	99	matK	271	60	150M	=	466	345	ATATTCGAAGGTTTTGTTGTCGTTCTAGAGATTCTATTTTCTCTACAATTATATATATCTTCCTTAAAAGAGTTAGAAATCGTAAAATCTTATCAAAATTTGGGATCAATTCATTCCATTTTTCCTTTTTTCGAAGATAAATTTATATAT	FFFFFFFFFFFFFFFFFFFFFFFFFFFFFFFFFFFFFFFFFFFFFFFFFFFFFFFFFFFFFFFFFFFFFFFFFFFFFFFFFFFFFFFFFFFFFFFFFFFFFFFF::FFFFFFF::FFFF,FFFF,FFFFFFF:FFFFFFFFFFFFFFFFF	NM:i:0	MD:Z:150	MC:Z:150M	AS:i:150	XS:i:0
A00821:246:HVNJYDSXX:2:1231:22634:29105	83	matK	271	60	150M	=	94	-327	ATATTCGAAGGTTTTGTTGTCGTTCTAGAGATTCTATTTTCTCTACAATTATATATATCTTCCTTAAAAGAGTTAGAAATCGTAAAATCTTATCAAAATTTGGGATCAATTCATTCCATTTTTCCTTTTTTCGAAGATAAATTTATATAT	FFFFFFF,FFFFFFFFFFFFFFFFFFFFFFFFFFFFF,FFFFFFFFFFFFFFFFFFFFFFFFFFFFF:FFFFFFFFFFFFFFFFFFFFFFFFFFFFFFFFFFFFFFFFFFFFFFFFFFFFFFFFFFFFFFFFFFFFFFFFFFFFFFFFFF	NM:i:0	MD:Z:150	MC:Z:150M	AS:i:150	XS:i:0
A00821:246:HVNJYDSXX:2:1113:24243:9846	163	matK	273	60	150M	=	421	298	ATTCGAAGGTTTTGTTGTCGTTCTAGAGATTCTATTTTCTCTACAATTATATATATCTTCCTTAAAAGAGTTAGAAATCGTAAAATCTTATCAAAATTTGGGATCAATTCATTCCATTTTTCCTTTTTTCGAAGATAAATTTATATATTT	:FFFFFFFFFFFFFFFFFFFFFFFFFFFFFFFFFFFFFFFFFFFF:FFFFFFFFFFFFFFFFFFFFFFFFFFFFFFFFFFFFFFFFFFFFFFFFFFFFFFFFFFFFFFFFFFFFFFFFFFFFFFFFFFF:F:FFFFFFFFFFFFFFFFFF	NM:i:0	MD:Z:150	MC:Z:150M	AS:i:150	XS:i:0
A00821:246:HVNJYDSXX:2:1152:7527:28870	99	matK	273	60	150M	=	533	410	ATTCGAAGGTTTTGTTGTCGTTCTAGAGATTCTATTTTCTCTACAATTATATATATCTTCCTTAAAAGAGTTAGAAATCGTAAAATCTTATCAAAATTTGGGATCAATTCATTCCATTTTTCCTTTTTTCGAAGATAAATTTATATATTT	:FFFFFFFFFFFFFFFFFFFFFFFFFFFFFFFFFFFFFFFFFFFFFFFFFFFFFFFFFFFFFFFFFFFFFFFFFFFFFFFFFFFFFFFFFFFFFFFFFFFFFFFFFFFFFF:FFFFFFFFFFFFFFFFFFFFFFFF:FFFFFFFFFFFFF	NM:i:0	MD:Z:150	MC:Z:150M	AS:i:150	XS:i:0
A00821:246:HVNJYDSXX:2:1277:30807:26005	83	matK	274	60	150M	=	38	-386	TTCGAAGGTTTTGTTGTCGTTCTAGAGATTCTATTTTCTCTACAATTATATATATCTTCCTTAAAAGAGTTAGAAATCGTAAAATCTTATCAAAATTTGGGATCAATTCATTCCATTTTTCCTTTTTTCGAAGATAAATTTATATATTTC	FF,F:F:FFFFFFFFFFFFFFFFFFFFFFFFFFFFFFFFFFFFFFFFFFFFFFFFF::F,FFFFFFFFFFFFFFF:FFFFFFF:FFFFFFFFFFFFFFFF:FFFFFFFFFF:FFFFFFFF:FFFFFFFFFFFFFFFFFFFFFFFFFFFFF	NM:i:0	MD:Z:150	MC:Z:150M	AS:i:150	XS:i:0
A00821:246:HVNJYDSXX:2:1216:3396:15671	99	matK	275	60	150M	=	365	240	TCGAAGGTTTTGTTGTCGTTCTAGAGATTCTATTTTCTCTACAATTATATATATCTTCCTTAAAAGAGTTAGAAATCGTAAAATCTTATCAAAATTTGGGATCAATTCATTCCATTTTTCCTTTTTTCGAAGATAAATTTATATATTTCA	FFFFFFFFFFFFFFFFFFFFFFFFFFFFFFFFFFFFFFF:FFFFFFFFFFFFFFFFFFFFFFFFFFFFFFFFFF:FFFFFFFFFFFFFFFF:F:F:FFFF::FF:,FF,FFFFFFFFFFFFFFFFFFFFFFFFFFFFFFFFFFFFFFFFF	NM:i:0	MD:Z:150	MC:Z:150M	AS:i:150	XS:i:0
A00821:246:HVNJYDSXX:2:1247:23357:2832	163	matK	275	60	150M	=	460	335	TCGAAGGTTTTGTTGTCGTTCTAGAGATTCTATTTTCTCTACAATTATATATATCTTCCTTAAAAGAGTTAGAAATCGTAAAATCTTATCAAAATTTGGGATCAATTCATTCCATTTTTCCTTTTTTCGAAGATAAATTTATATATTTCA	FFFFFFFFFFFFFFFFFFFFFFFFFFFFFFFFFFFFFFFFFFFFFFFFFFFFFFFFFFFFFFFFFFFFFFFFFFFFFFFFFFFFFFFFFFFFFFFFFFFFFFFF:FFFFFFFFFFFFFFF:FFFFFFFFFFFFFFF:F,FFFFFFFFF,F	NM:i:0	MD:Z:150	MC:Z:150M	AS:i:150	XS:i:0
A00821:246:HVNJYDSXX:2:1150:11767:12007	147	matK	275	60	150M	=	207	-218	TCGAAGGTTTTGTTGTCGTTCTAGAGATTCTATTTTCTCTACAATTATATATATCTTCCTTAAAAGAGTTAGAAATCGTAAAATCTTATCAAAATTTGGGATCAATTCATTCCATTTTTCCTTTTTTCGAAGATAAATTTATATATTTCA	FFF:FFFFFFFFFFFFFFFFFFFFFFFFFFFFFFFFFFFFFFFFFFFFFFF:FFF,FFF:FFFF:FFFFFFFFFFFFFFFFFFFFFFFFFFFFFFFFFFFFFFFFFFFFFFFFFFFFFFFFFFFFFFFFFFFFFFFFFFFFFFFFFFFFF	NM:i:0	MD:Z:150	MC:Z:150M	AS:i:150	XS:i:0
A00821:246:HVNJYDSXX:2:1207:6696:13589	83	matK	275	60	150M	=	27	-398	TCGAAGGTTTTGTTGTCGTTCTAGAGATTCTATTTTCTCTACAATTATATATATCTTCCTTAAAAGAGTTAGAAATCGTAAAATCTTATCAAAATTTGGGATCAATTCATTCCATTTTTCCTTTTTTCGAAGATAAATTTATATATTTCA	FFFFFFFFFFFFFFFFF:FFFFFFFFFFFFFFFFFFFFFFF:FFFFFFFFFFFFF,FFFFFFFFFFFFFFFFFF:FFFFFFF:FFFFFFFFFFF:FFFFFFFFFFFFFFFFFFFFFFFFFF:FFFFFFFFFFFFFFFFFFFFFFFFFFFF	NM:i:0	MD:Z:150	MC:Z:150M	AS:i:150	XS:i:0
A00821:246:HVNJYDSXX:2:1262:8657:28573	147	matK	275	60	150M	=	190	-235	TCGAAGGTTTTGTTGTCGTTCTAGAGATTCTATTTTCTCTACAATTATATATATCTTCCTTAAAAGAGTTAGAAATCGTAAAATCTTATCAAAATTTGGGATCAATTCATTCCATTTTTCCTTTTTTCGAAGATAAATTTATATATTTCA	FFFFFFFFFFFF:FFFFFFFFFFFFFFFFFFFFFFFFFFFFFF:FF:F:FFFFFFFFFFFFF,FFFFFFFFFFFFFFFFFFFFFFFFFFFFFFFFFFFFFFFFFFFFFF,FFFFFFFFFFF:F:FFFFFFFFFFFFFFFFFFFFFFFFFF	NM:i:0	MD:Z:150	MC:Z:150M	AS:i:150	XS:i:0
A00821:246:HVNJYDSXX:2:1271:26585:34663	83	matK	275	60	150M	=	50	-375	TCGAAGGTTTTGTTGTCGTTCTAGAGATTCTATTTTCTCTACAATTATATATATCTTCCTTAAAAGAGTTAGAAATCGTAAAATCTTATCAAAATTTGGGATCAATTCATTCCATTTTTCCTTTTTTCGAAGATAAATTTATATATTTCA	FFFFF::F,FFFFFFFFFFFFFF:FFFFFFFF,FFFFFFFFFFFFFFFFFFFF:FFFFF,FFFFFFFFFFFFFFFFFFFFFFFFF,FFFFFFFF:FFFFFFFFFFFFFFFFFFF:FFFFFFFFFFFFFFFFFFFFFFFFFFFFFFFFFFF	NM:i:0	MD:Z:150	MC:Z:150M	AS:i:150	XS:i:0
A00821:246:HVNJYDSXX:2:1272:27480:4742	83	matK	275	60	150M	=	50	-375	TCGAAGGTTTTGTTGTCGTTCTAGAGATTCTATTTTCTCTACAATTATATATATCTTCCTTAAAAGAGTTAGAAATCGTAAAATCTTATCAAAATTTGGGATCAATTCATTCCATTTTTCCTTTTTTCGAAGATAAATTTATATATTTCA	FFF:::FFFFFFFFFFFFF:FFFFFFFFFFFFFFFFFFFFFFFFFFFFFFFFFFFFFFFFFFFFFFFFFFFFFFFFFFFFFF:FFF:F:FFFFFFFFFFFFFFFFFFFFFFFFFFFFFFFFFFFFFFFFF:FFFFFFFFFFFFFFFFFFF	NM:i:0	MD:Z:150	MC:Z:150M	AS:i:150	XS:i:0
A00821:246:HVNJYDSXX:2:1272:27127:4758	83	matK	275	60	150M	=	50	-375	TCGAAGGTTTTGTTGTCGTTCTAGAGATTCTATTTTCTCTACAATTATATATATCTTCCTTAAAAGAGTTAGAAATCGTAAAATCTTATCAAAATTTGGGATCAATTCATTCCATTTTTCCTTTTTTCGAAGATAAATTTATATATTTCA	FFFFFFFF:FFFFFFFFFFFFFFFFF:FFFFFFFFFFFFFFFFFFFFFFFFFFFFF:FFFFFFFFFFFFFFFFFFFFF:F:FFFF:FFFFFFFFFFFF:FFFFFFFFFFFFFFFFFFFFFF,:FFFFFFFFFFFFFFFFFFFFFFFFFFF	NM:i:0	MD:Z:150	MC:Z:150M	AS:i:150	XS:i:0
A00821:246:HVNJYDSXX:2:1120:4155:33520	99	matK	276	60	150M	=	461	335	CGAAGGTTTTGTTGTCGTTCTAGAGATTCTATTTTCTCTACAATTATATATATCTTCCTTAAAAGAGTTAGAAATCGTAAAATCTTATCAAAATTTGGGATCAATTCATTCCATTTTTCCTTTTTTCGAAGATAAATTTATATATTTCAA	FFFFFFFFFFFFFFF:FF:FFFFFFF,FFFFFF,FFFFFFFFFFFFFFFF:F,FFFFFFFFFF::FFFFFFFFFFFFFFFFFFFFFFF,,FFFFFF:FFFFF,FFFFF::FFFFFFFFFFFF:FFF,FFFFFF::::FFFFF:FFFF,FF	NM:i:0	MD:Z:150	MC:Z:150M	AS:i:150	XS:i:0
A00821:246:HVNJYDSXX:2:1210:17535:3709	99	matK	277	60	150M	=	433	306	GAAGGTTTTGTTGTCGTTCTAGAGATTCTATTTTCTCTACAATTATATATATCTTCCTTAAAAGAGTTAGAAATCGTAAAATCTTATCAAAATTTGGGATCAATTCATTCCATTTTTCCTTTTTTCGAAGATAAATTTATATATTTCAAT	FFFFFFFFFFFFFFFFFFFFFFFFFFFFFFFFFFFFFFFFFFFFFFFFFFFFFFFFFFFFFFFFFFFFFFFFFFFFFFFFFFFFFFFFFFFF:FFFFFFFFF:F,F,FFFFFFFF:F:FFFFFFFFFFFFFF,F:FFFFFFFFFFFFFFF	NM:i:0	MD:Z:150	MC:Z:150M	AS:i:150	XS:i:0
A00821:246:HVNJYDSXX:2:1237:29351:7513	163	matK	277	60	150M	=	453	326	GAAGGTTTTGTTGTCGTTCTAGAGATTCTATTTTCTCTACAATTATATATATCTTCCTTAAAAGAGTTAGAAATCGTAAAATCTTATCAAAATTTGGGATCAATTCATTCCATTTTTCCTTTGTTCGAAGATAAATTTATATATTTCAAT	:FF:FFFFFFF:FFFFF:FF:F:FFF:FFFFFFFFFFFFFFF:FFFF:FFFFFFFFFFFFFFFFFFFFFFFFFFF,FFFFFFFF:FFF:FFFFFFFFF:FF:,FFFFFF:FF:FFFF:FFFF,FFFFF:FFF:F:FF:FFFFFFFFF:FF	NM:i:1	MD:Z:122T27	MC:Z:150M	AS:i:145	XS:i:0
A00821:246:HVNJYDSXX:2:1106:4047:2049	163	matK	278	60	150M	=	435	307	AAGGTTTTGTTGTCGTTCTAGAGATTCTATTTTCTCTACAATTATATATATCTTCCTTAAAAGAGTTAGAAATCGTAAAATCTTATCAAAATTTGGGATCAATTCATTCCATTTTTCCTTTTTTCGAAGATAAATTTATATATTTCAATC	FFFFFFFFFFFFFFFFFFFFFFFFFFFFFFFFFFFFFFFFFFFFFF:FFFFFFFFFFFFFFFFFFFFFFFFFFF:FFFFFFFFFFFFFFFFFFFFFFFFFFFFFFFFF:FFFFFFFF:FFFFFFFFFF:FFFFFFFFFFFFFFFF:FFFF	NM:i:0	MD:Z:150	MC:Z:150M	AS:i:150	XS:i:0
A00821:246:HVNJYDSXX:2:1103:31964:7247	83	matK	278	60	150M	=	135	-293	AAGGTTTTGTTGTCGTTCTAGAGATTCTATTTTCTCTACAATTATATATATCTTCCTTAAAAGAGTTAGAAATCGTAAAATCTTATCAAAATTTGGGATCAATTCATTCCATTTTTCCTTTTTTCGAAGATAAATTTATATATTTCAATC	FF:FFFFFFFFFFFFFFFFFFFFFFFFFFFFFFFFFFFFFFFFFFFFFFFFF:FFF:FFFFFFF:FFFFFFFFF:FFFFFFFFFFFFFFFFFFFFFFFFFFFFFFFFFFFFFFFFFFFF::,FFFFFFFFFFFFFFFFFFFFFFFFFFFF	NM:i:0	MD:Z:150	MC:Z:150M	AS:i:150	XS:i:0
A00821:246:HVNJYDSXX:2:1244:29387:8954	163	matK	279	60	150M	=	436	307	AGGTTTTGTTGTCGTTCTAGAGATTCTATTTTCTCTACAATTATATATATCTTCCTTAAAAGAGTTAGAAATCGTAAAATCTTATCAAAATTTGGGATCAATTCATTCCATTTTTCCTTTTTTCGAAGATAAATTTATATATTTCAATCA	FFFFFFFFFFFFFFFFFFFFFFFFFFFFFFFFFFFFFF:FFFFFFFFFFFFFFFFFFFFFFFFFFFFFFFFFFFFFF:FFFFFFFFFFFFFFF:FFFFFFFFFFFFFFFFFFFFFF:FFFFFFFFFFFFFFF:FFFFFFF:FFFFFFFFF	NM:i:0	MD:Z:150	MC:Z:150M	AS:i:150	XS:i:0
A00821:246:HVNJYDSXX:2:1154:21133:22874	147	matK	279	60	150M	=	139	-290	AGGTTTTGTTGTCGTTCTAGAGATTCTATTTTCTCTACAATTATATATATCTTCCTTAAAAGAGTTAGAAATCGTAAAATCTTATCAAAATTTGGGATCAATTCATTCCATTTTTCCTTTTTTCGAAGATAAATTTATATATTTCAATCA	FFF:FFFFFFFF:FFFFFFFFFFFF::FFFFFFFF:FFFFFFFFFF:FFFF::FFFFFF,FFF:FFFFF:FFFFFF,F:FFFFFFFFFFFFFF:FFF:FFFFFFFFFFFFF:FFFFF::FFFFFFFFFFFFFFFFFFFFFFFFFFF,FFF	NM:i:0	MD:Z:150	MC:Z:150M	AS:i:150	XS:i:0
A00821:246:HVNJYDSXX:2:1307:20618:21605	163	matK	280	60	150M	=	401	271	GGTTTTGTTGTCGTTCTAGAGATTCTATTTTCTCTACAATTATATATATCTTCCTTAAAAGAGTTAGAAATCGTAAAATCTTATCAAAATTTGGGATCAATTCATTCCATTTTTCCTTTTTTCGAAGATAAATTTATATATTTCAATCAT	FFFFFFFFFFFFFFFFFFFFFF:FFFFFFFFFFFF:FFF:FFFFFF:FFFFFFFFFFFFFFF:FFFFFFFFFFFF:FFFFFFFFFF:FFF:FF::FFFF:,FFFF::FFFFFFFFFF:FFFF:FFFFFFFFF:F:FFF:F:FFFFFF,FF	NM:i:0	MD:Z:150	MC:Z:150M	AS:i:150	XS:i:0
A00821:246:HVNJYDSXX:2:1125:13331:12336	83	matK	280	60	150M	=	111	-319	GGTTTTGTTGTCGTTCTAGAGATTCTATTTTCTCTACAATTATATATATCTTCCTTAAAAGAGTTAGAAATCGTAAAATCTTATCAAAATTTGGGATCAATTCATTCCATTTTTCCTTTTTTCGAAGATAAATTTATATATTTCAATCAT	FFFFFFFFFFFFFFFFFFFFFFFFFFFFFFFFFFFFF:FFFFFFFFFFFF:FFF:FFFFFFFFFFFFFFFFFFFFFFFFFFFFFFFFFFFFFFFFFFFFFFFFFFFFFF:FFFFFF:FF:FFFFFFFFFFFFFFFFFFFFFFFFFFFFFF	NM:i:0	MD:Z:150	MC:Z:150M	AS:i:150	XS:i:0
A00821:246:HVNJYDSXX:2:1156:14615:18944	83	matK	280	60	150M	=	108	-322	GGTTTTGTTGTCGTTCTAGAGATTCTATTTTCTCTACAATTATATATATCTTCCTTAAAAGAGTTAGAAATCGTAAAATCTTATCAAAATTTGGGATCAATTCATTCCATTTTTCCTTTTTTCGAAGATAAATTTATATATTTCAATCAT	FFFFFFFFFFFFF:FFFFFFFFFFFFF:FFFFFFFFFFFFFFFFF:FFFFFFFF:FFFFFFFFFFFFFFFFFFF:FFFFFFFFFFFFFFFFFFFFFFFFFFFFFFFFFFF:FFFFF:FFFFFFFFFFFFFFFFFFFFFFFFFFFFFFFFF	NM:i:0	MD:Z:150	MC:Z:150M	AS:i:150	XS:i:0
A00821:246:HVNJYDSXX:2:1237:20537:14606	163	matK	281	60	150M	=	450	319	GTTTTGTTGTCGTTCTAGAGATTCTATTTTCTCTACAATTATATATATCTTCCTTAAAAGAGTTAGAAATCGTAAAATCTTATCAAAATTTGGGATCAATTCATTCCATTTTTCCTTTTTTCGAAGATAAATTTATATATTTCAATCATA	FFFFFFFFFFFFFFFFFFFFFFFFFFFFFFFFFFFFFFFFFFFFFFFFFFFFFFFFFFFFFFFFFFFFFFFFFFFFFFFFFFFFFF:FFFFFFFFFF:F,F:FFFFFF:FFFF,FFF:FFF,FFFF,:FFF:FFFFFFF:FFFFFFFFFF	NM:i:0	MD:Z:150	MC:Z:150M	AS:i:150	XS:i:0
A00821:246:HVNJYDSXX:2:1103:4463:35430	99	matK	282	60	150M	=	479	347	TTTTGTTGTCGTTCTAGAGATTCTATTTTCTCTACAATTATATATATCTTCCTTAAAAGAGTTAGAAATCGTAAAATCTTATCAAAATTTGGGATCAATTCATTCCATTTTTCCTTTTTTCGAAGATAAATTTATATATTTCAATCATAA	FFFFFFFFFFFFFFFFFFFFFFFFFFFFFFFFFFFFFFFFFFFFFFFFFFFFFFFFFFFFFFFFFFFFFFFFFFFFFFFFFFFFFFFFFFFFFFFF:FFFF:FFFFFFFFFFFFFF:FFFFFFFFFFFFFFFFFFFFFFFFFFFFFFFFF	NM:i:0	MD:Z:150	MC:Z:150M	AS:i:150	XS:i:0
A00821:246:HVNJYDSXX:2:1120:5547:24565	83	matK	282	60	150M	=	101	-331	TTTTGTTGTCGTTCTAGAGATTCTATTTTCTCTACAATTATATATATCTTCCTTAAAAGAGTTAGAAATCGTAAAATCTTATCAAAATTTGGGATCAATTCATTCCATTTTTCCTTTTTTCGAAGATAAATTTATATATTTCAATCATAA	FFFFFFFFFFFFFFFFFFFF:FFFFFFFFFFFFFFFFFFFFFFF:FFFFFFF:FFFFFFFFFFFFFFFFFFFFFFFFFFFFFFFFF:FFFFFFFFFFFFFFFFFFFFFFFFFFF::FFFFFFFFFFFFFFFFFFFFFFFFFFFFFFFFFF	NM:i:0	MD:Z:150	MC:Z:150M	AS:i:150	XS:i:0
A00821:246:HVNJYDSXX:2:1247:23303:18333	83	matK	282	60	150M	=	80	-352	TTTTGTTGTCGTTCTAGAGATTCTATTTTCTCTACAATTATATATATCTTCCTTAAAAGAGTTAGAAATCGTAAAATCTTATCAAAATTTGGGATCAATTCATTCCATTTTTCCTTTTTTCGAAGATAAATTTATATATTTCAATCATAA	F,FFFFFFFFFFFFFFFFFFFFFFFFFFFFFFFFFFFFFFFFFFFFFFFFFFFFFF:FFFFFFFFFF,FF:FFF:FFFF:FFFFFFFFFFFFFFFFFFFFFFFFFFF::FFFFFFFFFFFFFFFFFFFFFF:FFFFFFFFFFFFFFFFFF	NM:i:0	MD:Z:150	MC:Z:150M	AS:i:150	XS:i:0
A00821:246:HVNJYDSXX:2:1318:32199:26443	163	matK	283	60	150M	=	503	370	TTTGTTGTCGTTCTAGAGATTCTATTTTCTCTACAATTATATATATCTTCCTTAAAAGAGTTAGAAATCGTAAAATCTTATCAAAATTTGGGATCAATTCATTCCATTTTTCCTTTTTTCGAAGATAAATTTATATATTTCAATCATAAG	FFFFFFFFFFFF:FFFFFFFFFFFFFFFFFFFFFFFFFFFFFF:F:FFFF:FFFFFFFFFFFF:FFFFF:FFFFFF:FFFFFFFFFFFFFF:F,,FFFFF,FFF,:FFF:F,,FF:FFF,FFF::FFFF:F:FFFFFFFF,F,F,FF:FF	NM:i:0	MD:Z:150	MC:Z:150M	AS:i:150	XS:i:0
A00821:246:HVNJYDSXX:2:1135:20636:25019	83	matK	283	60	150M	=	148	-285	TTTGTTGTCGTTCTAGAGATTCTATTTTCTCTACAATTATATATATCTTCCTTAAAAGAGTTAGAAATCGTAAAATCTTATCAAAATTTGGGATCAATTCATTCCATTTTTCCTTTTTTCGAAGATAAATTTATATATTTCAATCATAAG	FFFFFFFFFFFF:FF:FFFFFFFFFFFFFFFFFFFFFFFFFFFFFFFFFFFFFFFFFFFFFFFFFFFFFFFFFFFFFFFFFFFFF:FFFFFFFFFFFFFFFFFFFF:FFFFFFFFFFFFFFFFFFFFFFFFFFFFFFFFFFFFFFFFFFF	NM:i:0	MD:Z:150	MC:Z:150M	AS:i:150	XS:i:0
A00821:246:HVNJYDSXX:2:1242:10456:36511	83	matK	283	60	150M	=	161	-272	TTTGTTGTCGTTCTAGAGATTCTATTTTCTCTACAATTATATATATCTTCCTTAAAAGAGTTAGAAATCGTAAAATCTTATCAAAATTTGGGATCAATTCATTCCATTTTTCCTTTTTTCGAAGATAAATTTATATATTTCAATCATAAG	F:FFFF:FF:FF:FF:F:FFFFFFFFFFFFFF:FFFFFFFFFFFFFFFFFFFFFFFFFFFFFFFFFFFFFFF:FFFFFFFFFFFFFFFF:FFFFFFFFFFFFFFFFFFFFFFF::FFFFFFFFFFFFFFFFFFFFFFFFFFFFFFFFFFF	NM:i:0	MD:Z:150	MC:Z:150M	AS:i:150	XS:i:0
A00821:246:HVNJYDSXX:2:1164:3884:22842	83	matK	284	60	150M	=	64	-370	TTGTTGTCGTTCTAGAGATTCTATTTTCTCTACAATTATATATATCTTCCTTAAAAGAGTTAGAAATCGTAAAATCTTATCAAAATTTGGGATCAATTCATTCCATTTTTCCTTTTTTCGAAGATAAATTTATATATTTCAATCATAAGT	:FFFFFFFF,FFFFFFFFFFFFFF:FFFFFFFFF,F,FFFFF,:FF,FFFFFFFFFFFFFFFFFFFFFFFFFFFFFFFFFFF:FFFFFFFFFFFFFFFFFFFFFFFFFFFFFFFFFFFFFFFFFFFFFFFFFFFFFFFFFFFFFFFFFFF	NM:i:0	MD:Z:150	MC:Z:150M	AS:i:150	XS:i:0
A00821:246:HVNJYDSXX:2:1246:7310:18881	147	matK	284	60	150M	=	137	-297	TTGTTGTCGTTCTAGAGATTCTATTTTCTCTACAATTATATATATCTTCCTTAAAAGAGTTAGAAATCGTAAAATCTTATCAAAATTTGGGATCAATTCATTCCATTTTTCCTTTTTTCGAAGATAAATTTATATATTTCAATCATAAGT	FFFFFFFFFFFFFFFFFFFFFFFFFFFFFFFFFFFF:FFF:FFFFF:FFF,F,F:FFFFFFFFFF:FFFFFFFF:FFFFFFFFFFFFFFFFFFFFFFFFFFFFFFFFFFFFFFFFFFFFFFFFFFFFFFFFFFFFFFFFFFFFFFFFFFF	NM:i:0	MD:Z:150	MC:Z:150M	AS:i:150	XS:i:0
A00821:246:HVNJYDSXX:2:1129:5014:6386	99	matK	287	60	150M	=	493	356	TTGTCGTTCTAGAGATTCTATTTTCTCTACAATTATATATATCTTCCTTAAAAGAGTTAGAAATCGTAAAATCTTATCAAAATTTGGGATCAATTCATTCCATTTTTCCTTTTTTCGAAGATAAATTTATATATTTCAATCATAATTCAG	FFFFFFFFFFFFFFFFFFFFFFFFFFFFFFFFFFFFFFFFFFFFFFFFFFFFFFFFFFFFFFFFFFFFFFFFFFFFFFFFFFFFFFFFF:F,FFF::FFFFFFFFFFF,FF:FFFFFF:FFF:F:FFFFFFFFFFFFFFF:FFFFFFFFF	NM:i:1	MD:Z:145G4	MC:Z:150M	AS:i:145	XS:i:0
A00821:246:HVNJYDSXX:2:1309:17698:10974	99	matK	287	60	150M	=	441	304	TTGTCGTTCTAGAGATTCTATTTTCTCTACAATTATATATATCTTCCTTAAAAGAGTTAGAAATCGTAAAATCTTATCAAAATTTGGGATCAATTCATTCCATTTTTCCTTTTTTCGAAGATAAATTTATATATTTCAATCATAAGTCAG	FFFFFFFFFFFFFFFFFFFFFFFFFFFFFFFFFFFFFFFFFFFFFFFFFFFFFFFFFFFFFFFFFFFFFFFFFFFFFFFFFFFFFFFFFFF::FFFF:FFFFFFFFFFFFFFFFFFFFFFFFFFF:FFFFFFFFFF:FFFFFFFFFF,FF	NM:i:0	MD:Z:150	MC:Z:150M	AS:i:150	XS:i:0
A00821:246:HVNJYDSXX:2:1270:17978:1282	83	matK	287	60	150M	=	8	-429	TTGTCGTTCTAGAGATTCTATTTTCTCTACAATTATATATATCTTCCTTAAAAGAGTTAGAAATCGTAAAATCTTATCAAAATTTGGGATCAATTCATTCCATTTTTCCTTTTTTCGAAGATAAATTTATATATTTCAATCATAAGTCAG	FFFFFFFFFFFFFFFFFFFFFFFFFFFFFFFFFFFFFFFFFFFFFFFFFFFFFFFFFFFFFFFFFFFFFFFFFFFFFFFFFFFFFFFFFFFFFFFFFFFFFFFFFFFFFFFFFFFFFFFFFFFFFFFFFFFFFFF:FFFFFFFFFFFFFF	NM:i:0	MD:Z:150	MC:Z:150M	AS:i:150	XS:i:0
A00821:246:HVNJYDSXX:2:1103:3956:30452	99	matK	288	60	150M	=	468	330	TGTCGTTCTAGAGATTCTATTTTCTCTACAATTATATATATCTTCCTTAAAAGAGTTAGAAATCGTAAAATCTTATCAAAATTTGGGATCAATTCATTCCATTTTTCCTTTTTTCGAAGATAAATTTATATATTTCAATCATAAGTCAGA	FFFFFFFFFFFFFFFFFFFFFFFFFFFFFFFFFFFFFFFFFFFFFFFFFFFFFFFFFFFFFFFFFFFFFFFFFFFFFFFFFFFFFFFFFFFFF:F:FFFFFFFFFFFFF:FFFFFFFFFFFFFFFFFFFFFFFFFFFFFFFFFFFFFFFF	NM:i:0	MD:Z:150	MC:Z:150M	AS:i:150	XS:i:0
A00821:246:HVNJYDSXX:2:1103:4779:30718	99	matK	288	60	150M	=	468	330	TGTCGTTCTAGAGATTCTATTTTCTCTACAATTATATATATCTTCCTTAAAAGAGTTAGAAATCGTAAAATCTTATCAAAATTTGGGATCAATTCATTCCATTTTTCCTTTTTTCGAAGATAAATTTATATATTTCAATCATAATTCAGA	FFFFFFFFFFFFFFFFFFFFFFF:FFFFFFF:FFFFFFFFFFFFFFFFFFFFFF:FFFFFFFFF:FFFFFFFFFFFFFF:FF,F,FFFF::FFF:FFF,FFFFFFFFFFFFFFF,FF:,FFFF:F:FFFFFFFFF,FFF,FFF:,F,F:F	NM:i:1	MD:Z:144G5	MC:Z:150M	AS:i:145	XS:i:0
A00821:246:HVNJYDSXX:2:1314:27100:21402	99	matK	288	60	150M	=	438	300	TGTCGTTCTAGAGATTCTATTTTCTCTACAATTATATATATCTTCCTTAAAAGAGTTAGAAATCGTAAAATCTTATCAAAATTTGGGATCAATTCATTCCATTTTTCCTTTTTTCGAAGATAAATTTATATATTTCAATCATAAGTCAGA	FFFFFFFFFFFFFFFFFFFFFFFFFFFFFFFFFFFFFFFFFFFFFFFFFFFFFFFFFFFFFFFFFFFFFFFFFFFFFFFFF:FFFFFFFFF:FFFFFFFFFFFFFFFFFFFFFFFFFFFFFFFFFFFFFFFFFFFFFFFFFFFFFFFFFF	NM:i:0	MD:Z:150	MC:Z:150M	AS:i:150	XS:i:0
A00821:246:HVNJYDSXX:2:1115:15266:23077	163	matK	289	60	150M	=	452	313	GTCGTTCTAGAGATTCTATTTTCTCTACAATTATATATATCTTCCTTAAAAGAGTTAGAAATCGTAAAATCTTATCAAAATTTGGGATCAATTCATTCCATTTTTCCTTTTTTCGAAGATAAATTTATATATTTCAATCATAAGTCAGAT	FFFFFFFFFFFFFFFFFFFFFFFFFFFFFFFFFFFFFFFFFFFFFFFFFFFFFFFFFFFFFFFFFFFFFFFFFFFFFFFFFFFFFFFFFFFFFFFFFFFFFFFFFFFFFFFFFFFFFFFFFFFFFFFFFFFFFFFFFFFFFFFFFFFFFF	NM:i:0	MD:Z:150	MC:Z:150M	AS:i:150	XS:i:0
A00821:246:HVNJYDSXX:2:1235:27534:19930	163	matK	290	60	150M	=	391	251	TCGTTCTAGAGATTCTATTTTCTCTACAATTATATATATCTTCCTTAAAAGAGTTAGAAATCGTAAAATCTTATCAAAATTTGGGATCAATTCATTCCATTTTTCCTTTTTTCGAAGATAAATTTATATATTTCAATCATAAGTCAGATA	FFFFFFFFFFFFFFFFFFFFFFFFFFFFFFFFFFFFFFFFFFFFFFFFFFFFFFFFFFFFFFFFFFFFFFFFFFFFFFFFFFFFFFFFF,FF::FFFFFFFFFFFFFFFFFF,FFFFFF:FFFFFFFFFFFFFFFFFFFFFFFFFFFFFF	NM:i:0	MD:Z:150	MC:Z:150M	AS:i:150	XS:i:0
A00821:246:HVNJYDSXX:2:1147:11550:10097	99	matK	291	60	150M	=	430	289	CGTTCTAGAGATTCTATTTTCTCTACAATTATATATATCTTCCTTAAAAGAGTTAGAAATCGTAAAATCTTATCAAAATTTGGGATCAATTCATTCCATTTTTCCTTTTTTCGAAGATAAATTTATATATTTCAATCATAAGTCAGATAT	FFFFFFFFFFFFFFFFFFFFFFFFFFFFFFFFFFFFFFFFFFFFFFFFFFFFFFFFFFFFFFFFFFFFFFFFFFFFFFFFFFFFFFFFF,FFFFFF:FFFFFFFFFFFFFF:F,FFFFFFFFFFFFFFFFFFFFFF:F:FF:FFF:FFFF	NM:i:0	MD:Z:150	MC:Z:150M	AS:i:150	XS:i:0
A00821:246:HVNJYDSXX:2:1137:31349:29042	83	matK	291	60	150M	=	146	-295	CGTTCTAGAGATTCTATTTTCTCTACAATTATATATATCTTCCTTAAAAGAGTTAGAAATCGTAAAATCTTATCAAAATTTGGGATCAATTCATTCCATTTTTCCTTTTTTCGAAGATAAATTTATATATTTCAATCATAAGTCAGATAT	:FFFFF::F,:FFFFFFFFFFFFF:FFFFFFFFFFFF:FFFFFFFFFFFFF:FFFF,FFF:FFFFFFFFFFFFFFFFFFFFFFFFFFFFFFFFFFFF:FFFFFFFF,FFFFFFFFFFFFF:FFFFFFFFFF:FFFFFFFFFFFFFFFFFF	NM:i:0	MD:Z:150	MC:Z:150M	AS:i:150	XS:i:0
A00821:246:HVNJYDSXX:2:1137:31096:29825	83	matK	291	60	150M	=	146	-295	CGTTCTAGAGATTCTATTTTCTCTACAATTATATATATCTTCCTTAAAAGAGTTAGAAATCGTAAAATCTTATCAAAATTTGGGATCAATTCATTCCATTTTTCCTTTTTTCGAAGATAAATTTATATATTTCAATCATAAGTCAGATAT	::FFFFFFFFFFFFFFFFFFFFFFFFFFFFFFFFFFFFFFFFFFFFFFFFFFFFFFFFFFFFFFFFFFFFFFFFFFFFFFFFFFFFFFFFFFFFFFFFFFFFFFFFFFFFFFFFFFFFFFFFFFFFFFFFFFFFFFFFFFFFFFFFFFFF	NM:i:0	MD:Z:150	MC:Z:150M	AS:i:150	XS:i:0
A00821:246:HVNJYDSXX:2:1174:27037:9111	83	matK	291	60	150M	=	1	-440	CGTTCTAGAGATTCTATTTTCTCTACAATTATATATATCTTCCTTAAAAGAGTTAGAAATCGTAAAATCTTATCAAAATTTGGGATCAATTCATTCCATTTTTCCTTTTTTCGAAGATAAATTTATATATTTCAATCATAAGTCAGATAT	FFFFFFFFFFFFFFFFFFFFFFFFFFFFFFFFFFFFFFF,FFFFFFFFFFFFFFFFFFFFFFFFFFFFFFFFFFFFF:FFFFFFFFFFFFFFFFFFFFFFFFFFFFF:FFFFFFFFFFFFFFFFFFFFFFFFFFFFFFFFFFFFFFFFFF	NM:i:0	MD:Z:150	MC:Z:14S136M	AS:i:150	XS:i:0
A00821:246:HVNJYDSXX:2:1148:2528:15702	99	matK	294	60	150M	=	445	301	TCTAGAGATTCTATTTTCTCTACAATTATATATATCTTCCTTAAAAGAGTTAGAAATCGTAAAATCTTATCAAAATTTGGGATCAATTCATTCCATTTTTCCTTTTTTCGAAGATAAATTTATATATTTCAATCATAAGTCAGATATAAG	FFFFFFFFFFFF:FFFFFFFFFFFFFFFFFFFFFFFFFFFFFFFFFFFFFFFFFFFFFFFFFFFFFFFFFFFFFFFFFFFFFFFFFFFFFFFFFFFFFFFFFFFFF:FFF:FFFF:FFFFFFFFFFFFFFFFFFFFFFFFFFFFFFFFF:	NM:i:0	MD:Z:150	MC:Z:150M	AS:i:150	XS:i:0
A00821:246:HVNJYDSXX:2:1205:8956:34851	99	matK	295	60	150M	=	484	339	CTAGAGATTCTATTTTCTCTACAATTATATATATCTTCCTTAAAAGAGTTAGAAATCGTAAAATCTTATCAAAATTTGGGATCAATTCATTCCATTTTTCCTTTTTTCGAAGATAAATTTATATATTTCAATCATAAGTCAGATATAAGA	FFFFFFFFFFFFFFFFFFFFFFFFFFFFFFFFFFFFFFFFFFFFFFFFFFFFFFFFFFFFFFFFFFFFFFFFFFFFFFFFFFF,:FF:,FFFFFFFFFFFFF,FFFFFF:FF:F,FFFFFFFFFFFFF::FFFFFFFFFFFFFFFFFFF,	NM:i:0	MD:Z:150	MC:Z:150M	AS:i:150	XS:i:0
A00821:246:HVNJYDSXX:2:1222:27507:22701	83	matK	295	60	150M	=	115	-330	CTAGAGATTCTATTTTCTCTACAATTATATATATCTTCCTTAAAAGAGTTAGAAATCGTAAAATCTTATCAAAATTTGGGATCAATTCATTCCATTTTTCCTTTTTTCGAAGATAAATTTATATATTTCAATCATAAGTCAGATATAAGA	FFFFFFFFFFFFFFFFFFFFF:FFFFFFFFFFFFFFFFFFFFFFFFFFFFFFFFFFFFFFFFFFFFFFFFFFFFFFFFF:FFFFFFFFFFFFFF:FFFFFFFFFFFFFFFFFFFFFFFFFFFFFFFF:FFFFFFFFFFFFFFFFFFFFFF	NM:i:0	MD:Z:150	MC:Z:150M	AS:i:150	XS:i:0
A00821:246:HVNJYDSXX:2:1272:31765:2487	83	matK	295	60	150M	=	18	-427	CTAGAGATTCTATTTTCTCTACAATTATATATATCTTCCTTAAAAGAGTTAGAAATCGTAAAATCTTATCAAAATTTGGGATCAATTCATTCCATTTTTCCTTTTTTCGAAGATAAATTTATATATTTCAATCATAAGTCAGATATAAGA	FFFFFFFFF,:FFFFFFFFFFFFFFFFFFF,F:FFFFFFFFFF::FFFFFFFFF,FFFFFFFF:F:FFFFFFFFFFFFFFFFFFFFFFFFFFFFFFFFFFF,FFFFFFFFFFFFFFFFFFFFFFFFFFFFFFFFFFFFFFFFFFFFFFFF	NM:i:0	MD:Z:150	MC:Z:150M	AS:i:150	XS:i:0
A00821:246:HVNJYDSXX:2:1220:30653:11584	99	matK	296	60	150M	=	438	292	TAGAGATTCTATTTTCTCTACAATTATATATATCTTCCTTAAAAGAGTTAGAAATCGTAAAATCTTATCAAAATTTGGGATCAATTCATTCCATTTTTCCTTTTTTCGAAGATAAATTTATATATTTCAATCATAAGTCAGATATAAGAA	FFFFFFFFFFFFFFFFFFFFFFFFFFFFFFFFFFFFFFFFFFFFFFFFFFFFFFFFFFFFFFFFFFFFFFFFFFFFFFFFFF:F:FFFFFFFFFFFFFFFFFFFFFFFF:FFFFF:FFFFFFFFFFFFFFFFFFFFFFFFFFFFFF:FFF	NM:i:0	MD:Z:150	MC:Z:150M	AS:i:150	XS:i:0
A00821:246:HVNJYDSXX:2:1302:9878:14747	99	matK	296	60	150M	=	593	447	TAGAGATTCTATTTTCTCTACAATTATATATATCTTCCTTAAAAGAGTTAGAAATCGTAAAATCTTATCAAAATTTGGGATCAATTCATTCCATTTTTCCTTTTTTCGAAGATAAATTTATATATTTCAATCATAAGTCAGATATAAGAA	FFFFFFFFFFFFFFFFFFFFFFFFFFFFFFFFFFFFFFFFFFFFFFFFFFFFFFFFFFFFFFFFFFFFFFFFFFFFFFFFFFFFFFF:FF:FFFFFFFFFFFFFFFFFFFFFFFFFFFFFFFFFFFFFFFFFFFFFFFFFFFFFFFFFFF	NM:i:0	MD:Z:150	MC:Z:150M	AS:i:150	XS:i:0
A00821:246:HVNJYDSXX:2:1101:8865:9017	99	matK	299	60	150M	=	491	342	AGATTCTATTTTCTCTACAATTATATATATCTTCCTTAAAAGAGTTAGAAATCGTAAAATCTTATCAAAATTTGGGATCAATTCATTCCATTTTTCCTTTTTTCGAAGATAAATTTATATATTTCAATCATAAGTCAGATATAAGAATAC	FFFFFFFFFFFFFFFFFFFFFFFFFFFFFFFFFFFFFFFFFFFFFFFFFFFFFFFFFFFFFFFFFFFFFFFFFFFFFFFF:,FFFFFFFFFFFFFFFFF:FFFFFFFFFF:FFFFFFFFFFFFFFFFFFFFFFFFFFFFFFFFFFFFFFF	NM:i:0	MD:Z:150	MC:Z:150M	AS:i:150	XS:i:0
A00821:246:HVNJYDSXX:2:1309:18276:5024	163	matK	299	60	150M	=	480	331	AGATTCTATTTTCTCTACAATTATATATATCTTCCTTAAAAGAGTTAGAAATCGTAAAATCTTATCAAAATTTGGGATCAATTCATTCCATTTTTCCTTTTTTCGAAGATAAATTTATATATTTCAATCATAAGTCAGATATAAGAATAC	FFFFFFFFFFFFFFFFFFFFFFFFFFFFF:FFFFFF,FFFFFFFFFFFFFFFFFFFFFFFFFFFFFFFF:F:FFFFFFFF,FFF:FFFFFFFFFFFFFFFFFFFFF::,FF:FFFFFF,FFFFFFF:FFFFFFFFFFF,FFFFFFFFFFF	NM:i:0	MD:Z:150	MC:Z:150M	AS:i:150	XS:i:0
A00821:246:HVNJYDSXX:2:1259:17137:21652	147	matK	299	60	150M	=	71	-378	ATATTCTATTTTCTCTACAATTATATATATCTTCCTTAAAAGAGTTAGAAATCGTAAAATCTTATCAAAATTTGGGATCAATTCATTCCATTTTTCCTTTTTTCGAAGATAAATTTATATATTTCAATCATAAGTCAGATATAAGAATAC	F,FFFFFFFFFFFFFFFFFFFFFFFFFFFFF,FF,FF:FFFFFF:FFFFF:FFF:F:FF:F:FFFFF:F:FFFF:FFFFFFFFFF,FFFFFFFFFFFFFFFFFFFFF:FFFFFFFF:FFFFFFFFFFFFFFFFFFFFF,FFFFFFFFFFF	NM:i:1	MD:Z:1G148	MC:Z:150M	AS:i:148	XS:i:0
A00821:246:HVNJYDSXX:2:1210:27218:17472	83	matK	300	60	150M	=	130	-320	GATTCTATTTTCTCTACAATTATATATATCTTCCTTAAAAGAGTTAGAAATCGTAAAATCTTATCAAAATTTGGGATCAATTCATTCCATTTTTCCTTTTTTCGAAGATAAATTTATATATTTCAATCATAAGTCAGATATAAGAATACC	FFFFFFFFFFFFFFFFFFFFFFFFFFFFFFFFFFFFFFFFFFFFFFFFFFFFFFFFFFFFFFFFFFFFFFFFFFFFFFFFFFFFFFFFFFFFFFFF:FFFFFFFFFFFFFFFFFFFFFFFFFFFFFFFFFFFFFFFFFFFFFFFFFFFFF	NM:i:0	MD:Z:150	MC:Z:150M	AS:i:150	XS:i:0
A00821:246:HVNJYDSXX:2:1210:27434:17754	83	matK	300	60	150M	=	130	-320	GATTCTATTTTCTCTACAATTATATATATCTTCCTTAAAAGAGTTAGAAATCGTAAAATCTTATCAAAATTTGGGATCAATTCATTCCATTTTTCCTTTTTTCGAAGATAAATTTATATATTTCAATCATAAGTCAGATATAAGAATACC	FFFFFFFFFFFFFFFFFFFFFFFFFFFFF:,FFFFFFFFFFFFFFFFFFFFFFFFFFFFFFFFFFFFFFFFFFFFF:FFFFFFF,FFFFFFFFFFFFFFFFFFFFFFFF:FFFFFFFFFFFFFFFFFFFFFFFFFF:FFFFFFFFFFFFF	NM:i:0	MD:Z:150	MC:Z:150M	AS:i:150	XS:i:0
A00821:246:HVNJYDSXX:2:1224:23592:2362	147	matK	300	60	150M	=	1	-449	GATTCTATTTTCTCTACAATTATATATATCTTCCTTAAAAGAGTTAGAAATCGTAAAATCTTATCAAAATTTGGGATCAATTCATTCCATTTTTCCTTTTTTCGAAGATAAATTTATATATTTCAATCATAAGTCAGATATAAGAATACC	FFFFFFFFFFFFFFFFFFFFFFFFFFFFFFFF:FFFFFFFFFFFFFFFFFFFFFFFFFFFFFFFFFFFFFFFFFFFFFFFF:FFFFFFF:FF:F:F,F,FFFFFFFFFFFFFFFFFFFFFFFFFFFFFFFFFFFFFFFFFFFFFFF:FFF	NM:i:0	MD:Z:150	MC:Z:56S94M	AS:i:150	XS:i:0
A00821:246:HVNJYDSXX:2:1217:25816:34992	163	matK	301	60	150M	=	475	324	ATTCTATTTTCTCTACAATTATATATATCTTCCTTAAAAGAGTTAGAAATCGTAAAATCTTATCAAAATTTGGGATCAATTCATTCCATTTTTCCTTTTTTCGAAGATAAATTTATATATTTCAATCATAAGTCAGATATAAGAATACCC	FFFFFFFFFFFFFFFFFFFFFFFFFFFFFFFFFFFFFFFFFFFFFFFFFFFFFFFFFFFFFFFFFFFFFFFFFFFFFF:FFFFFFF:FFFFFF:FFFFFFFFF:FFFFFFFFFFFFFFFFFFFFFFFFFFFFFFFFFFFFFFFFFFFFF:	NM:i:0	MD:Z:150	MC:Z:150M	AS:i:150	XS:i:0
A00821:246:HVNJYDSXX:2:1149:19316:5008	147	matK	301	60	150M	=	82	-369	ATTCTATTTTCTCTACAATTATATATATCTTCCTTAAAAGAGTTAGAAATCGTAAAATCTTATCAAAATTTGGGATCAATTCATTCCATTTTTCCTTTTTTCGAAGATAAATTTATATATTTCAATCATAAGTCAGATATAAGAATACCC	:FF,FFFFFFFFFFFF,FFFFF,FFF,F,FFF:FFF,F:FFFFFFFFFFFFFFFFFFFFFFFFF:FFFFF:FFFFFFFFFFFFFFFFFFFFFFFFFF:FFFFFFFFF::FFFFFFFFFFFFFFFFFFFFFFFFFFFFFFFFFFFFFF:FF	NM:i:0	MD:Z:150	MC:Z:150M	AS:i:150	XS:i:0
A00821:246:HVNJYDSXX:2:1320:17074:21418	83	matK	301	60	150M	=	144	-307	ATTCTATTTTCTCTACAATTATATATATCTTCCTTAAAAGAGTTAGAAATCGTAAAATCTTATCAAAATTTGGGATCAATTCATTCCATTTTTCCTTTTTTCGAAGATAAATTTATATATTTCAATCATAAGTCAGATATAAGAATACCC	FFFFFF:FFFFFFFFFFFFFFFFFFFFFF:F:FFFFFFFFFFFFFFFFFFFFFFFFFFFFFFFFFF:FFFFFFFFFFFFFFFF:FFFFFFF:FFFFFFFFFFFFFFFFFFFFFFFFFFFFFFFFFFFFFFFFFFFFFFFFFFFFFFFFFF	NM:i:0	MD:Z:150	MC:Z:150M	AS:i:150	XS:i:0
A00821:246:HVNJYDSXX:2:1158:21775:16908	99	matK	302	60	150M	=	535	382	TTCTATTTTCTCTACAATTATATATATCTTCCTTAAAAGAGTTAGAAATCGTAAAATCTTATCAAAATTTGGGATCAATTCATTCCATTTTTCCTTTTTTCGAAGATAAATTTATATATTTCAATCATAAGTCAGATATAAGAATACCCT	FFFFFFFFFFFFFFFFFFFFFFFFFFFFFFFFFFFFFFFFFFFFFFFFFFFFFFFFFFFFFFFFFF::FFFFFFFFFFFFF:FFFF:F:FFFFFFFFFFFFFF,FFFFFFFFFFFFFFFFFFFFFFFFFFFFFFFFFFFFFFFFFFFFFF	NM:i:0	MD:Z:150	MC:Z:74M1I75M	AS:i:150	XS:i:0
A00821:246:HVNJYDSXX:2:1205:27905:26960	83	matK	303	60	150M	=	157	-296	TCTATTTTCTCTACAATTATATATATCTTCCTTAAAAGAGTTAGAAATCGTAAAATCTTATCAAAATTTGGGATCAATTCATTCCATTTTTCCTTTTTTCGAAGATAAATTTATATATTTCAATCATAAGTCAGATATAAGAATACCCTA	F,FFFFFFFFFFFF:FFFFFFFF:FFFFFFF:FFFFFFFFFFFFFFFFFFFFFFFFFFFFFFFFFFFFFFFFFFFFFFFFFFF,FFFFFFF:FFFFFFFFFFFFFF:FFFFFFFFFFFFFFFFFFFFFFFFFFFFFFFFF:FFFFFFFFF	NM:i:0	MD:Z:150	MC:Z:150M	AS:i:150	XS:i:0
A00821:246:HVNJYDSXX:2:1162:5828:26365	163	matK	304	60	150M	=	475	321	CTATTTTCTCTACAATTATATATATCTTCCTTAAAAGAGTTAGAAATCGTAAAATCTTATCAAAATTTGGGATCAATTCATTCCATTTTTCCTTTTTTCGAAGATAAATTTATATATTTCAATCATAAGTCAGATATAAGAATACCCTAT	FFFFFFFFFFFFFFFFFFFFFFFFFFFFFFFFFFFFFFFFFFFFFFFFFFFFFFFFFFFFFFFFFFFFFFFFFFFFFF,FFFFFFFFFFFFFFFFFFFFFFFFFFFFFFFFFF:FFFFFFF:FFFFFFFFFFFFFFF:FFFFFFF:FFFF	NM:i:0	MD:Z:150	MC:Z:150M	AS:i:150	XS:i:0
A00821:246:HVNJYDSXX:2:1253:9751:10833	147	matK	305	60	150M	=	90	-365	TATTTTCTCTACAATTATATATATCTTCCTTAAAAGAGTTAGAAATCGTAAAATCTTATCAAAATTTGGGATCAATTCATTCCATTTTTCCTTTTTTCGAAGATAAATTTATATATTTCAATCATAAGTCAGATATAAGAATACCCTATC	FFFFFFFF,FFFFFFFFFFFFFFFFFFFFFFFFFFFFFFFFFFFFFFFFFFFFFFFFFFFFF:FFFFFFFFFFFFFFFFFFFFFFFFFFFF:FFFFFF:FFFFFFFFFFFFFFFFFFFFFFFFFFFFFFFFFFFFFFFFFF:FFFFFFFF	NM:i:0	MD:Z:150	MC:Z:150M	AS:i:150	XS:i:0
A00821:246:HVNJYDSXX:2:1153:6659:9204	83	matK	306	60	150M	=	130	-326	ATTTTCTCTACAATTATATATATCTTCCTTAAAAGAGTTAGAAATCGTAAAATCTTATCAAAATTTGGGATCAATTCATTCCATTTTTCCTTTTTTCGAAGATAAATTTATATATTTCAATCATAAGTCAGATATAAGAATACCCTATCC	FFFFFFFFFFFFFFFFF:FFFFFF,FFF,FFFFFFFFFFFFFFFF:FFFFFFF,FFFF:FFFFFFFFFFFF,FFFFFFFF::FFFFFFFF:FFFFFF:FFFFFFFFFFFFFFFFFFFFFFFFFF:FFFFFFFFFFFFFFFFFFFFFFFFF	NM:i:0	MD:Z:150	MC:Z:150M	AS:i:150	XS:i:0
A00821:246:HVNJYDSXX:2:1117:21233:4633	163	matK	307	60	150M	=	479	322	TTTTCTCTACAATTATATATATCTTCCTTAAAAGAGTTAGAAATCGTAAAATCTTATCAAAATTTGGGATCAATTCATTCCATTTTTCCTTTTTTCGAAGATAAATTTATATATTTCAATCATAAGTCAGATATAAGAATACCCTATCCT	FFFFFFFF:FFFFFFFFFFFFFFFFFFFFFFFFFFFFFFF:,FFFFFFFFFFFFF:FFFFF:F,FFFFFF:F,:FF:FFFFFFFFFFF,FF:FF::FF:FFFFF,FFFFFFFFF:FFF,FFFF:F,FF::FFFFF:FFFFFFFFFF:,FF	NM:i:0	MD:Z:150	MC:Z:150M	AS:i:150	XS:i:0
A00821:246:HVNJYDSXX:2:1136:16947:1501	99	matK	307	60	150M	=	491	334	TTTTCTCTACAATTATATATATCTTCCTTAAAAGAGTTAGAAATCGTAAAATCTTATCAAAATTTGGGATCAATTCATTCCATTTTTCCTTTTTTCGAAGATAAATTTATATATTTCAATCATAAGTCAGATATAAGAATACCCTATCCT	FFFFFFFFFF:FFFFFFFFFFFFFFFFFFFFFFFFFFFFFFFFFFFFFFFFFFFFFFFFFFFFFFFFF,FF,:FF:FFFF:FFFFFFFFFFFFFFFF,FFFFFFFFFFFFFFFFFFFFFFFFFFFFFFFFFFFFFFFFFFFFFFFFFFFF	NM:i:0	MD:Z:150	MC:Z:150M	AS:i:150	XS:i:0
A00821:246:HVNJYDSXX:2:1270:9598:26036	147	matK	307	60	150M	=	136	-321	TTTTCTCTACAATTATATATATCTTCCTTAAAAGAGTTAGAAATCGTAAAATCTTATCAAAATTTGGGATCAATTCATTCCATTTTTCCTTTTTTCGAAGATAAATTTATATATTTCAATCATAAGTCAGATATAAGAATACCCTATCCT	FFFFFF:FFFFFFFF:FFFFFF::FF:FFFFFFFFFFFFFFFFFFFFFFFFFFFFFFFFFFFFFFFF:FFFFF:FFF:FFFFFFFFFFF,FFFFFFFFFFFFFFFFFFFFFFFFFFFFFFFFFFFFFFFFFFFFFFFFFFFFFFFFFFFF	NM:i:0	MD:Z:150	MC:Z:150M	AS:i:150	XS:i:0
A00821:246:HVNJYDSXX:2:1237:31024:21089	147	matK	308	60	150M	=	86	-372	TTTCTCTACAATTATATATATCTTCCTTAAAAGAGTTAGAAATCGTAAAATCTTATCAAAATTTGGGATCAATTCATTCCATTTTTCCTTTTTTCGAAGATAAATTTATATATTTCAATCATAAGTCAGATATAAGAATACCCTATCCTA	:FFFFFFFFFFFFFFFFFFFFFFFFFFFFFFFFFFFFFFFFFFFFFFFFFFFFFFF:FFFFFFFFFFFFFFFFFFFFFFFFFFFFFFFFFFFFFFFFFFFFFFFFFFFFFFFFF:FFFFFFFFFFFFFFFFFFFFFFFFFFFFFFFFFFF	NM:i:0	MD:Z:150	MC:Z:150M	AS:i:150	XS:i:0
A00821:246:HVNJYDSXX:2:1248:4797:8202	83	matK	308	60	150M	=	32	-426	TTTCTCTACAATTATATATATCTTCCTTAAAAGAGTTAGAAATCGTAAAATCTTATCAAAATTTGGGATCAATTCATTCCATTTTTCCTTTTTTCGAAGATAAATTTATATATTTCAATCATAAGTCAGATATAAGAATACCCTATCCTA	:FFFFFFFFFFFFFFFF:FFFFFFFFFF:FFFF:FFFFFF:FFFFFFFFFFFFFFFFFFFFFFFF,FFFFFFFFFFFF::FFFFFF,F:FFFFF:FFF:FFFFFFFFFFFFFFF:FFFFFFFFFFFFFFFFFFFFFFFFFF:FFFFFFF:	NM:i:0	MD:Z:150	MC:Z:150M	AS:i:150	XS:i:0
A00821:246:HVNJYDSXX:2:1225:29143:17362	147	matK	310	60	150M	=	81	-379	TCTCTACAATTATATATATCTTCCTTAAAAGAGTTAGAAATCGTAAAATCTTATCAAAATTTGGGATCAATTCATTCCATTTTTCCTTTTTTCGAAGATAAATTTATATATTTCAATCATAAGTCAGATATAAGAATACCCTATCCTATC	FFFFFFFFFFFFFFFFFFFFFFF:FFFFFFFFFFFFFFFFF:FFFFFFFFFFFF:FFFFFFFFFFFFFFFFFFFFFFFFFFFFFFFF:FFFFFFFFFFFFFFFFFFFFFFFFFFFFFFFFFFFFFFFFFFFFFFFFFFFFFFFFFFFFFF	NM:i:0	MD:Z:150	MC:Z:150M	AS:i:150	XS:i:0
A00821:246:HVNJYDSXX:2:1265:5801:28823	83	matK	313	60	150M	=	72	-391	CTACAATTATATATATCTTCCTTAAAAGAGTTAGAAATCGTAAAATCTTATCAAAATTTGGGATCAATTCATTCCATTTTTCCTTTTTTCGAAGATAAATTTATATATTTCAATCATAAGTCAGATATAAGAATACCCTATCCTATCCAT	:FFFFFFFFFFFFFFFF:FFFFFFFFFFFFFFFFFFFFFFFFFFFFFFFFFFFFFFFFFFFFFFFFFFFFFFFFFFFFFFFFF:FFFFFFFFFFFFFFFFFFFFFFFFF:FFFFFFFFFFFFFFFFFFFFFFFFFFFFFFFFFFFFFFFF	NM:i:0	MD:Z:150	MC:Z:150M	AS:i:150	XS:i:0
A00821:246:HVNJYDSXX:2:1146:10691:35133	83	matK	315	60	150M	=	129	-336	ACAATTATATATATCTTCCTTAAAAGAGTTAGAAATCGTAAAATCTTATCAAAATTTGGGATCAATTCATTCCATTTTTCCTTTTTTCGAAGATAAATTTATATATTTCAATCATAAGTCAGATATAAGAATACCCTATCCTATCCATCT	FF,:FFFFFFFFFFFFF:F,FFF:F:FF,FFF::FF::FF:FFF,FFFFFFF:FFF:FF,FF,,FFFFFFF,F:,FFFFF:,F:FFF:,FFFFFFFFFF:FFFFFFFFFFFFFFFFFFF:FFFFF::FF,FF::F:F:FF,F::FFFFFF	NM:i:0	MD:Z:150	MC:Z:150M	AS:i:150	XS:i:0
A00821:246:HVNJYDSXX:2:1237:8169:17456	83	matK	315	60	150M	=	160	-305	ACAATTATATATATCTTCCTTAAAAGAGTTAGAAATCGTAAAATCTTATCAAAATTTGGGATCAATTCATTCCATTTTTCCTTTTTTCGAAGATAAATTTATATATTTCAATCATAAGTCAGATATAAGAATACCCTATCCTATCCATCT	FFFFFFFFFFFFFFFFFFFFFFFFFFFFFFFFFFFFFFFFFFFFFFFFFFFFFFFFFFFFFFFFFFFFFFFFFFFFFFFFFFFFFFFFFFFFFFFFFFFFFFFFFFFFFFFFFFFFFFFFFFFFFFFFFFF:FFFFFFFFFFFFFFFFFF	NM:i:0	MD:Z:150	MC:Z:150M	AS:i:150	XS:i:0
A00821:246:HVNJYDSXX:2:1239:4842:4679	147	matK	315	60	150M	=	140	-325	ACAATTATATATATCTTCCTTAAAAGAGTTAGAAATCGTAAAATCTTATCAAAATTTGGGATCAATTCATTCCATTTTTCCTTTTTTCGAAGATAAATTTATATATTTCAATCATAAGTCAGATATAAGAATACCCTATCCTATCCATCT	FFFFFFFFFFFFFFFFFFFFFFFFFFFFFFFFFFFFFFFFFFFFFF:FFFFFFFFFFFFFFFFFFFFFFFFFFFFFFFFFFF,FFFFFFFFFFFFFFFFFFFFFFFFFFFFFFFFFFFFFFFFFFFFFFFFFFFFFFFFFFFFFFFFFFF	NM:i:0	MD:Z:150	MC:Z:150M	AS:i:150	XS:i:0
A00821:246:HVNJYDSXX:2:1246:30743:29277	83	matK	315	60	150M	=	153	-312	ACAATTATATATATCTTCCTTAAAAGAGTTAGAAATCGTAAAATCTTATCAAAATTTGGGATCAATTCATTCCATTTTTCCTTTTTTCGAAGATAAATTTATATATTTCAATCATAAGTCAGATATAAGAATACCCTATCCTATCCATCT	FFFFFFFFFFFFFFF:FFFFFFFF:FFFFFFFFF:FFFFFFFFFFFFFFFFFFFF,FFFFFFFFFFFFFFFFFFFF:FFFF,FFFFFFFFFFFFFFFFFFFFFFFFFFFF:FFFFFFFFFFFFFFFFFFFFFFFFFFFFFFFFFFFFFFF	NM:i:0	MD:Z:150	MC:Z:150M	AS:i:150	XS:i:0
A00821:246:HVNJYDSXX:2:1231:17616:35196	163	matK	316	60	150M	=	525	359	CAATTATATATATCTTCCTTAAAAGAGTTAGAAATCGTAAAATCTTATCAAAATTTGGGATCAATTCATTCCATTTTTCCTTTTTTCGAAGATAAATTTATATATTTCAATCATAAGTCAGATATAAGAATACCCTATCCTATCCATCTG	FFFFFFFFFFFFFFFFFFFFFFFFFFFFFFFFFFFFFFFFFFFFFFFFFF:F:FFFFFF:FFFFFFFFFFF,FFFFFFF:FF:FFFFFFFFFFFFFFF:FFF:FFFF:FFFFFFFFFFFFFFFFFFF,FFFFFFFFFFFFFFFF:FFFFF	NM:i:0	MD:Z:150	MC:Z:150M	AS:i:150	XS:i:0
A00821:246:HVNJYDSXX:2:1171:11478:15640	147	matK	316	60	150M	=	140	-326	CAATTATATATATCTTCCTTAAAAGAGTTAGAAATCGTAAAATCTTATCAAAATTTGGGATCAATTCATTCCATTTTTCCTTTTTTCGAAGATAAATTTATATATTTCAATCATAAGTCAGATATAAGAATACCCTATCCTATCCATCTG	:FFFFFFFFFFFFFFF:F:FFFFFFFFFFFFFFFFFFFFFFFFFFFFFFFFFFFFFFFFFFFFFFFFFFFFFFFFF:FFF:FFFFFFFFFFFF:FFFFF:FFFFFFFFFFFFFFFFFFFFFFFFFFFFFFFFFFFFFFFFFFFFFFFFFF	NM:i:0	MD:Z:150	MC:Z:150M	AS:i:150	XS:i:0
A00821:246:HVNJYDSXX:2:1227:16233:29919	147	matK	318	60	150M	=	72	-396	ATTATATATATCTTCCTTAAAAGAGTTAGAAATCGTAAAATCTTATCAAAATTTGGGATCAATTCATTCCATTTTTCCTTTTTTCGAAGATAAATTTATATATTTCAATCATAAGTCAGATATAAGAATACCCTATCCTATCCATCTGGA	FFFFFFFFFFFF,FFFFFF:FFFFFFFF:FFFFFFFFFFFFFF:FFFFFFFF,FFFFFFFFFFFFFFFFFFFFF:FFFFFFFFFFFFFFFFFFFFFFFFFFFFF:FFFFFFFFFFFFFFFFFFFFFFF,FFFFF:FFFF::FFFFFFFFF	NM:i:0	MD:Z:150	MC:Z:150M	AS:i:150	XS:i:0
A00821:246:HVNJYDSXX:2:1221:10212:13730	147	matK	319	60	150M	=	153	-316	TTATATATATCTTCCTTAAAAGAGTTAGAAATCGTAAAATCTTATCAAAATTTGGGATCAATTCATTCCATTTTTCCTTTTTTCGAAGATAAATTTATATATTTCAATCATAAGTCAGATATAAGAATACCCTATCCTATCCATCTGGAA	FFFFFFFFFFFFF:FFFF:F:FFFFFFFFFFFFFFFFFFFFFFFFFFFFFFFF,FFFFFFFFFFFFF,FFFFFFFFF:FFFFFFFFF:FF:::F:FFFFFFFFFFFFFFFFFFFFFFFFFFFFFFFFFFFFFFFFFF:FFFFFFFFFFF:	NM:i:0	MD:Z:150	MC:Z:150M	AS:i:150	XS:i:0
A00821:246:HVNJYDSXX:2:1156:27019:36824	83	matK	323	60	150M	=	30	-443	ATATATCTTCCTTAAAAGAGTTAGAAATCGTAAAATCTTATCAAAATTTGGGATCAATTCATTCCATTTTTCCTTTTTTCGAAGATAAATTTATATATTTCAATCATAAGTCAGATATAAGAATACCCTATCCTATCCATCTGGAAATCT	FFFFFFFFFFFFF:F:::FFFFFFFFFFF,FFFFFF:FFF:FFFF:FF:FFFFF,:FFFFFF:FFFFFFFF:FFFFFFFFFFFFFFFFFFFFFFFFFFFFFFFFFFFFFFFFFFFFFFFFFFFFFF:FFFFFFFFFFFFFFFFFFFFFFF	NM:i:0	MD:Z:150	MC:Z:150M	AS:i:150	XS:i:0
A00821:246:HVNJYDSXX:2:1171:28999:35994	147	matK	323	60	150M	=	87	-386	ATATATCTTCCTTAAAAGAGTTAGAAATCGTAAAATCTTATCAAAATTTGGGATCAATTCATTCCATTTTTCCTTTTTTCGAAGATAAATTTATATATTTCAATCATAAGTCAGATATAAGAATACCCTATCCTATCCATCTGGAAATCT	FFFFF:FFFFFFFFFFFFFFFFFFFFFFFFFFFFFFFFFFFFFFFFFFFFFFFFFFFFFFFFFFFFFFFFF:FFFFFFFFFFFFFFFFFFFFFFFFFFF:FFFFFFFFFFFFFFFFFFFFFFFFFFFFFFFFFFFFFFFFFFFFFFFFFF	NM:i:0	MD:Z:150	MC:Z:150M	AS:i:150	XS:i:0
A00821:246:HVNJYDSXX:2:1272:12048:34569	99	matK	324	60	150M	=	605	431	TATATCTTCCTTAAAAGAGTTAGAAATCGTAAAATCTTATCAAAATTTGGGATCAATTCATTCCATTTTTCCTTTTTTCGAAGATAAATTTATATATTTCAATCATAAGTCAGATATAAGAATACCCTATCCTATCCATCTGGAAATCTT	FFFFFF,FFFFFFFFFFFFFFFFFFFFFFFFFFFFFFFFFFFFFFFFFFFFFFFF::FFFFFFFFFFFFFFFFFFFFFFFF:FFFFFFFFFFFFFFFFFFFFFFFFFFFFFFFF:FFFFFFFFFFF:FFFFFFFFF,,FFFFFFFF,F:F	NM:i:0	MD:Z:150	MC:Z:150M	AS:i:150	XS:i:0
A00821:246:HVNJYDSXX:2:1142:18521:16063	147	matK	324	60	150M	=	55	-419	TATATCTTCCTTAAAAGAGTTAGAAATCGTAAAATCTTATCAAAATTTGGGATCAATTCATTCCATTTTTCCTTTTTTCGAAGATAAATTTATATATTTCAATCATAAGTCAGATATAAGAATACCCTATCCTATCCATCTGGAAATCTT	FFFFFFFFF::FFFFFFFFFFFFFFFF:FFFFFFFFFFFFFFFFFFFFFFFFFFFFFFFF:FF:FFFFFFFF:FFFFFFFFFFFFFFFFFFFFFFFFFFFFFFFFFFFFFFFFFFFFFFFFFFFFFFFFFFFFFFFFFFFFFFFFFFFFF	NM:i:0	MD:Z:150	MC:Z:150M	AS:i:150	XS:i:0
A00821:246:HVNJYDSXX:2:1231:10330:13996	83	matK	325	60	150M	=	98	-377	ATATCTTCCTTAAAAGAGTTAGAAATCGTAAAATCTTATCAAAATTTGGGATCAATTCATTCCATTTTTCCTTTTTTCGAAGATAAATTTATATATTTCAATCATAAGTCAGATATAAGAATACCCTATCCTATCCATCTGGAAATCTTG	FFFFFFF:FFFFFFFFF:FFFFFFFFFFFFFFFFFFFFFFFFFFFFFFFFFFFFFFFFF:FFFFFFFFFFFFFFFF:FFFFFFFFFFFFFFFFFFFFFFFFFFFFFFFFFFFFFFFFFFFF:FFFFFFFFF:FFFFFFFFFFFFFFFFFF	NM:i:0	MD:Z:150	MC:Z:150M	AS:i:150	XS:i:0
A00821:246:HVNJYDSXX:2:1173:10438:24236	99	matK	326	60	150M	=	401	225	TATCTTCCTTAAAAGAGTTAGAAATCGTAAAATCTTATCAAAATTTGGGATCAATTCATTCCATTTTTCCTTTTTTCGAAGATAAATTTATATATTTCAATCATAAGTCAGATATAAGAATACCCTATCCTATCCATCTGGAAATCTTGG	FFFFFFFFFFFFFFFFFFFFFFFFFFFFFFFFFFFFFFFFFFFFFFFFFFFFFFFFFFFFFFFFFFFFFFFFFFFFFFFFFFF:FFFFFFFFFFFFFFFFFFFFFF:FFFFFFFFFF:FFFFFFFFFFFFFFFFFFFFFFFFFFFFFFFF	NM:i:0	MD:Z:150	MC:Z:150M	AS:i:150	XS:i:0
A00821:246:HVNJYDSXX:2:1150:28935:9799	99	matK	327	60	150M	=	529	352	ATCTTCCTTAAAAGAGTTAGAAATCGTAAAATCTTATCAAAATTTGGGATCAATTCATTCCATTTTTCCTTTTTTCGAAGATAAATTTATATATTTCAATCATAAGTCAGATATAAGAATACCCTATCCTATCCATCTGGAAATCTTGGT	FFFFFFFFFFFFFFFFFFFFFFFFFFFFFFFFFFFFFF:FFFFFFFFFFFFF,::FFFFFF:FFFFFFFFFF::FFFF:FFFFF:,FFFFFFFFFFFFFFFFFFFFFFFFFFFFFFFFFFFFFFFFFFFFFFFFFFFFFFFFF:FFFFF,	NM:i:0	MD:Z:150	MC:Z:150M	AS:i:150	XS:i:0
A00821:246:HVNJYDSXX:2:1107:9986:26960	147	matK	327	60	150M	=	146	-331	ATCTTCCTTAAAAGAGTTAGAAATCGTAAAATCTTATCAAAATTTGGGATCAATTCATTCCATTTTTCCTTTTTTCGAAGATAAATTTATATATTTCAATCATAAGTCAGATATAAGAATACCCTATCCTATCCATCTGGAAATCTTGGT	FFFFFFFFFFFFFFFFFFFFFFFFFFFFFFFFFFFFFFFFFFFFFFFFFFFFFFFFFFFFFFFFFFFFFFFFFFFFFFFFFFFFFFFFFFFFFFFFFFFFFFFFFFFFFFFFFFFFFFF:FFFFFFFFFFFFFFFFFFFFFFFFFFFFFF	NM:i:0	MD:Z:150	MC:Z:150M	AS:i:150	XS:i:0
A00821:246:HVNJYDSXX:2:1166:24379:24674	163	matK	328	60	150M	=	599	421	TCTTCCTTAAAAGAGTTAGAAATCGTAAAATCTTATCAAAATTTGGGATCAATTCATTCCATTTTTCCTTTTTTCGAAGATAAATTTATATATTTCAATCATAAGTCAGATATAAGAATACCCTATCCTATCCATCTGGAAATCTTGGTT	FFFFFFFFFFFFFFFFFFFF:FFFFFFFF:FFFFFFFFFF:FFFFFFFFFFF:FFFFF:FFFFFFFFFFFFFFFFFFFFFFFFFFFFF:FFFFFFFFFFFFFFFFFFFF:FFFFFFFFFFFF,FFFFFFFFFFFFF:,:FF:FFFFF,:F	NM:i:0	MD:Z:150	MC:Z:150M	AS:i:150	XS:i:0
A00821:246:HVNJYDSXX:2:1266:6388:5948	83	matK	328	60	150M	=	159	-319	TCTTCCTTAAAAGAGTTAGAAATCGTAAAATCTTATCAAAATTTGGGATCAATTCATTCCATTTTTCCTTTTTTCGAAGATAAATTTATATATTTCAATCATAAGTCAGATATAAGAATACCCTATCCTATCCATCTGGAAATCTTGGTT	FFFFF:FFFFFFFF:,FFFFF:FFFFFFFFFFFFF:FFFFFFFFFFFFFFFFFFFFFFFFFFFFFFFF:FFFFFFFFFFFFFFFFFFFFFFFFFFFFFFFFFFFFFFFFFFFFFFFFF:FFFFFFFFFFFFFFFFFFFFFFFFFFFFFFF	NM:i:0	MD:Z:150	MC:Z:150M	AS:i:150	XS:i:0
A00821:246:HVNJYDSXX:2:1257:31394:8735	163	matK	329	60	150M	=	547	368	CTTCCTTAAAAGAGTTAGAAATCGTAAAATCTTATCAAAATTTGGGATCAATTCATTCCATTTTTCCTTTTTTCGAAGATAAATTTATATATTTCAATCATAAGTCAGATATAAGAATACCCTATCCTATCCATCTGGAAATCTTGGTTC	FFFFFFFFFFFFFFFFFFFFFFFFFFFFFFFFFFFFFFFFFFFFFFFFFF:FFFF:FFFFFFFFFFFFF,FFFFFFFFFFFFFFFFFFFFFFFFFFFFFFFFFFFFFFFFFFFFFFFFFFFFFFFFFFFFFFFFFFFFFFFFFFFFF:F:	NM:i:0	MD:Z:150	MC:Z:150M	AS:i:150	XS:i:0
A00821:246:HVNJYDSXX:2:1302:27208:15515	147	matK	330	60	150M	=	96	-384	TTCCTTAAAAGAGTTAGAAATCGTAAAATCTTATCAAAATTTGGGATCAATTCATTCCATTTTTCCTTTTTTCGAAGATAAATTTATATATTTCAATCATAAGTCAGATATAAGAATACCCTATCCTATCCATCTGGAAATCTTGGTTCA	FFFFFFFFFFFF:FFFFFFFF:FFFFFFFFFFFFFFFFFFFFFFFFFFFFFFFFFFFFFFFFFFFFFFFFFFFFFFFFFFFF:FFFFFFFFFFFFFFFFFFFFFFFFFFFFFFFFFFFFFFFFFFFFFFFF:FFFFFFFFFFFFFFFFFF	NM:i:0	MD:Z:150	MC:Z:150M	AS:i:150	XS:i:0
A00821:246:HVNJYDSXX:2:1231:2953:4977	163	matK	331	60	150M	=	484	303	TCCTTAAAAGAGTTAGAAATCGTAAAATCTTATCAAAATTTGGGATCAATTCATTCCATTTTTCCTTTTTTCGAAGATAAATTTATATATTTCAATCATAAGTCAGATATAAGAATACCCTATCCTATCCATCTGGAAATCTTGGTTCAA	FFFFFFFFFFFFFFFFFFFFFFFFFFFFFFFFFF:FFFFFFFFFFFFFFFFF:FFFFFFFFFFFFFFFFFFFFFFFFFF:FFFFFFFFFFFFFFFFFFFFFFFFFFFFFFFFFFFFFFFFFFFFFFFFFFFFFFFFFFFFFFFF:FFFFF	NM:i:0	MD:Z:150	MC:Z:150M	AS:i:150	XS:i:0
A00821:246:HVNJYDSXX:2:1133:30391:19742	83	matK	331	60	150M	=	165	-316	TCCTTAAAAGAGTTAGAAATCGTAAAATCTTATCAAAATTTGGGATCAATTCATTCCATTTTTCCTTTTTTCGAAGATAAATTTATATATTTCAATCATAAGTCAGATATAAGAATACCCTATCCTATCCATCTGGAAATCTTGGTTCAA	FFF::FFFFFFFFFF,FFFFFFFFFFFFFFFFFFFFFF:FFFF:FFFFFFFFFFFFFFFFFFFFF:FFFFFFFFFFFFFFFFFFFFFFFFFFFFFFFFFFFFFFFFFFFFFFFFFFFFFFFFFFFFFFFFFFFFFFFFFFFFFFFFFFFF	NM:i:0	MD:Z:150	MC:Z:150M	AS:i:150	XS:i:0
A00821:246:HVNJYDSXX:2:1257:2899:30718	83	matK	331	60	150M	=	124	-357	TCCTTAAAAGAGTTAGAAATCGTAAAATCTTATCAAAATTTGGGATCAATTCATTCCATTTTTCCTTTTTTCGAAGATAAATTTATATATTTCAATCATAAGTCAGATATAAGAATACCCTATCCTATCCATCTGGAAATCTTGGTTCAA	FFFFFFFFFFFFFFFFFFFFFFF:FFFFFFFFFFF:F:FFFFFFFFFFFFFFFFFFFFFFFFFFFFFFFFFFFFFFFFFFFFFFFFFFFFFFFFFFFFFFFFFFFFFFFFFFFFFFFFFFF:FFFFFFFFFFFFFFFFFFFFFFFFFFFF	NM:i:0	MD:Z:150	MC:Z:150M	AS:i:150	XS:i:0
A00821:246:HVNJYDSXX:2:1258:9381:27445	147	matK	331	60	150M	=	133	-348	TCCTTAAAAGAGTTAGAAATCGTAAAATCTTATCAAAATTTGGGATCAATTCATTCCATTTTTCCTTTTTTCGAAGATAAATTTATATATTTCAATCATAAGTCAGATATAAGAATACCCTATCCTATCCATCTGGAAATCTTGGTTCAA	F:FFFFF:FFFFFFFFFFFFF:FFFFFFFFFFFFFFFFFFF:FFFF:FFFFFFFFFFFF:FFFFFFFFF:FFFFFFFFFFFFFFFFFFFFFFFFFFFFFFFFFFFFFFFFFFFFFFFFFFFFFFFFFFFFFFFFFFFFFFFFFFFFFFFF	NM:i:0	MD:Z:150	MC:Z:150M	AS:i:150	XS:i:0
A00821:246:HVNJYDSXX:2:1313:25509:23970	83	matK	331	60	150M	=	173	-308	TCCTTAAAAGAGTTAGAAATCGTAAAATCTTATCAAAATTTGGGATCAATTCATTCCATTTTTCCTTTTTTCGAAGATAAATTTATATATTTCAATCATAAGTCAGATATAAGAATACCCTATCCTATCCATCTGGAAATCTTGGTTCAA	FFFFFFFFFFFFFFFFFFFFFFFFFFFFFFFFFFFFFFFFFFFFFFFFFFFFFFFFFFFFFFFFFFFFFFFFFFFFFFFFFFFFFFFFFFFFFFFFFFFFFFFFFFFFFFFFFFF,FFFFFFFFFFFFFFFFFFFFFFFFFFFFFFFFFF	NM:i:0	MD:Z:150	MC:Z:150M	AS:i:150	XS:i:0
A00821:246:HVNJYDSXX:2:1248:17409:25880	99	matK	332	60	150M	=	433	251	CCTTAAAAGAGTTAGAAATCGTAAAATCTTATCAAAATTTGGGATCAATTCATTCCATTTTTCCTTTTTTCGAAGATAAATTTATATATTTCAATCATAAGTCAGATATAAGAATACCCTATCCTATCCATCTGGAAATCTTGGTTCAAA	FFFFFFFFFFFFFFFFFFFFFFFFFFFFFFFFFF:FFFFFFFFFFFF:,FF,FFFFFFFFFFFFFFFFFFFFFFFFFFFFFFFFFFFFFFFFFFFFFFFFFFFFFFFFFFFFFFFFFFFFFFFFFFFFFFFFFFFFFFFFFFFFFFFFFF	NM:i:0	MD:Z:150	MC:Z:150M	AS:i:150	XS:i:0
A00821:246:HVNJYDSXX:2:1263:7518:30765	99	matK	334	60	150M	=	527	343	TTAAAAGAGTTAGAAATCGTAAAATCTTATCAAAATTTGGGATCAATTCATTCCATTTTTCCTTTTTTCGAAGATAAATTTATATATTTCAATCATAAGTCAGATATAAGAATACCCTATCCTATCCATCTGGAAATCTTGGTTCAAATC	FFFFFFFFFFFFFFFFFFFFFFFFFFFFFFFFF:F:FFFFFFFFFF:FFFFFFFFFFFFFFFFFF:FFFFF:F::FFFFFFFFFFFFFFFFFFFFFFFFFFFFFFFFFFFFFFFFFFFFFFFFFFFFFFFFFFFFFFFFFFFFFFFFFFF	NM:i:0	MD:Z:150	MC:Z:150M	AS:i:150	XS:i:0
A00821:246:HVNJYDSXX:2:1267:3812:29262	163	matK	334	60	150M	=	464	280	TTAAAAGAGTTAGAAATCGTAAAATCTTATCAAAATTTGGGATCAATTCATTCCATTTTTCCTTTTTTCGAAGATAAATTTATATATTTCAATCATAAGTCAGATATAAGAATACCCTATCCTATCCATCTGGAAATCTTGGTTCAAATC	FFFFF:FF:FFFFFFFFFFFFFFFFFFFFFFFFFFF:FFFFFFF:FFFF:FFFFFFFFFFFF:F,F::FFFFF,FF:FFFFFFFF:FFFFFFF,FFFFFFFFFF,F,FFFFFFF:FF,FFFFF:FFFFFFFFFFFFFFF,FFFFFFFF:,	NM:i:0	MD:Z:150	MC:Z:150M	AS:i:150	XS:i:0
A00821:246:HVNJYDSXX:2:1267:4200:30311	163	matK	334	60	150M	=	464	280	TTAAAAGAGTTAGAAATCGTAAAATCTTATCAAAATTTGGGATCAAGTCATTCCATTTTTCCTTTTTTCGAAGATAAATTTATATATTTCAATCATAAGTCAGATATAAGAATACCCTATCCTATCCATCTGGAAATCTTGGTTCAAATC	FFFFFFFFFFFFFFFFFFFFFFFFFFFFFFFFFFFF,FFFF:FFFF,FF:FFFFFFFFFFFFFFF:FFFFF:FFF::FF:FFFFFFFFFFFFFFFF,FFFFFFFFF:FFFFFFFFFFFFFFFFFFFF,:F:FFFFFFFF,FFFFFFFFFF	NM:i:1	MD:Z:46T103	MC:Z:150M	AS:i:145	XS:i:0
A00821:246:HVNJYDSXX:2:1147:31864:24236	163	matK	335	60	150M	=	591	406	TAAAAGAGTTAGAAATCGTAAAATCTTATCAAAATTTGGGATCAATTCATTCCATTTTTCCTTTTTTCGAAGATAAATTTATATATTTCAATCATAAGTCAGATATAAGAATACCCTATCCTATCCATCTGGAAATCTTGGTTCAAATAT	FFFFFFFFFFFFFFFFFFFFF:FFFFFFFFFFFFFFF::F:FFF,FFFFFFF:FFFFFFF,FFF:FFFFFFFFFFFF:FFFFFFFFFFFFFF:FFFF::FFFFFFFFFFFF:FFFFFFFF,FFFF,FF:FFF:FF,F:FF,FF:FFFF,F	NM:i:1	MD:Z:148C1	MC:Z:150M	AS:i:148	XS:i:0
A00821:246:HVNJYDSXX:2:1311:11975:24048	83	matK	335	60	150M	=	98	-387	TAAAAGAGTTAGAAATCGTAAAATCTTATCAAAATTTGGGATCAATTCATTCCATTTTTCCTTTTTTCGAAGATAAATTTATATATTTCAATCATAAGTCAGATATAAGAATACCCTATCCTATCCATCTGGAAATCTTGGTTCAAATCT	FFF:FFFFFFFFF:FF:FFFFFFFFFFFFFFF:FFFFFFFFFFFFFFFFFFFFFFFFFFFFFFFFFFFFFFFFFFFFFFFFFFFFFFFFFFFFFFFFFFF:FFFFFFFFFFFFFFFFFFFFFFFFFFFFFFFFFFFFFFFFFFFFFFFFF	NM:i:0	MD:Z:150	MC:Z:150M	AS:i:150	XS:i:0
A00821:246:HVNJYDSXX:2:1152:20166:1971	163	matK	336	60	150M	=	441	255	AAAAGAGTTAGAAATCGTAAAATCTTATCAAAATTTGGGATCAATTCATTCCATTTTTCCTTTTTTCGAAGATAAATTTATATATTTCAATCATAAGTCAGATATAAGAATACCCTATCCTATCCATCTGGAAATCTTGGTTCAAATCTT	FFFFFFFFFFFFFFFFFFFFFFFFFFFFFFFFFFFFFFFFFFFFFFFFFFFFFFFFFFFFFFFFFFFFFFFFFFFFFFFF,FFFFFFFFFFFFFFFFFFFFFFFFFFFFFFFFFFFFFFFFFFFFFFFFFFFFFFFFFFFFFFFFFFFFF	NM:i:0	MD:Z:150	MC:Z:150M	AS:i:150	XS:i:0
A00821:246:HVNJYDSXX:2:1243:8187:16047	163	matK	336	60	150M	=	608	422	AAAAGAGTTAGAAATCGTAAAATCTTATCAAAATTTGGGATCAATTCATTCCATTTTTCCTTTTTTCGAAGATAAATTTATATATTTCAATCATAAGTCAGATATAAGAATACCCTATCCTATCCATCTGGAAATCTTGGTTCAAATCTT	FFFFFFFFFFFFFFFFFFFFFFFFFFFFFFFF:FFFFFFFFF:FFF,FFFFFFFFFFFF:FF:FFFF:FFFFFFFFFFFFFFFF:FFFFFFFFFFFFFF:F:FFFFFFFFFFF,FF:FFFFFFFFFFFFFFF:FF:F:FFFFFFFFF,F:	NM:i:0	MD:Z:150	MC:Z:150M	AS:i:150	XS:i:0
A00821:246:HVNJYDSXX:2:1255:14226:34053	99	matK	336	60	150M	=	439	253	AAAAGAGTTAGAAATCGTAAAATCTTATCAAAATTTGGGATCAATTCATTCCATTTTTCCTTTTTTCGAAGATAAATTTATATATTTCAATCATAAGTCAGATATAAGAATACCCTATCCTATCCATCTGGAAATCTTGGTTCAAATCTT	FFFFFFFFFFFFFFFFFFFFFFFFFFFFFFFF:FFFFFF:FFF:,FF,FFFFFF:FFFF:FFFFFFFFFFF:F:F:FFFFFFFFFFFFFFFFFF,FFFFFFF:FFFFFFFFFFFFFFFFFFFFFFFFFFFFFFFFFF:FFFFFFFFFFF:	NM:i:0	MD:Z:150	MC:Z:150M	AS:i:150	XS:i:0
A00821:246:HVNJYDSXX:2:1313:9995:25191	83	matK	336	60	150M	=	260	-226	AAAAGAGTTAGAAATCGTAAAATCTTATCAAAATTTGGGATCAATTCATTCCATTTTTCCTTTTTTCGAAGATAAATTTATATATTTCAATCATAAGTCAGATATAAGAATACCCTATCCTATCCATCTGGAAATCTTGGTTCAAATCTT	FFFFFFFFFFFFFFFFFFFFFFFFFFFFFFFFFFFFFFFFFFFFFFFF:FFFFFFFFFFFFFFFFFFFFFFFFFFFFFFFFFFFFFFFFFFFFFFFFFFFFFFFFFFFFFFFFFFFFFFFFFFFFFFFFFFFFFFFFFFFFFFFFFFFFF	NM:i:0	MD:Z:150	MC:Z:150M	AS:i:150	XS:i:0
A00821:246:HVNJYDSXX:2:1244:2600:22905	99	matK	337	60	150M	=	460	273	AAAGAGTTAGAAATCGTAAAATCTTATCAAAATTTGGGATCAATTCATTCCATTTTTCCTTTTTTCGAAGATAAATTTATATATTTCAATCATAAGTCAGATATAAGAATACCCTATCCTATCCATCTGGAAATCTTGGTTCAAATCTTT	FFFFFFFF:FFFFFFFFFFFFFFFFFFFFFFFFFFFFFFFFF:,FF,FFFFFFFFFFFFFF:F,FFFF:FFFFFFFFFFFFFFFFFFFFFFFFFFFFFFFFFFFFFFFFFFFFFFFFFFFFFFF:FFFFFF,F,FFFFFFFFFFFF:FFF	NM:i:0	MD:Z:150	MC:Z:150M	AS:i:150	XS:i:0
A00821:246:HVNJYDSXX:2:1217:31494:35681	83	matK	337	60	150M	=	172	-315	AAAGAGTTAGAAATCGTAAAATCTTATCAAAATTTGGGATCAATTCATTCCATTTTTCCTTTTTTCGAAGATAAATTTATATATTTCAATCATAAGTCAGATATAAGAATACCCTATCCTATCCATCTGGAAATCTTGGTTCAAATCTTT	FFFFFFFFFFFFFFFFFFFFFFFFFFFFFFFFFFFFFFFFFFF::FFFFFFFFFFFFFFFFFFFFFFFFFFFFFFFFFFFFFFFFFFFFFFFFFFFFFFFFFFFFFFFFFFFFFFFFFF:FFFFFFFFFFFFFFFFFFFFFFFFFFFFFF	NM:i:0	MD:Z:150	MC:Z:150M	AS:i:150	XS:i:0
A00821:246:HVNJYDSXX:2:1259:2501:11052	163	matK	338	60	150M	=	424	236	AAGAGTTAGAAATCGTAAAATCTTATCAAAATTTGGGATCAATTCATTCCATTTTTCCTTTTTTCGAAGATAAATTTATATATTTCAATCATAAGTCAGATATAAGAATACCCTATCCTATCCATCTGGAAATCTTGGTTCAAATCTTTC	FFFFFFFFFFFFFFFFFFFFFFFFFFFFFFFFFFFFFFFFF:FFFFFFFFFFFFFFFFFFFFFFFFFFFFFFFFFFFFFFFFFFFFFFFFFFFFFFFFFFFFFFFFFFFFFFFFFFFFFFFFFFFFFFFFFFFFFFF:FFFFFFFFFFFF	NM:i:0	MD:Z:150	MC:Z:150M	AS:i:150	XS:i:0
A00821:246:HVNJYDSXX:2:1123:1425:6746	83	matK	338	60	150M	=	153	-335	AAGAGTTAGAAATCGTAAAATCTTATCAAAATTTGGGATCAATTCATTCCATTTTTCCTTTTTTCGAAGATAAATTTATATATTTCAATCATAAGTCAGATATAAGAATACCCTATCCTATCCATCTGGAAATCTTGGTTCAAATCTTTC	FFFFFFFFFFFFFFFFFFFFFFFFFFFFFFFFFFF:FFFFFFFFFF:FFFFFFF:FFF:FFFFFFFFFFFFFFFFFFFFFFFFFFFFFFFFFFFFFFFFFFFFFFFFF:FFFFF:FFFFFFFFFFFFFFFFFFFFFFFFFFFFFFFFFFF	NM:i:0	MD:Z:150	MC:Z:150M	AS:i:150	XS:i:0
A00821:246:HVNJYDSXX:2:1123:14678:32268	83	matK	338	60	150M	=	231	-257	AAGAGTTAGAAATCGTAAAATCTTATCAAAATTTGGGATCAATTCATTCCATTTTTCCTTTTTTCGAAGATAAATTTATATATTTCAATCATAAGTCAGATATAAGAATACCCTATCCTATCCATCTGGAAATCTTGGTTCAAATCTTTC	FFFFFFFFFFFFFFFFFFF:FFFFFFFFFFFFFFFFFFFFF::FFFFFFFF:FFFFFF:FFFFFFFFFFFFFFFFFFFFFFFFFF:FFFFFFFFFFFFFFFFFFFFFFFFFFFFFFFF:FFFFFFFFFFFFFFFFFFFFFFFFFFFFFFF	NM:i:0	MD:Z:150	MC:Z:150M	AS:i:150	XS:i:0
A00821:246:HVNJYDSXX:2:1209:8034:27524	83	matK	338	60	150M	=	111	-377	AAGAGTTAGAAATCGTAAAATCTTATCAAAATTTGGGATCAATTCATTCCATTTTTCCTTTTTTCGAAGATAAATTTATATATTTCAATCATAAGTCAGATATAAGAATACCCTATCCTATCCATCTGGAAATCTTGGTTCAAATCTTTC	:FFFFFFFFFFFFFFFFFFFFFFFFF:FFFFFFFFFFFFFFFFFFFFFFFFFFFFFFFFF:FFFFFFFFFFFFFFFFFFFFFFFFFFFFFFFFFFFFFFFFFFFFFFFFFFFFFFFFFFFFFFFFFFFFFFFFFFFFFFFFFFFFFFFFF	NM:i:0	MD:Z:150	MC:Z:150M	AS:i:150	XS:i:0
A00821:246:HVNJYDSXX:2:1309:16107:9283	83	matK	338	60	150M	=	149	-339	AAGAGTTAGAAATCGTAAAATCTTATCAAAATTTGGGATCAATTCATTCCATTTTTCCTTTTTTCGAAGATAAATTTATATATTTCAATCATAAGTCAGATATAAGAATACCCTATCCTATCCATCTGGAAATCTTGGTTCAAATCTTTC	FFFFFFFFFFFFFFFFFFFFFFFFFFFF:FFFFFFFFFFFFFFFFFFFFFF:FFFFFFFFFFFFFFFFFFFFFFFFFFFFFFFFFFFFFFFFFFFFFFFFFFFFFFFFFFFFF,FFFFFFFFFFFFFFFFFFFFFFFFFFFFFFFFFFFF	NM:i:0	MD:Z:150	MC:Z:150M	AS:i:150	XS:i:0
A00821:246:HVNJYDSXX:2:1123:9760:21966	163	matK	340	60	150M	=	492	302	GAGTTAGAAATCGTAAAATCTTATCAAAATTTGGGATCAATTCATTCCATTTTTCCTTTTTTCGAAGATAAATTTATATATTTCAATCATAAGTCAGATATAAGAATACCCTATCCTATCCATCTGGAAATCTTGGTTCAAATCTTTCGA	FFFFFFFFFFFFFFFFFFFFFFFFFFFFFFFFFFF:FFFFFFFFFFFFFFFFFFFFFFFFFFFFFFFFFFFFFFFFFFFFFFFFFFFFFFFFFFFFFFFFFFF:FFFFFFFFFFFFFFFFFFFFFFFFFFFFFFFFFFFFFFFFFFFFFF	NM:i:0	MD:Z:150	MC:Z:150M	AS:i:150	XS:i:0
A00821:246:HVNJYDSXX:2:1165:17481:19116	83	matK	340	60	150M	=	229	-261	GAGTTAGAAATCGTAAAATCTTATCAAAATTTGGGATCAATTCATTCCATTTTTCCTTTTTTCGAAGATAAATTTATATATTTCAATCATATGTCAGATATAAGAATACCCTATCCTATCCATCTGGAAATCTTGGTTCAAATCTTTCGA	FF,FFFFFFFF,FFFFF:FFFFFF:FFFFFFFFFFFFFFFFFFFFFFFFFFFFFFFFFFFFFFFFFFFFFFFFFFFFFFFFFFFFFFFFFF,FFFFFFFFFFFFFFFFFF:FFFFFFFFFFFFFFFFFFFF:FFFFFFFFFFFFFFFFFF	NM:i:1	MD:Z:91A58	MC:Z:150M	AS:i:145	XS:i:0
A00821:246:HVNJYDSXX:2:1165:18358:20040	83	matK	340	60	150M	=	229	-261	GAGTTAGAAATCGTAAAATCTTATCAAAATTTGGGATCAATTCATTCCATTTTTCCTTTTTTCGAAGATAAATTTATATATTTCAATCATAAGTCAGATATAAGAATACCCTATCCTATCCATCTGGAAATCTTGGTTCAAATCTTTCGA	FFFFFFFFFFFFFFFF:FFFFFFFFFFFFFFFFFF,FFFFFFFFFFFFF,:FFFFFFFFFFFFFFFFFFFFFFFFFFFFFFFFFFFFFFFFFFFFFFFFFFFFFFFFFFFFFFFFF:FFFFF:FFFFFFF:FFFFFFFFFFFFFFFFFFF	NM:i:0	MD:Z:150	MC:Z:150M	AS:i:150	XS:i:0
A00821:246:HVNJYDSXX:2:1158:19985:23390	99	matK	341	60	150M	=	477	286	AGTTAGAAATCGTAAAATCTTATCAAAATTTGGGATCAATTCATTCCATTTTTCCTTTTTTCGAAGATAAATTTATATATTTCAATCATAAGTCAGATATAAGAATACCCTATCCTATCCATCTGGAAATCTTGGTTCAAATCTTTCGAT	FFFFFFFFFFFFFFFFFFFFFFFFFFFFFFFFFFFFFFF:FFFFFFF:FFFFFFFFFFFFFFFFFF:FFF:FFFFFFFFFFFF:FFFFFFFFFFFFFFFFFFFFFFFFFFFFFFFFFFFFFFFFFFFFFFFF:FFFFFFFFFFFFFFFFF	NM:i:0	MD:Z:150	MC:Z:150M	AS:i:150	XS:i:0
A00821:246:HVNJYDSXX:2:1269:21974:9392	99	matK	344	60	150M	=	478	284	TAGAAATCGTAAAATCTTATCAAAATTTGGGATCAATTCATTCCATTTTTCCTTTTTTCGAAGATAAATTTATATATTTCAATCATAAGTCAGATATAAGAATACCCTATCCTATCCATCTGGAAATCTTGGTTCAAATCTTTCGATATT	FFFFFFFFFFFFFFFFFFFFFFFFFFFFFFFFFF:FFFF:FFFFFFFFFFFFFFFFFFFFFFFFFFFFFFFFFFFFFFFFFFFFFFFFFFFFFFFFFFFFFFFFFFFFFFFFFFFFFFFFFFFFFFFFFFFFFFFFFFFFFFFFFF:FFF	NM:i:0	MD:Z:150	MC:Z:150M	AS:i:150	XS:i:0
A00821:246:HVNJYDSXX:2:1201:22661:25927	147	matK	344	60	150M	=	131	-363	TAGAAATCGTAAAATCTTATCAAAATTTGGGATCAATTCATTCCATTTTTCCTTTTTTCGAAGATAAATTTATATATTTCAATCATAAGTCAGATATAAGAATACCCTATCCTATCCATCTGGAAATCTTGGTTCAAATCTTTCGATATT	FFFFFFF,FFFFFFFFFFFFFFFFFFFFFFFFFFFFFFFFFFFFFF:FF:FFFFFFFFFFFFFFFFFFFFFFFFFFFFFFFFFFFFFFFFFFFFFFFFFFFFFFFFFFFFFFFFFFF,FFFFFFFFFFFFFFFFFFFFFFFFFFFFFFFF	NM:i:0	MD:Z:150	MC:Z:150M	AS:i:150	XS:i:0
A00821:246:HVNJYDSXX:2:1201:24135:28134	147	matK	344	60	150M	=	131	-363	TAGAAATCGTAAAATCTTATCAAAATTTGGGATCAATTCATTCCATTTTTCCTTTTTTCGAAGATAAATTTATATATTTCAATCATAAGTCAGATATAAGAATACCCTATCCTATCCATCTGGAAATCTTGGTTCAAATCTTTCGATATT	:FFF,FFFFFFF:FF,FFFFFFFFFFFFFFFFFFFFFFFFFFFFFFFFFFFFFFFFFFFFFFFFFFFFFF:FFFFFFFFFFFFFFFFFFFFFFFFFFFFFFFFFFFFFFFFFFFFFFFFFFFFFFFFFFFFFFFFFFFFFFFFFFFFFFF	NM:i:0	MD:Z:150	MC:Z:150M	AS:i:150	XS:i:0
A00821:246:HVNJYDSXX:2:1305:2718:20603	83	matK	346	60	150M	=	205	-291	GAAATCGTAAAATCTTATCAAAATTTGGGATCAATTCATTCCATTTTTCCTTTTTTCGAAGATAAATTTATATATTTCAATCATAAGTCAGATATAAGAATACCCTATCCTATCCATCTGGAAATCTTGGTTCAAATCTTTCGATATTGG	FFF,FFFFFFFFFFFFFFFFFFFFFFFFFFFFFFFFFF:FFFFFFFFFFFFFFFFFFFFFFFFFFFFFFFFFFFFFFFFFFFFF:FFFFFFFFFFFFFFFFFFFFFFFFFF:FFF:FFFFFFFFFFFFFFFFFFFFFFFFFFFFFFFFFF	NM:i:0	MD:Z:150	MC:Z:150M	AS:i:150	XS:i:0
A00821:246:HVNJYDSXX:2:1103:21242:14105	163	matK	347	60	150M	=	602	405	AAATCGTAAAATCTTATCAAAATTTGGGATCAATTCATTCCATTTTTCCTTTTTTCGAAGATAAATTTATATATTTCAATCATAAGTCAGATATAAGAATACCCTATCCTATCCATCTGGAAATCTTGGTTCAAATCTTTCGATATTGGA	FFFFFFFFFFF:F:FFFFFF::FFFFFFFFF:F:FFFFFFFFFFFFFFFFFFFFFFFFFFF:FFFFFFFFFFFFFFFFFFFFFF:FFFFFF:FFFFFFFF:FFFF:FFFFFFF:F,FFFFFFFFFF,FFFFFFFFFFFFFFFF:FFFFFF	NM:i:0	MD:Z:150	MC:Z:150M	AS:i:150	XS:i:0
A00821:246:HVNJYDSXX:2:1318:32307:19554	163	matK	347	60	150M	=	650	453	AAATCGTAAAATCTTATCAAAATTTGGGATCAATTCATTCCATTTTTCCTTTTTTCGAAGATAAATTTATATATTTCAATCATAAGTCAGATATAAGAATACCCTATCCTATCCATCTGGAAATCTTGGTTCAAATCTTTCGATATTGGA	FFFFFFFFFFFFFFFFFFFFFFFFFFFFFFFF:FFFFFF:::FFFFFF:FFFFFF:FFFFFFFFFFFFFFFFFFFFFFFF:FFFF:F:FFFFFF,FF:FFF:FFFFF::FFFFFF,FF:FFFFF,FF,FFFFFF,FFFFF:FF:FFFF:F	NM:i:0	MD:Z:150	MC:Z:150M	AS:i:150	XS:i:0
A00821:246:HVNJYDSXX:2:1263:9625:29371	147	matK	347	60	150M	=	242	-255	AAATCGTAAAATCTTATCAAAATTTGGGATCAATTCATTCCATTTTTCCTTTTTTCGAAGATAAATTTATATATTTCAATCATAAGTCAGATATAAGAATACCCTATCCTATCCATCTGGAAATCTTGGTTCAAATCTTTCGATATTGGA	FFFF,FFFFFFFFFFFFFFFFFFFFFFFFFFFFFFFFFFFFFFFFFF,FFF:FFF:FFFFFFFFFFFFFFFFFFFFFFFFFFFFFFFFFFF:FFFFFFFFFFFFFFFFFFFFFFFFFFFFFFFFFFFFFFFFFFFFFFFFFFFFFFFFFF	NM:i:0	MD:Z:150	MC:Z:150M	AS:i:150	XS:i:0
A00821:246:HVNJYDSXX:2:1269:15637:14418	83	matK	347	60	150M	=	121	-376	AAATCGTAAAATCTTATCAAAATTTGGGATCAATTCATTCCATTTTTCCTTTTTTCGAAGATAAATTTATATATTTCAATCATAAGTCAGATATAAGAATACCCTATCCTATCCATCTGGAAATCTTGGTTCAAATCTTTCGATATTGGA	FFFFFFFFFFFFFFFFFFF:F,FFFFFFFFFFFFFFFFFFFFFFF:FFF:FFFFFFFFFFFFFFFFFFFFFFFFFFFF:FFFFFFFFFFFFFFFFFFFFFFFFFFFFFFFFFFFFFFFFFFFFFFFFFFFFFFFFFFFFFFFFFFFFFFF	NM:i:0	MD:Z:150	MC:Z:150M	AS:i:150	XS:i:0
A00821:246:HVNJYDSXX:2:1268:4038:30436	99	matK	348	60	150M	=	530	332	AATCGTAAAATCTTATCAAAATTTGGGATCAATTCATTCCATTTTTCCTTTTTTCGAAGATAAATTTATATATTTCAATCATAAGTCAGATATAAGAATACCCTATCCTATCCATCTGGAAATCTTGGTTCAAATCTTTCGATATTGGAT	FFFFFFFFFFFFFFFFFFFFFFFFFFFFFFFF:FFFFFFFFFFFFFFFFFFFFFFFFFFFFFFFFFFFFFFFFFFFFFFFFFFFFFFFFFFFFFFFFFFFFFFFFFFFFFFFFFFFFFFFFFFFFFFFFFFFFFFFF:FFFFF:FFFFFF	NM:i:0	MD:Z:150	MC:Z:150M	AS:i:150	XS:i:0
A00821:246:HVNJYDSXX:2:1228:32398:36338	83	matK	348	60	150M	=	107	-391	AATCGTAAAATCTTATCAAAATTTGGGATCAATTCATTCCATTTTTCCTTTTTTCGAAGATAAATTTATATATTTCAATCATAAGTCAGATATAAGAATACCCTATCCTATCCATCTGGAAATCTTGGTTCAAATCTTTCGATATTGGAT	F:FFFFFF,FFF:FF,FFFFFFFFFFFFFFFFFF:F,FFFF,FFFFFFFFF:FFFFFFFFFFFFFFFFFFFFFFFFFFFFFFFFFFFFFFFFFFFFFFFFFFFFFFFF,FFFFFFFFFFFFFFFFFFFFFFFFFFFFFFFFFFFFFFFFF	NM:i:0	MD:Z:150	MC:Z:150M	AS:i:150	XS:i:0
A00821:246:HVNJYDSXX:2:1214:26250:24220	147	matK	349	60	150M	=	98	-401	ATCGTAAAATCTTATCAAAATTTGGGATCAATTCATTCCATTTTTCCTTTTTTCGAAGATAAATTTATATATTTCAATCATAAGTCAGATATAAGAATACCCTATCCTATCCATCTGGAAATCTTGGTTCAAATCTTTCGATATTGGATA	FFFFFFFFFFF:FFFFFFFFFFFFFFFFFFFFFFFFFFFFFFFFFFF,FFFFFFFFFFFFFFFFFFFFFFFFFFFFFFFFFFFFFFFFFFFFFFFF,FFFFFFFFFFFFFFFFFFFFFFFFFFFFFFFFFFFFFFFFFFFFFFFFFFFFF	NM:i:0	MD:Z:150	MC:Z:150M	AS:i:150	XS:i:0
A00821:246:HVNJYDSXX:2:1257:1922:36229	147	matK	349	60	150M	=	77	-422	ATCGTAAAATCTTATCAAAATTTGGGATCAATTCATTCCATTTTTCCTTTTTTCGAAGATAAATTTATATATTTCAATCATAAGTCAGATATAAGAATACCCTATCCTATCCATCTGGAAATCTTGGTTCAAATCTTTCGATATTGGATA	FFFFFFF:FFF,FFFFFFF:F,FFFFFFFFFFFFFFFFFFFFFFFFFFFFFFFFFFFFF:FFFFF:FFFFFFFFFFFFFFFF:FFFFFF,FFFFFFF,FFFFFFFFFFFFFF,FFFFFFFFF:FFFFFFFF:FFFF:FFFFF:FFFF:FF	NM:i:0	MD:Z:150	MC:Z:150M	AS:i:150	XS:i:0
A00821:246:HVNJYDSXX:2:1106:25979:3615	99	matK	352	60	150M	=	454	252	GTAAAATCTTATCAAAATTTGGGATCAATTCATTCCATTTTTCCTTTTTTCGAAGATAAATTTATATATTTCAATCATAAGTCAGATATAAGAATACCCTATCCTATCCATCTGTAAATCTTGGTTCAAATATTTCTATATTGGATAAAA	FFFFFFFF,FFFF:FFFFFFFFF:FFFFFFFFFFFF:FFFFFF:FF,,FF:FFFFF,:F::F:F,F:FFFFFFFFFF:,FF:FFFFFFFFF:FFFFFF,FFF,FF:F,,F,F:F,F:F:F:::FFF,FFFF,:FFF,F:FFFFFF,FFFF	NM:i:3	MD:Z:114G16C4G13	MC:Z:150M	AS:i:135	XS:i:0
A00821:246:HVNJYDSXX:2:1118:16541:10848	163	matK	352	60	150M	=	496	294	GTAAAATCTTATCAAAATTTGGGATCAATTCATTCCATTTTTCCTTTTTTCGAAGATAAATTTATATATTTCAATCATAAGTCAGATATAAGAATACCCTATCCTATCCATCTGGAAATCTTGGTTCAAATCTTTCGATATTGGATAAAA	FFFFFFFFFFFFFFF:FFFFFFF::FFFFFFFFFFFFFFFFFFFFFFFFFFFFFFFFFFFFFF,FFFFFFFFFFFFFFFF:FFFFFFFFFFFFFFFFFFFFFFFFFFF:F,FFFFFFFFF:FFFFFFFFFFFFFFFFFFFFFFFFFFFF:	NM:i:0	MD:Z:150	MC:Z:150M	AS:i:150	XS:i:0
A00821:246:HVNJYDSXX:2:1167:18584:4867	163	matK	352	60	150M	=	489	288	GTAAAATCTTATCAAAATTTGGGATCAATTCATTCCATTTTTCCTTTTTTCGAAGATAAATTTATATATTTCAATCATAAGTCAGATATAAGAATACCCTATCCTATCCATCTGGAAATCTTGGTTCAAATCTTTCGATATTGGATAAAA	FFFFFFFFFFFFFFF:,FFFFFFFFFFFFFFFFFFFFFFFFFFFFFFFFFFF:FFFFFFFFFFFFFFFFFFFFFFFFFFFFFFFFFFFF:F:FFFFFFFF:FFFFFFFFFFFFFFFFFFFFFFFFFF:FFFFFFFFFFFFFFFFFFFFFF	NM:i:0	MD:Z:150	MC:Z:120M1D30M	AS:i:150	XS:i:0
A00821:246:HVNJYDSXX:2:1125:27778:8359	163	matK	353	60	150M	=	528	325	TAAAATCTTATCAAAATTTGGGATCAATTCATTCCATTTTTCCTTTTTTCGAAGATAAATTTATATATTTCAATCATAAGTCAGATATAAGAATACCCTATCCTATCCATCTGGAAATCTTGGTTCAAATCTTTCGATATTGGATAAAAG	FFFFFFFFFFFFFFFFFFFFFFFFFFF:FFFFFFFFFFFFFFFFFFFFFFFFFFFFFFF:FF:FFFFFFFFFFFFFFFFFFFFFFFF:FFFFFFFFFFFFFFFFFFFFFF:FFFFFFFFFFFFFFFFF:FFFFFFFFFFFFFFFFFFFFF	NM:i:0	MD:Z:150	MC:Z:150M	AS:i:150	XS:i:0
A00821:246:HVNJYDSXX:2:1101:28185:34366	147	matK	353	60	150M	=	232	-271	TAAAATCTTATCAAAATTTGGGATCAATTCATTCCATTTTTCCTTTTTTCGAAGATAAATTTATATATTTCAATCATAAGTCAGATATAAGAATACCCTATCCTATCCATCTGGAAACCTTGGTTCAAATCTTTCGATATTGGATAAAAG	FFFFFFFFFFFFFFFFFFFFFFFFFFFFFFFFFFFFFFFFFFF:FFFFFFFFFFFFFFFFFFFFFFFFFFFFFFF:FFFFFFFFFFFFFFFFFFFFFFFFFFF:FFFFFFFFFFFFFFFFFFFFFFFFFFFFFFFFFFFFFFFFFFFFFF	NM:i:1	MD:Z:117T32	MC:Z:150M	AS:i:145	XS:i:0
A00821:246:HVNJYDSXX:2:1208:25400:1235	83	matK	354	60	150M	=	270	-234	AAAATCTTATCAAAATTTGGGATCAATTCATTCCATTTTTCCTTTTTTCGAAGATAAATTTATATATTTCAATCATAAGTCAGATATAAGAATACCCTATCCTATCCATCTGGAAATCTTGGTTCAAATCTTTCGATATTGGATAAAAGA	FFFFFFFFFFFFFFF:FFFFFFFFFFFFFFFFFFFFFFFFFF:FFFFFFFFFFFFFFFFFFFFFFFFFFFFFFFFFFFFFFFFFFFFFFFFFFFFFF,FFFF:FFFFFFFFFFFFFFFFFFFFFFFFFFFFFFFFFFFFFFFFFFFFFFF	NM:i:0	MD:Z:150	MC:Z:150M	AS:i:150	XS:i:0
A00821:246:HVNJYDSXX:2:1208:26368:8453	83	matK	354	60	150M	=	270	-234	AAAATCTTATCAAAATTTGGGATCAATTCATTCCATTTTTCCTTTTTTCGAAGATAAATTTATATATTTCAATCATAAGTCAGATATAAGAATACCCTATCCTATCCATCTGGAAATCTTGGTTCAAATCTTTCGATATTGGATAAAAGA	FF,FFFFFFFFFF,FFFFFFFFFF:FFFFFFFFFFFFFFFFFFFFFFFFFFFFFFFFFFFFFFFFFFFFFFFFFF:F:FFFFFFFFFFFFFFFFFFFFFFFFF:FFFFFFF:F:FFFFFFFFFFFFFFFFFFFFFFFFFFFFFFFFFFFF	NM:i:0	MD:Z:150	MC:Z:150M	AS:i:150	XS:i:0
A00821:246:HVNJYDSXX:2:1208:25834:28667	83	matK	354	60	150M	=	270	-234	AAAATCTTATCAAAATTTGGGATCAATTCATTCCATTTTTCCTTTTTTCGAAGATAAATTTATATATTTCAATCATAAGTCAGATATAAGAATACCCTATCCTATCCATCTGGAAATCTTGGTTCAAATCTTTCGATATTGGATAAAAGA	FFFFFFFFFFFFFFFFFFF:FFFFFFFFFFFFFFFFFFFFFF,FF:FFFFFFFFFFFFFFFFFFFFFFFFFFFFFFFFFFFFFF:FFFFFFF:FFFFFFFFF:FFFFF:FFFFFFFFFFFFFFFFFFFFFFFFFFFFFFFFFFFFFFFFF	NM:i:0	MD:Z:150	MC:Z:150M	AS:i:150	XS:i:0
A00821:246:HVNJYDSXX:2:1117:19949:6292	83	matK	356	60	150M	=	143	-363	AATCTTATCAAAATTTGGGATCAATTCATTCCATTTTTCCTTTTTTCGAAGATAAATTTATATATTTCAATCATAAGTCAGATATAAGAATACCCTATCCTATCCATCTGGAAATCTTGGTTCAAATCTTTCGATATTGGATAAAAGATG	F:FFFFFFFFFFFFFFFFFFFFFFFFFFFFFFFFFFFFFFFFFFFFFFFFFFFFFFFFFFFFFFFFFFFFFFFFF:FFFFFFFFFFFFFFFFFFFF:FFFFFFFFFFFFFFFFFFFFFFFFFFFFFFFFF:FFFFFFFFFFFFFFFFFFF	NM:i:0	MD:Z:150	MC:Z:150M	AS:i:150	XS:i:0
A00821:246:HVNJYDSXX:2:1153:14850:26710	163	matK	359	60	150M	=	538	329	CTTATCAAAATTTGGGATCAATTCATTCCATTTTTCCTTTTTTCGAAGATAAATTTATATATTTCAATCATAAGTCAGATATAAGAATACCCTATCCTATCCATCTGGAAATCTTGGTTCAAATCTTTCGATATTGGATAAAAGATGTCT	FFFFFFFFFFFFFFFFFFFFFFFFFFFFFFFFFFFFFFFFFFFFFFFFFFFFFFFFFFFFFFFFFFFFFFFFFFFFFFFFFFFFFFFFFFFFFFFFFFFFFFFFFFFFFFFFFFFFFFFF:FFFFFFFFFFFFFF,FFFFFFFFFFFFFF	NM:i:0	MD:Z:150	MC:Z:150M	AS:i:150	XS:i:0
A00821:246:HVNJYDSXX:2:1222:9426:13338	163	matK	359	60	150M	=	538	329	CTTATCAAAATTTGGGATCAATTCATTCCATTTTTCCTTTTTTCGAAGATAAATTTATATATTTCAATCATAAGTCAGATATAAGAATACCCTATCCTATCCATCTGGAAATCTTGGTTCAAATCTTTCGATATTGGATAAAAGATGTCT	FFFFFFFFFFFFFFFFFFFFFFFFFFFFFFFFFFFFFFF:FFFFFFFFFFFFFFFFFFFFFFFFFFFFFFFFFFFFFFFFFFFFFFFFFFFFFFFFFFFFFFFFFFFFFFFFF:FFFFFFFFFFFFFFF:FFFFFFFFFFFFFFFFFFF:	NM:i:0	MD:Z:150	MC:Z:150M	AS:i:150	XS:i:0
A00821:246:HVNJYDSXX:2:1175:23520:36620	83	matK	359	60	150M	=	153	-356	CTTATCAAAATTTGGGATCAATTCATTCCATTTTTCCTTTTTTCGAAGATAAATTTATATATTTCAATCATAAGTCAGATATAAGAATACCCTATCCTATCCATCTGGAAATCTTGGTTCAAATCTTTCGATATTGGATAAAAGATGTCT	FFFFFFFFF,:FFFFFFFFFFFFFFFFFFFFFFFFFFFFFFFFFFFFFFFFFFFFFFFFFFFFFFFFFFFFFFFFFFFFFFFFFFFFFFFFFF:FFF:FFFFFFFFFFFFF:FFFFFFFFFFFFFFFFFFFFFFFFFFFFFFFFFFFFFF	NM:i:0	MD:Z:150	MC:Z:150M	AS:i:150	XS:i:0
A00821:246:HVNJYDSXX:2:1102:7157:9690	163	matK	360	60	150M	=	575	365	TTATCAAAATTTGGGATCAATTCATTCCATTTTTCCTTTTTTCGAAGATAAATTTATATATTTCAATCATAAGTCAGATATAAGAATACCCTATCCTATCCATCTGGAAATCTTGGTTCAAATCTTTCGATATTGGATAAAAGATGTCTT	FFFFFFFFFFFFFFFFFFFFFFFFFFFFFFFFFFFFFFFFFFFFFFFFFFFFFFFFFFFFFFFFFFFFFFFFFFFFFFFFFFFFFFFFFFFFFFF:FFFFFFFFFFFFFFFFFFFFFFFFFFFFFFFF:FF:FFFFFFFFFFFFFFFFFF	NM:i:0	MD:Z:150	MC:Z:150M	AS:i:150	XS:i:0
A00821:246:HVNJYDSXX:2:1254:2230:23578	163	matK	360	60	150M	=	437	227	TTATCAAAATTTGGGATCAATTCATTCCATTTTTCCTTTTTTCGAAGATAAATTTATATATTTCAATCATAAGTCAGATATAAGAATACCCTATCCTATCCATCTGGAAATCTTGGTTCAAATATTTCGATATTGGATAAAAGATGTCTT	FFFFFFFFFFFFFFFFFFFFFFFFFFFFFFFFFFFFFFFFFFFFFFFFFFFFFFFFFFFFFFFFFF:F:FFFFFFFFFFFFFFFF:FF:FFFFFF:FFFFFFFFFFFFFFFFFF:FFFFFFFF,FFFF:FFF:FF:FFFFFFFFFFFFFF	NM:i:1	MD:Z:123C26	MC:Z:150M	AS:i:145	XS:i:0
A00821:246:HVNJYDSXX:2:1221:2519:26490	163	matK	361	60	150M	=	450	239	TATCAAAATTTGGGATCAATTCATTCCATTTTTCCTTTTTTCGAAGATAAATTTATATATTTCAATCATAAGTCAGATATAAGAATACCCTATCCTATCCATCTGGAAATCTTGGTTCAAATCTTTCGATATTGGATAAAAGATGTCTTT	FFFFFF:FFFFFFFFFFFFFFFFFFFFFFFFFFFFFFFFFFFF:FFFF:FFFFFFFFFFFFFFFFFFFFFFFFFFFFFFFFFFFFFFFFFFFFFFFFF::FFFFFF:FFFFFFFFFFFFF:FFFFFFFF:F:FFF:FF,FFFFFFFFFFF	NM:i:0	MD:Z:150	MC:Z:150M	AS:i:150	XS:i:0
A00821:246:HVNJYDSXX:2:1123:29297:31062	83	matK	361	60	150M	=	191	-320	TATCAAAATTTGGGATCAATTCATTCCATTTTTCCTTTTTTCGAAGATAAATTTATATATTTCAATCATAAGTCAGATATAAGAATACCCTATCCTATCCATCTGGAAATCTTGGTTCAAATCTTTCGATATTGGATAAAAGATGTCTTT	FFFF:FFFFFFFFFFFFFFFFFFFFFFFFFF:FFFFFFFFFFFFFFFFFFFFFFFFFFFFFFFFFFFFFFFFFFFFFFFFFFFFFFFFFFFFFFFFFFFFFFFFFFFFFFFFFFFFFFFFFFFFFFFFFFFFFFFFFFFFFFFFFFFFFF	NM:i:0	MD:Z:150	MC:Z:150M	AS:i:150	XS:i:0
A00821:246:HVNJYDSXX:2:1261:28989:25739	99	matK	362	60	150M	=	511	298	ATCAAAATTTGGGATCAATTCATTCCATTTTTCCTTTTTTCGAAGATAAATTTATATATTTCAATCATAAGTCAGATATAAGAATACCCTATCCTATCCATCTGGAAATCTTGGTTCAAATCTTTCGATATTGGATAAAAGATGTCTTTT	FFF:FFFFFFFFFFFFFFFFFFFFFFFFFFFFFFFFFFFFFFFFFFFFFFFFFFFFFFFFFFFFFFFFFFFFFFFFFFFFFFFFFFFFFFFFFFFFFF:FFFFFFFFFFFFF::FFFFFFF:FFFFFFFFFFFFFF:FFFFFFFFFFFFF	NM:i:0	MD:Z:150	MC:Z:98M1I51M	AS:i:150	XS:i:0
A00821:246:HVNJYDSXX:2:1259:12066:5353	147	matK	362	60	150M	=	129	-383	ATCAAAATTTGGGATCAATTCATTCCATTTTTCCTTTTTTCGAAGATAAATTTATATATTTCAATCATAAGTCAGATATAAGAATACCCTATCCTATCCATCTGGAAATCTTGGTTCAAATCTTTCGATATTGGATAAAAGATGTCTTTT	:F:FFFFFFFF:FFF,F:FFF:FF,:FFF,FFFFFFFFFF:FFFFFFFF:FFFFFFFFFFFFFFFFFF::FFFFFFFFFFFFF:F,FFFFFFFFFFFF:FFFFFFFFFFFFF,FFFFFFFFFFFFFF:FFFFFF:F:FFFFFFFFFFFFF	NM:i:0	MD:Z:150	MC:Z:150M	AS:i:150	XS:i:0
A00821:246:HVNJYDSXX:2:1259:11143:8077	147	matK	362	60	150M	=	129	-383	ATCAAAATTTGGGATCAATTCATTCCATTTTTCCTTTTTTCGAAGATAAATTTATATATTTCAATCATAAGTCAGATATAAGAATACCCTATCCTATCCATCTGGAAATCTTGGTTCAAATCTTTCGATATTGGATAAAAGATGTCTTTT	FFFF:FFFFFFFFFFFFFFFFFFFFFFFFFFFFF::FFFFFFFFFFFFFFFFFFFFFFFFFFFFFFFFFFFFFFFFFFFFFFFF:FFFFF:FFFFFFFF,FFFFFFFFFFFFFFFFFFFFFFFFFFFFFFFFFFFFFFFFFFFFFFFFFF	NM:i:0	MD:Z:150	MC:Z:150M	AS:i:150	XS:i:0
A00821:246:HVNJYDSXX:2:1265:4896:9157	83	matK	362	60	150M	=	197	-315	ATCAAAATTTGGGATCAATTCATTCCATTTTTCCTTTTTTCGAAGATAAATTTATATATTTCAATCATAAGTCAGATATAAGAATACCCTATCCTATCCATCTGGAAATCTTGGTTCAAATCTTTCGATATTGGATAAAAGATGTCTTTT	FFFFFFFFFFF:FFFFFFFFFFFFFFF:FFFFFFF:FFFFF:FFFFFFFFFFFFFFFFFFFFFFFFFFFFFFFFFFFFFFFFFFFFFFFF:FFFFFFFFFFFFFFFFFF:FFFFFFFFFFFFFFFFFFFFFFFFFFFFFFFFFFFFFFFF	NM:i:0	MD:Z:150	MC:Z:150M	AS:i:150	XS:i:0
A00821:246:HVNJYDSXX:2:1273:20365:36699	163	matK	363	60	150M	=	534	321	TCAAAATTTGGGATCAATTCATTCCATTTTTCCTTTTTTCGAAGATAAATTTATATATTTCAATCATAAGTCAGATATAAGAATACCCTATCCTATCCATCTGGAAATCTTGGTTCAAATCTTTCGATATTGGATAAAAGATGTCTTTTT	FFFFFFFFFFFFFFFFFFFFFFFFFFFFFFFFFFFFFFFFFFFFFFFF,FFFFFFFFFFFFFF:FFFFFFFFFFFFFFFFFFFFFFF:FF:FFFFFFFFFFFFFFFFFFFFFFFFF:FFFFFFFFFFFFFFFFFFF:FFFFFFFFFFFFF	NM:i:0	MD:Z:150	MC:Z:150M	AS:i:150	XS:i:0
A00821:246:HVNJYDSXX:2:1107:1642:7341	147	matK	363	60	150M	=	137	-376	TCAAAATTTGGGATCAATTCATTCCATTTTTCCTTTTTTCGAAGATAAATTTATATATTTCAATCATAAGTCAGATATAAGAATACCCTATCCGATCCATCTGGAAATCTTGGTTCAAATCTTTCGATATTGGATAAAAGATGTCTTTTT	FFFFF:F,FFFFFFFFFFFFF,FFFF,FF,FFFF::FFFFFFFFF,FFFF,FFFFFFFFFFFFFFFFFFFFFFFFFFFFFFF,,FFFFFFFFF,FFFF:FFFFFF:FFFFFFFFFFFFFFFFFFFFFFFFFFFFFFF:FFFFFFFFFFFF	NM:i:1	MD:Z:93T56	MC:Z:150M	AS:i:145	XS:i:0
A00821:246:HVNJYDSXX:2:1122:2772:20823	83	matK	363	60	150M	=	169	-344	TCAAAATTTGGGATCAATTCATTCCATTTTTCCTTTTTTCGAAGATAAATTTATATATTTCAATCATAAGTCAGATATAAGAATACCCTATCCTATCCATCTGGAAATCTTGGTTCAAATCTTTCGATATTGGATAAAAGATGTCTTTTT	FFFFF,FFFFFFFFFFFFFFFFFFFFFFFFFFFFFFFFFFFFFFFFFFFFFFFFFFFFFFFF:FFFFFFFFFFFFFFFFFFFFFFFFFF,FFF:FFFFFFFFFFFFFFFFFFFFFFFFFFFFFFFFFFFFFFFFFFFFFFFFFFFFFFFF	NM:i:0	MD:Z:150	MC:Z:150M	AS:i:150	XS:i:0
A00821:246:HVNJYDSXX:2:1255:20518:14011	147	matK	363	60	150M	=	248	-265	TCAAAATTTGGGATCAATTCATTCCATTTTTCCTTTTTTCGAAGATAAATTTATATATTTCAATCATAAGTCAGATATAAGAATACCCTATCCTATCCATCTGGAAATCTTGGTTCAAATCTTTCGATATTGGATAAAAGATGTCTTTTT	FFFFFFFFFFFFFFFF:FFFFFFFFFFFF:FFF:FFFFFFFFFFFFFFFFFFFFFFFFFFFFFFFFFFFFFFFFFFFFFFFFFFFFFFFFFFF:F:FFFFFFFFFFFFFFFFFFFFFFFFFFFFFFFFFFFFFFFFFFFFFFFFFFFFFF	NM:i:0	MD:Z:150	MC:Z:150M	AS:i:150	XS:i:0
A00821:246:HVNJYDSXX:2:1138:11369:1861	163	matK	364	60	150M	=	442	228	CAAAATTTGGGATCAATTCATTCCATTTTTCCTTTTTTCGAAGATAAATTTATATATTTCAATCATAAGTCAGATATAAGAATACCCTATCCTATCCATCTGGAAATCTTGGTTCAAATCTTTCGATATTGGATAAAAGATGTCTTTTTC	FFFFFFFFFFFFFFFFFFFFFFFFFFFFFFFFFFFFFFFFFFFFFFFFFFFFFFFFFFFFFFFFFFFFFFFFFFFFFFFFFFFFFFFFFFFFFFFFFFFFFFFFFFFFFFFFFF:FFFFFFFFFFFFFFFFFFFFFFFFFF:FFFFFFFF	NM:i:0	MD:Z:150	MC:Z:150M	AS:i:150	XS:i:0
A00821:246:HVNJYDSXX:2:1138:10592:2425	163	matK	364	60	150M	=	442	228	CAAAATTTGGGATCAATTCATTCCATTTTTCCTTTTTTCGAAGATAAATTTATATATTTCAATCATAAGTCAGATATAAGAATACCCTATCCTATCCATCTGGAAATCTTGGTTCAAATCTTTCGATATTGGATAAAAGATGTCTTTTTC	F:FFF:FFFFFFF:F:FFFFFFFFFFFFFFFFFFFFF,:FFFFFFFFFFF:FFFFFFFFFFF,FFFF:FFFF:FFFFFFFF::FFFFFFFFFFFFFFF:FFFFFFFFFFFF,FFFFF:FFFFFF:FFFFF:FFFFFFF,FF,FFFF:FFF	NM:i:0	MD:Z:150	MC:Z:150M	AS:i:150	XS:i:0
A00821:246:HVNJYDSXX:2:1138:9489:3959	163	matK	364	60	150M	=	442	228	CAAAATTTGGGATCAATTCATTCCATTTTTCCTTTTTTCGAAGATAAATTTATATATTTCAATCATAAGTCAGATATAAGAATACCCTATCCTATCCATCTGGAAATCTTGGTTCAAATCTTTCGATATTGGATAAAAGATGTCTTTTTC	FFFFFFFFFFFFFFFFFFF:FFFFFFFFFFFFFFFFFFFFFFFFFFFFFFFFFFFFFFFFFFFFFFFFFFFFFFFFFFFFFF:FFFFFFFF:FFFFFFF::FFFFFFFFFFFFFFFF:F:FFFFFFFFFFFFFFFFFFFFF:F,FFFFF,	NM:i:0	MD:Z:150	MC:Z:150M	AS:i:150	XS:i:0
A00821:246:HVNJYDSXX:2:1176:20925:31469	99	matK	364	60	150M	=	605	391	CAAAAGTTGGGATCAATTCATTCCATTTTTCCTTTTTTCGAAGATAAATTTATATATTTCAATCATAAGTCAGATATAAGAATACCCTAACCTATCCATCTGGAAATCTTGGTTCAAATCTTTCGATATTGGATAAAAGATGTCTTTTAC	FF:FF,FFF,F:FF:,,F,,FFFFF,,F,,,FFFFF:FF:,FFFFFF:,FFF:FFFF,FFFFF,F,FF:F,F:FF:,:FFFF,FF,:FF,FFFF,,FF,,FF,:FFFFF,FFFF::F:F:,F,,,:FFFFFFFFFFF:,FFFF:FF:F,,	NM:i:3	MD:Z:5T83T58T1	MC:Z:150M	AS:i:138	XS:i:0
A00821:246:HVNJYDSXX:2:1234:8910:25128	99	matK	364	60	150M	=	447	233	CAAAATTTGGGATCAATTCATTCCATTTTTCCTTTTTTCGAAGATAAATTTATATATTTCAATCATAAGTCAGATATAAGAATACCCTATCCTATCCATCTGGAAATCTTGGTTCAAATCTTTCGATATTGGATAAAAGATGTCTTTTTC	FFFFFFFFFFFFFFFFFFFFFFFFFFFFFFFFFFFFFFFFFFFFFFFFFFFFFFFFFFFFFFFFFFFFFFFFFFFFFFFFFFFFFFFFFFF:FFFFFFFFFFFFFFFFFFFFFFFFFFFFFFFFFFFFFFFFFFFFFFFFFFFFFFFFF:	NM:i:0	MD:Z:150	MC:Z:150M	AS:i:150	XS:i:0
A00821:246:HVNJYDSXX:2:1232:26323:32863	147	matK	364	60	150M	=	212	-302	CAAAATTTGGGATCAATTCATTCCATTTTTCCTTTTTTCGAAGATAAATTTATATATTTCAATCATAAGTCAGATATAAGAATACCCTATCCTATCCATCTGGAAATCTTGGTTCAAATCTTTCGATATTGGATAAAAGATGTCTTTTTC	FFFFFFFFFFFFFFFFFFFFFFFFFFFFFFFF,FFFFFFFFFFFFFFFFFFFFFFFFFFFFFFFFFFFFFFFFFFFFFFFFFFFFFFFFFFF:FFFFFFFFFFFFFFFFFFFFFFFFFFFFFFFFFFFFFFFFFFFFFFFFFFFFFFFFF	NM:i:0	MD:Z:150	MC:Z:150M	AS:i:150	XS:i:0
A00821:246:HVNJYDSXX:2:1258:9697:29966	147	matK	364	60	150M	=	181	-333	CAAAATTTGGGATCAATTCATTCCATTTTTCCTTTTTTCGAAGATAAATTTATATATTTCAATCATAAGTCAGATATAAGAATACCCTATCCTATCCATCTGGAAATCTTGGTTCAAATCTTTCGATATTGGATAAAAGATGTCTTTTTC	FFFFFFFFFFFFFFFFFFFFFFFFFF:FFFFFFFF:FFFFFFFFF:FFFFFF:FFFFFFFFFFFFFFFFFFFFFFFFFFFFFFFFFFFFFFFFFFFF,FF,FFFFFFFFFFFFFFFFF:FFFFFFFFFFFFFFFFFFFFFFFFFFFFF:F	NM:i:0	MD:Z:150	MC:Z:150M	AS:i:150	XS:i:0
A00821:246:HVNJYDSXX:2:1216:3396:15671	147	matK	365	60	150M	=	275	-240	AAAATTTGGGATCAATTCATTCCATTTTTCCTTTTTTCGAAGATAAATTTATATATTTCAATCATAAGTCAGATATAAGAATACCCTATCCTATCCATCTGGAAATCTTGGTTCAAATCTTTCGATATTGGATAAAAGATGTCTTTTTCT	FFFFFFFFFFFFFFFFFFFFFFFFFFF:FFF:F,FFFFFFFFFFFFFFFFFFFFFFFFFFFFF,FFF:FFFFFFFFFFFFF,FFFFF:FFFFFFFFFFFFFFFFFFFFFFFFFFFFFFFFFFFFFFFFFFFFFFFFFFFFFFFFFFFFFF	NM:i:0	MD:Z:150	MC:Z:150M	AS:i:150	XS:i:0
A00821:246:HVNJYDSXX:2:1206:14525:17942	163	matK	366	60	150M	=	576	360	AAATTTGGGATCAATTCATTCCATTTTTCCTTTTTTCGAAGATAAATTTATATATTTCAATCATAAGTCAGATATAAGAATACCCTATCCTATCCATCTGGAAATCTTGGTTCAAATCTTTCGATATTGGATAAAAGATGTCTTTTTCTT	FF,FFFFFFFFFFFFFF,FFFFFFFFFFFFFFFFFFFFFFFFFFFFFFFFFFFFFFFFFF:FFFFFFFFFFFFFFFFFFF:FFFFFFFFFFFFFFFFFFFFFFFFFFFFFFFFFFFF:FFFFFFFFFFFFFFFFF,FFFFFFFFFFFFFF	NM:i:0	MD:Z:150	MC:Z:150M	AS:i:150	XS:i:0
A00821:246:HVNJYDSXX:2:1317:16640:3850	163	matK	367	60	150M	=	546	329	AATTTGGGATCAATTCATTCCATTTTTCCTTTTTTCGAAGATAAATTTATATATTTCAATCATAAGTCAGATATAAGAATACCCTATCCTATCCATCTGGAAATCTTGGTTCAAATCTTTCGATATTGGATAAAAGATGTCTTTTTCTTT	FFFFFFFFFFFFFFFFFFFFFFFFFFFFFFF:FFFFFFFFFFFFFFFFFFFFFFFFFFFFFFFFFFFFFFFFFFFFFF:FFF:FFFFF:FFFFFFFFF,FFFFFFFFFFFFFFFFF,FFFFFFF:FFF:FFFFFF:FF:FFFFFFFFFFF	NM:i:0	MD:Z:150	MC:Z:150M	AS:i:150	XS:i:0
A00821:246:HVNJYDSXX:2:1317:16649:3865	163	matK	367	60	150M	=	546	329	AATTTGGGATCAATTCATTCCATTTTTCCTTTTTTCGAAGATAAATTTATATATTTCAATCATAAGTCAGATATAAGAATACCCTATCCTATCCATCTGGAAATCTTGGTTCAAATCTTTCGATATTGGATAAAAGATGTCTTTTTCTTT	FFFFFFFFFFFFFFFFFFFFFFFFFFFFF:FFFFFFFFFFFFFFFFFFFFFFFFFFFFFFFF:FF:FFFFFFFFFF,FF:FFFFFFFF,FFFF,FF,FF,FFFF,FFF,FF:F::FFFFFFFFFFFFFF::FFFF:FF,FFFFFFFFFFF	NM:i:0	MD:Z:150	MC:Z:150M	AS:i:150	XS:i:0
A00821:246:HVNJYDSXX:2:1213:17101:29199	83	matK	367	60	150M	=	193	-324	AATTTGGGATCAATTCATTCCATTTTTCCTTTTTTCGAAGATAAATTTATATATTTCAATCATAAGTCAGATATAAGAATACCCTATCCTATCCATCTGGAAATCTTGGTTCAAATCTTTCGATATTGGATAAAAGATGTCTTTTTCTTT	FFFFF:FF,F,FFFF:FFFFFFF:F,F,FF:FFFF:FFFFFF:FFFFFFFFFFFF:FF:FFFFFFFF:F,:FFFFFFFFFFFF,F:F,FFFFFFFF:FF,:F:F:FFF,FFFFFFFFFFFFFFFFFF:FFF:FFFF:FFFFFFFFFFFFF	NM:i:0	MD:Z:150	MC:Z:150M	AS:i:150	XS:i:0
A00821:246:HVNJYDSXX:2:1132:28583:4961	99	matK	368	60	150M	=	451	233	ATTTGGGATCAATTCATTCCATTTTTCCTTTTTTCGAAGATAAATTTATATATTTCAATCATAAGTCAGATATAAGAATACCCTATCCTATCCATCTGGAAATCTTGGTTCAAATCTTTCGATATTGGATAAAAGATGTCTTTTTCTTTC	FFFFFFFFFFFFFF:FFFFFFF:FF:,:F:FFFFFFFF:FFFFFFFFFFF:FFFF,FFF:FFFFF:FFFFFFFFF,FFFFF,,FFF::FF:FFFFFFFFFFFFFFF:FFFFFFFF,FFFF,FFFFF::F:FFFF,FF:F:FFFFF,F:FF	NM:i:0	MD:Z:150	MC:Z:150M	AS:i:150	XS:i:0
A00821:246:HVNJYDSXX:2:1162:7401:11710	99	matK	368	60	150M	=	541	323	ATTTGGGATCAATTCATTCCATTTTTCCTTTTTTCGAAGATAAATTTATATATTTCAATCATAAGTCAGATATAAGAATACCCTATCCTATCCATCTGGAAATCTTGGTTCAAATCTTTCGATATTGGATAAAAGATGTCTTTTTCTTTC	FFFFFFFFFFFFFFFFFFFFFFFFFFFFFFFFFFFFFFFFF:FFFFFFFFFFFFFFFFFFFFFFFFFFFFFFFFFFFF:FFFFFFFFF:FFFFFFFFFFFFFFFF:FFFFFF:FFFFFFFFFFFFFFFFFFFFFFFFFFFFFFFFFFFFF	NM:i:0	MD:Z:150	MC:Z:150M	AS:i:150	XS:i:0
A00821:246:HVNJYDSXX:2:1262:11143:22294	99	matK	368	60	150M	=	488	270	ATTTGGGATCAATTCATTCCATTTTTCCTTTTTTCGAAGATAAATTTATATATTTCAATCATAAGTCAGATATAAGAATACCCTATCCTATCCATCTGGAAATCTTGGTTCAAATCTTTCGATATTGGATAAAAGATGTCTTTTTCTCTC	FFFFFFFFFFFFFFFFFFFFFFFFFFFFFFFFFF:FFFFFFFFFFFFFFFFFFFFFFFFFFFFFFFFFFFFFFFF:FFFFFFFFFFFFFFFFFFFFFFFFFFFFFFFFFFFFFFFFFFFF:FFFFFFFFFFF,FFFFFFFF:FFFFFFFF	NM:i:1	MD:Z:147T2	MC:Z:150M	AS:i:147	XS:i:0
A00821:246:HVNJYDSXX:2:1113:9679:1094	83	matK	368	60	150M	=	147	-371	ATTTGGGATCAATTCATTCCATTTTTCCTTTTTTCGAAGATAAATTTATATATTTCAATCATAAGTCAGATATAAGAATACCCTATCCTATCCATCTGGAAATCTTGGTTCAAATCTTTCGATATTGGATAAAAGATGTCTTTTTCTTTC	:FFFFFFFFFFFFFFFFFFFFFFFFFFF:FFFFFFFFFFFFFFFFFFFFFFFFFFFFFFFFFFFFFFFFFFFFFFFFFFFFFFFFFFFFFFFFFFFFFFFFFFFFFFFFFFFFFFFFFFFFFFFFFFFFFFFFFFFFFFFFFFFFFFFFF	NM:i:0	MD:Z:150	MC:Z:150M	AS:i:150	XS:i:0
A00821:246:HVNJYDSXX:2:1110:12961:31735	147	matK	369	60	150M	=	180	-339	TTTGGGATCAATTCATTCCATTTTTCCTTTTTTCGAAGATAAATTTATATATTTCAATCATAAGTCAGATATAAGAATACCCTATCCTATCCATCTGGAAATCTTGGTTCAAATCTTTCGATATTGGATAAAAGATGTCTTTTTCTTTCA	:FFFF,FFFFFFFFFFFFFFFFFFF::FFFFFFFFFFFFFFFFFFFFFFFFFFFFFFFFFFFFF,FFFFFFFFFFFFFFFFFFFFFFFFFFFFFFFFFFFFFFFFFFFFFFFFFFFFFFFFFFFFFFFFFFFFFFFFFFFFFFFFFFFFF	NM:i:0	MD:Z:150	MC:Z:150M	AS:i:150	XS:i:0
A00821:246:HVNJYDSXX:2:1135:12843:32158	147	matK	369	60	150M	=	4	-515	TTTGGGATCAATTCATTACATTTTTCCTTTTTTCGAAGATAAATTTATATATTTCAATCATAAGTCAGATATAAGAATACCCTATCCTATCCATCTGGAAATCTTGGTTCAAATCTTTCGATATTGGATAAAAGATGTCTTTTTCTTTCA	FF:,FFFFFF::FFFFF,FF:FFFFF,FFFFFFF,FF,FF:FFFFFFFFFFFFFFFFFFFFFFFFF:FFFFFFFFFFFFFFFFFFFFFFFFFFFFFFFFFF:FFFFFFFFFFFFFFFFFFFFFFF:FFFFFFF:FFFFFFFFFFFFFFFF	NM:i:1	MD:Z:17C132	MC:Z:150M	AS:i:145	XS:i:0
A00821:246:HVNJYDSXX:2:1158:23990:8970	83	matK	369	60	150M	=	90	-429	TTTGGGATCAATTCATTCCATTTTTCCTTTTTTCGAAGATAAATTTATATATTTCAATCATAAGTCAGATATAAGAATACCCTATCCTATCCATCTGGAAATCTTGGTTCAAATCTTTCGATATTGGATAAAAGATGTCTTTTTCTTTCA	FFFFFFFFFFFFFFF:FFFF:FFFFFFFFFFFFFFFFFFFFFFFFFFFFFFFFFFFFFFFFFFFFFFF:FFFFFFFF:FFFFFF:FFFFFFFFFFFFFFFFFFFFFFFFFFFFFFFFFFFF:FFFFFFFFFFFFFFFFFFFFFFFFFFFF	NM:i:0	MD:Z:150	MC:Z:150M	AS:i:150	XS:i:0
A00821:246:HVNJYDSXX:2:1121:17743:2159	147	matK	370	60	150M	=	185	-335	TTGGGATCAATTCATTCCATTTTTCCTTTTTTCGAAGATAAATTTATATATTTCAATCATAAGTCAGATATAAGAATACCCTATCCTATCCATCTGGAAATCTTGGTTCAAATCTTTCGATATTGGATAAAAGATGTCTTTTTCTTTCAC	FFFFFFFFFFFFFFFFFFFFFFFFFF:FFFFFFFFFFFFFFFFFFFFFFFFFFFFFFFFFFFFFFFFF:FFFFFFF:FFFFFFFFFFFFFFFFFFFFFFFFFFFFFFFFFFFFFFFFF:FFFFFFFFFFFFFFFFFFFFFFFFFFFFFFF	NM:i:0	MD:Z:150	MC:Z:150M	AS:i:150	XS:i:0
A00821:246:HVNJYDSXX:2:1139:23502:9064	147	matK	370	60	150M	=	215	-305	TTGGGATCAATTCATTCCATTTTTCCTTTTTTCGAAGATAAATTTATATATTTCAATCATAAGTCAGATATAAGAATACCCTATCCTATCCATCTGGAAATCTTGGTTCAAATCTTTCGATATTGGATAAAAGATGTCTTTTTCTTTCAC	FFFFFFF:FFFF:FFFFFFF,F,FFF,FFF:FFFFF:FF:FFFFFFFFFFFFFFFFFFFFFFFFFFFFFFFFFFFFFFFFFFFFFFFFFFFFFFFFFFFFFFFFFFFFFFFFFFFFFFFFFFFFFFFFFFFFFFFFFFFFFFFFFFFFFF	NM:i:0	MD:Z:150	MC:Z:150M	AS:i:150	XS:i:0
A00821:246:HVNJYDSXX:2:1177:11315:21026	147	matK	370	60	150M	=	188	-332	TTGGGATCAATTCATTCCATTTTTCCTTTTTTCGAAGATAAATTTATATATTTCAATCATAAGTCAGATATAAGAATACCCTATCCTATCCATCTGGAAATCTTGGTTCAAATCTTTCGATATTGGATAAAAGATGTCTTTTTCTTTCAC	FFF:FFFFFFFFFFFF:FFFFFFFFF:::FFF,FFF:FFFFFFFFFFFFFFF,FFFFFFFFFFFFFFFFFFFFFFFFFFFFFFFFFFFFFFFFF:FFFFFFFFFFFFFFFFFFFFFFFFFFFFFFFFFFFFFFFFF:FFFFFFFFFFFFF	NM:i:0	MD:Z:150	MC:Z:150M	AS:i:150	XS:i:0
A00821:246:HVNJYDSXX:2:1267:22580:26850	83	matK	370	60	150M	=	215	-305	TTGGGATCAATTCATTCCATTTTTCCTTTTTTCGAAGATAAATTTATATATTTCAATCATAAGTCAGATATAAGAATACCCTATCCTATCCATCTGGAAATCTTGGTTCAAATCTTTCGATATTGGATAAAAGATGTCTTTTTCTTTCAC	FFFFFFFFFFFFFFFFFFFFFFFFFF:FFFFFFFFFFFFFFFFFFFFFFFFFFFFFFFFFFFF:FFFFFFFFFFFFFFFFFFFFFFFFFFFFFFFFFFFFFFFFFFFFFFFFFFFFFFFFFFFFFFFFFFFFFFFFFFFFFFFFFFFFFF	NM:i:0	MD:Z:150	MC:Z:150M	AS:i:150	XS:i:0
A00821:246:HVNJYDSXX:2:1312:32488:6433	163	matK	371	60	150M	=	387	166	TGGGATCAATTCATTCCATTTTTCCTTTTTTCGAAGATAAATTTATATATTTCAATCATAAGTCAGATATAAGAATACCCTATCATATCCATCTGGAAATCTTGGTTCAAATATTTCGATATTGGATAAAAGATGTCTTTTTATTTCACT	FFFFFFFFFFFFFFFFFFFFFFFFFFFFFFFFFFFFFFFFFFF:FFFFFFF:FFFF,FFFF:,FF:F,FFFF,FF:FFFF,F,F,FFFF,F,:FF,FFF,,FFF:FF,FFFF,FF,F,FFFFFF,F:FFFFFFFFF,FFFFF,FFF,F,F	NM:i:3	MD:Z:84C27C29C7	MC:Z:150M	AS:i:135	XS:i:0
A00821:246:HVNJYDSXX:2:1158:3341:31078	147	matK	371	60	150M	=	124	-397	TGGGATCAATTCATTCCATTTTTCCTTTTTTCGAAGATAAATTTATATATTTCAATCATAAGTCAGATATAAGAATACCCTATCCTATCCATCTGGAAATCTTGGTTCAAATCTTTCGATATTGGATAAAAGATGTCTTTTTCTTTCACT	FFFFFFFFFFFFFFFFFFFFFFFFFFFFFFFFFFFFFFFFFFFFFFFFFFFFFFFFFFFFFFFFFFFFFFFFFFF:FFFFFFFFFF:FFFFFFFFFFFFFFFFFFFFFF:FFFFFFFFFFFFFFFFFFFFFFFFFFFFFFFFFFFFFFFF	NM:i:0	MD:Z:150	MC:Z:150M	AS:i:150	XS:i:0
A00821:246:HVNJYDSXX:2:1316:29179:21183	147	matK	371	60	150M	=	150	-371	TGGGATCAATTCATTCCATTTTTCCTTTTTTCGAAGATAAATTTATATATTTCAATCATAAGTCAGATATAAGAATACCCTATCCTATCCATCTGGAAATCTTGGTTCAAATCTTTCGATATTGGATAAAAGATGTCTTTTTCTTTCACT	FFFFFFF,FFFFFFFFFFFFFFFFFFFFF:F:FFFFFFFFFFFFFFFFFFFFFFFFFFFFFFFFFFFFFFFFFFFFFFFFFFFFFFFFFF::FFF:F:FFFFFFFFFFFFFFFFFFFFFFFFFFFFFFFFFFFFFFFFFFFFFFFFFFFF	NM:i:0	MD:Z:150	MC:Z:150M	AS:i:150	XS:i:0
A00821:246:HVNJYDSXX:2:1121:8124:13088	99	matK	373	60	150M	=	720	497	GGATCAATTCATTCCATTTTTCCTTTTTTCGAAGATAAATTTATATATTTCAATCATAAGTCAGATATAAGAATACCCTATCCTATCCATCTGGAAATCTTGGTTCAAATCTTTCGATATTGGATAAAAGATGTCTTTTTCTTTCACTTA	FFFFFFFFFFFFFFFFFFFFFFFFFFFFFFFFFFFFFFFFFFFFFFFFFFFFFFFFFFFFFF:FFFFFFFFFFFFFFFFFFF:FFFFFFFFFFFF:FFFFFFFFFFFF:FFFFFFFFFFFFFFFFFFFFFFF,FFFFFFFFFFFFFFFFF	NM:i:0	MD:Z:150	MC:Z:150M	AS:i:150	XS:i:0
A00821:246:HVNJYDSXX:2:1121:8332:14011	99	matK	373	60	150M	=	720	497	GGATCAATTCATTCCATTTTTCCTTTTTTCGAAGATAAATTTATATATTTCAATCATAAGTCAGATATAAGAATACCCTATCCTATCCATCTGGAAATCTTGGTTCAAATCTTTCGATATTGGATAAAAGATGTCTTTTTCTTTCACTTA	FF:FFF,FFFFFFFFFFFFFFFFFFFFFFFFFFFFFFFF:FFFFFFFFFFFFFFFFFFFFFFFFFFFFFFFFFFFFFFFFFFFFFFFFFFFFFFFFFFFFFF:FFFFFFFFFFFFFFFFFFF:FFFFFFFFFFFFF:FFF:FFFFF:,,F	NM:i:0	MD:Z:150	MC:Z:150M	AS:i:150	XS:i:0
A00821:246:HVNJYDSXX:2:1145:31738:11584	99	matK	373	60	150M	=	665	442	GGATCAATTCATTCCATTTTTCCTTTTTTCGAAGATAAATTTATATATTTCAATCATAAGTCAGATATAAGAATACCCTATCCTATCCATCTGGAAATCTTGGTTCAAATCTTTCGATATTGGATAAAAGATGTCTTTTTCTTTCACTTA	FF:FF,,FFFFFFFFFFFFFFFFFFFFFFFFFFFFFFFFFFFFFFFFFFFFFFFFFFFFFFFFF,FFFFFFFFFFFFFF,FFFFFFFFFFFFFF:FFFFFFFFFFFFF:FFFFFFFFFFFFFFFFFF,FFFFFFFFFFFFFFFFFF:F,F	NM:i:0	MD:Z:150	MC:Z:150M	AS:i:150	XS:i:0
A00821:246:HVNJYDSXX:2:1149:1262:30921	163	matK	373	60	150M	=	517	294	GGATCAATTCATTCCATTTTTCCTTTTTTCGAAGATAAATTTATATATTTCAATCATAAGTCAGATATAAGAATACCCTATCCTATCCATCTGGAAATCTTGGTTCAAATCTTTCGATATTGGATAAAAGATGTCTTTTTCTTTCACTGA	FFF:FFFFFFFFFFFFFFFFFFFFFFFFFFFFFFFF:FFFFFFFFFFFFFFFFFFFFFFFFFFFFFFFFFFFFFF,FFFFFFFFFFFFFFFFFFFFFFFFFFFFFFFFFFFFFFFFF:FFFF:FFFFFFFFFF:FFF:FFF:FFFFFF,F	NM:i:1	MD:Z:148T1	MC:Z:150M	AS:i:148	XS:i:0
A00821:246:HVNJYDSXX:2:1153:24849:17848	147	matK	373	60	150M	=	204	-319	GGATCAATTCATTCCATTTTTCCTTTTTTCGAAGATAAATTTATATATTTCAATCATAAGTCAGATATAAGAATACCCTATCCTATCCATCTGGAAATCTTGGTTCAAATCTTTCGATATTGGATAAAAGATGTCTTTTTCTTTCACTTA	:FFFFFFFFFF,FFFFFFFFFFFFFFFFF,FFFFFFFFFFFFFFFFFFFFFFFFFFFFFFFFFFFFFFFFFFFFFFFFFFFFFFFFFFFFFFFFFFFFFFFFFFFFFFFFFFFFFFFFFFFFFFFFFFFFFFFFFFFFFFFFFFFFFFFF	NM:i:0	MD:Z:150	MC:Z:150M	AS:i:150	XS:i:0
A00821:246:HVNJYDSXX:2:1249:14118:1172	99	matK	374	60	150M	=	500	276	GATCAATTCATTCCATTTTTCCTTTTTTCGAAGATAAATTTATATATTTCAATCATAAGTCAGATATAAGAATACCCTATCCTATCCATCTGGAAATCTTGGTTCAAATCTTTCGATATTGGATAAAAGATGTCTTTTTCTTTCACTTAT	FFFFFFFFF,FFFFFFFFFFFFFFFFFFFFFFFFFFFFFFFFFFFFFFFFFFFFFFFFFFFFFFFFFFFFFFFFFFFFFFF:FFFFFFFFFF:FFFFFFFFFFFF:FFFFFFFFFFFFFFFFFFFFFFFFFFFFF:FFFFFFFFFFF:FF	NM:i:0	MD:Z:150	MC:Z:150M	AS:i:150	XS:i:0
A00821:246:HVNJYDSXX:2:1274:26087:17018	99	matK	374	60	150M	=	599	375	GATCAATTCATTCCATTTTTCCTTTTTTCGAAGATAAATTTATATATTTCAATCATAAGTCAGATATAAGAATACCCTATCCTATCCATCTGGAAATCTTGGTTCAAATCTTTCGATATTGGATAAAAGATGTCTTTTTCTTTCACTTAT	FFFF:FFFFFFFFFFFFFFFFFFFFFFFFFFFFFFFFFFFFFFFFFFFFFFF:FFFFFFFFFF:FFFFFFFF:FFFFFFFFFFFFFFFFFFFFFFFFFFFFFFFFFFFFFFFFFFFFFFFFFFFFFFFFFFFFFF:FFFFFFFFFFFFF:	NM:i:0	MD:Z:150	MC:Z:150M	AS:i:150	XS:i:0
A00821:246:HVNJYDSXX:2:1143:3125:5963	147	matK	374	60	150M	=	261	-263	GATCAATTCATTCCATTTTTCCTTTTTTCGAAGATAAATTTATATATTTCAATCATAAGTCAGATATAAGAATACCCTATCCTATCCATCTGGAAATCTTGGTTCAAATCTTTCGATATTGGATAAAAGATGTCTTTTTCTTTCACTTAT	FFFFFFFFFFF:FFFFFFFFFFFFFFFFFFFFFFFFFFFFFFFFFFFFFFFFFFFFFFFFFFFFFFFFFFFF:FFFFFFFFFFFFFFFFFFFFFFFFFFFFFFFFFFFFFFFFFFFFFFFFFFFFFFFFFFFFFFFFFFFFFFFFFFFFF	NM:i:0	MD:Z:150	MC:Z:150M	AS:i:150	XS:i:0
A00821:246:HVNJYDSXX:2:1268:27751:3114	147	matK	374	60	150M	=	269	-255	GATCAATTCATTCCATTTTTCCTTTTTTCGAAGATAAATTTATATATTTCAATCATAAGTCAGATATAAGAATACCCTATCCTATCCATCTGGAAATCTTGGTTCAAATCTTTCGATATTGGATAAAAGATGTCTTTTTCTTTCACTTAT	FFFFFFFF,FFFFFFFFFFFFFFFFFFFFFFFFFFFFFFFFFFFFFFFFFFFFFFFFFFF:FFFFFFFFFFFFFFFFFFFFFFFFFFFFFFFFFFFFFFFFFFFFFF:FFFFFFFFFFFFFFFFFFFFFFFFFFFFFF:FFFFFFFFFFF	NM:i:0	MD:Z:150	MC:Z:150M	AS:i:150	XS:i:0
A00821:246:HVNJYDSXX:2:1266:23050:22404	99	matK	375	60	150M	=	523	298	ATCAATTCATTCCATTTTTCCTTTTTTCGAAGATAAATTTATATATTTCAATCATAAGTCAGATATAAGAATACCCTATCCTATCCATCTGGAAATCTTGGTTCAAATCTTTCGATATTGGATAAAAGATGTCTTTTTCTTTCACTTATT	FFFFFFFFFFFFFFFFFFFFFFFFFFFFFFFFFFFFFFFFFFFFFFFFFFFFFFFFFFFFFFFFFFFFFFFFFFFFFFFFFFFFFFFFFFFFFFFFFFFFFFFFFFFFFFFFFFFFFFFFFFFFFFF,FFFFFFFFFFFFFFFFFFFFFF	NM:i:0	MD:Z:150	MC:Z:150M	AS:i:150	XS:i:0
A00821:246:HVNJYDSXX:2:1248:7148:33129	147	matK	375	60	150M	=	119	-406	ATCAATTCATTCCATTTTTCCTTTTTTCGAAGATAAATTTATATATTTCAATCATAAGTCAGATATAAGAATACCCTATCCTATCCATCTGGAAATCTTGGTTCAAATCTTTCGATATTGGATAAAAGATGTCTTTTTCTTTCACTTATT	FFFFFFF::FFFFFFFFFFFF:FFFFFFFFFFFFFFFFFFFFFFFFFFFFFFFFFFFFFFFFFFFFFFFFFFFFFFFFFFFFFFFFFFFFFFFFFFFFFFFFFFFFFFFFFFFFFFFFFFFFFFFFFFFFFFFFFFFFFFFFFFFFFFFF	NM:i:0	MD:Z:150	MC:Z:150M	AS:i:150	XS:i:0
A00821:246:HVNJYDSXX:2:1205:20311:28150	147	matK	376	60	150M	=	125	-401	TCAATTCATTCCATTTTTCCTTTTTTCGAAGATAAATTTATATATTTCAATCATAAGTCAGATATAAGAATACCCTATCCTATCCATCTGGAAATCTTGGTTCAAATCTTTCGATATTGGATAAAAGATGTCTTTTTCTTTCACTTATTA	F:FFFFFFFFFFFFFFFFFF:FFFFFFFFFFFFFFFFFFFFFFFFFFFFFFFFFFFFFFFFFFFFFFFFFFFFFFFFFFFFFFFFFFFFFFFFFFFFFFFFFFFFFFFFFFFFFFFFFFFFFFFFFFFFFFFFFFFFFFFFFFFFFFFFF	NM:i:0	MD:Z:150	MC:Z:150M	AS:i:150	XS:i:0
A00821:246:HVNJYDSXX:2:1270:14407:35368	163	matK	377	60	150M	=	578	351	CAATTCATTCCATTTTTCCTTTTTTCGAAGATAAATTTATATATTTCAATCATAAGTCAGATATAAGAATACCCTATCCTATCCATCTGGAAATCTTGGTTCAAATCTTTCGATATTGGATAAAAGATGTCTTTTTCTTTCACTTATTAA	FFFFFFFFFFFFFFFFFFFFFFFFFFFFFF:F,FFFFFFFFF:F:FFFFFFFFFFFFFFFF:FFFFFFFFFFFFFFFFFFFFFFF:FFFFFFFFFFFFFFFFFFFFFFFFFFFFFFF:FFFFFFFF:FFFFFFFFFFF:FFFFFFFFFFF	NM:i:0	MD:Z:150	MC:Z:150M	AS:i:150	XS:i:0
A00821:246:HVNJYDSXX:2:1117:2013:22232	163	matK	378	60	150M	=	608	380	AATTCATTCCATTTTTCCTTTTTTCGAAGATAAATTTATATATTTCAATCATAAGTCAGATATAAGAATACCCTATCCTATCCATCTGGAAATCTTGGTTCAAATCTTTCGATATTGGATAAAAGATGTCTTTTTCTTTCACTTATTAAG	F:,FF,FFFFFFFFFFFFFFFFFFFFFFFFFFFF:FFFFFFFFFFFFFFFFFFFFFFFFFFFFFFFFFFF:FFFF::FFFFFFFFFFFFFFFF:FFFFFFFFFFF:FFFFFFFFFFFF,F:FFFFFFFFFFFFFFFFFF,F,FFFFF:FF	NM:i:0	MD:Z:150	MC:Z:150M	AS:i:150	XS:i:0
A00821:246:HVNJYDSXX:2:1141:7283:3114	99	matK	378	60	150M	=	616	388	AATTCATTCCATTTTTCCTTTTTTCGAAGATAAATTTATATATTTCAATCATAAGTCAGATATAAGAATACCCTATCCTATCCATCTGGAAATCTTGGTTCAAATCTTTCGATATTGGATAAAAGATGTCTTTTTCTTTCACTTATTAAG	:FFFFFFFFFFFFFFFFFFFF:FFFFFFFFFFFFFFFFFFFFFFFFFFFFFFFFFFFFFFFFFFFFFFFFFFFFFFFFFFFFFFFFFFFFFFFFFFFFFFFFFFFFFFFFFFFFFFFFFFFFFFFFFFFFFFFFFF:FFFFFFFFFFFFF	NM:i:0	MD:Z:150	MC:Z:150M	AS:i:150	XS:i:0
A00821:246:HVNJYDSXX:2:1123:30834:26365	83	matK	380	60	150M	=	233	-297	TTCATTCCATTTTTCCTTTTTTCGAAGATAAATTTATATATTTCAATCATAAGTCAGATATAAGAATACCCTATCCTATCCATCTGGAAATCTTGGTTCAAATCTTTCGATATTGGATAAAAGATGTCTTTTTCTTTCACTTATTAAGGT	FFFF:FFFFFFFFFFFF:FFFFFFFFFFFFFFFFFFFFFFFFFFFFFFFFFFFFFFFF:FFFFFFFFFFFFFFFFFFFFFFFFFFFFFFFFFFFFFFFFFFFFFFFFFFFFFFFFFFFFFFFFFFFFFFFFFFFFFFFFFFFFFFFFFFF	NM:i:0	MD:Z:150	MC:Z:150M	AS:i:150	XS:i:0
A00821:246:HVNJYDSXX:2:1127:24460:3082	147	matK	380	60	150M	=	102	-428	TTCATTCCATTTTTCCTTTTTTCGAAGATAAATTTATATATTTCAATCATAAGTCAGATATAAGAATACCCTATCCTATCCATCTGGAAATCTTGGTTCAAATCTTTCGATATTGGATAAAAGATGTCTTTTTCTTTCACTTATTAAGGT	FFFFF:FFFFFFFFFF:F:F:FFFFFFFFFFFFFFFFFFFFFFFFFFFFFFFFFFFFFFFFFF:FFFFFFFFFFFFFFFFFFFFFFFFFFF:FFFFFFFFFFFFFFFFFFFFFFFFFFFFFFFFFFFFFFFFFFFFFFFFFFFFFFFFFF	NM:i:0	MD:Z:150	MC:Z:150M	AS:i:150	XS:i:0
A00821:246:HVNJYDSXX:2:1173:12581:33270	99	matK	381	60	150M	=	592	361	TCATTCCATTTTTCCTTTTTTCGAAGATAAATTTATATATTTCAATCATAAGTCAGATATAAGAATACCCTATCCTATCCATCTGGAAATCTTGGTTCAAATCTTTCGATATTGGATAAAAGATGTCTTTTTCTTTCACTTATTAAGGTT	F:FFFFFFFFFFFFFFFFFFFFFFFFFFFFFFFFFFFFFFFFFFFFFFFFFFFFFFFFFFFFFFF:FFFFFFFFFFFFFFFFFFFFFFFFFFFFFFFFFFFFFFFFFFFFFFFFFFFFFFFFFFFFFF,F:FFFFFF:FFFFFFFFFFFF	NM:i:0	MD:Z:150	MC:Z:150M	AS:i:150	XS:i:0
A00821:246:HVNJYDSXX:2:1147:3794:12226	147	matK	381	60	150M	=	223	-308	TCATTCCATTTTTCCTTTTTTCGAAGATAAATTTATATATTTCAATCATAAGTCAGATATAAGAATACCCTATCCTATCCATCTGGAAATCTTGGTTCAAATCTTTCGATATTGGATAAAAGATGTCTTTTTCTTTCACTTATTAAGGTT	FFFFFFFFFFFFFFFFFFFFFFFFFFFFFFFFFFFFFFFFFF:F:FFFFFFFFFFFFFFFFFFFF,FFFFF:FFFFFFFFF:FFFFFFFFFFFFFFFFFFFFFFFFFFFFFFFFFFFFFFFFFFFFFFFFFFFFFFFFFFFFFFFFFFFF	NM:i:0	MD:Z:150	MC:Z:150M	AS:i:150	XS:i:0
A00821:246:HVNJYDSXX:2:1219:30725:11929	99	matK	382	60	150M	=	552	320	CATTCCATTTTTCCTTTTTTCGAAGATAAATTTATATATTTCAATCATAAGTCAGATATAAGAATACCCTATCCTATCCATCTGGAAATCTTGGTTCAAATCTTTCGATATTGGATAAAAGATGTCTTTTTCTTTCACTTATTAAGGTTG	FFFF:FFFFFFFFFFFFFFFFFFFF:FFF:FFFFFFFFFFFFFFFFFFFFFFFFFFFFFFF,FFFFFFFFFFF:FFFF:FFFFFFFFFFFFFF,FFFFFFFFFFFFFFFFF:FFFFFFF:FFF:FFFFFFFFFFFFF:FF:FFFFFFFFF	NM:i:0	MD:Z:150	MC:Z:150M	AS:i:150	XS:i:0
A00821:246:HVNJYDSXX:2:1239:29369:9079	163	matK	382	60	150M	=	555	323	CATTCCATTTTTCCTTTTTTCGAAGATAAATTTATATATTTCAATCATAAGTCAGATATAAGAATACCCTATCCTATCCATCTGGAAATCTTGGTTCAAATCTTTCGATATTGGATAAAAGATGTCTTTTTCTTTCACTTATTAAGGTTG	FFFFFFFFFFFFFFFFFFFFFFFFFFFFFFFFFFFFFFFFFFFFFFFFFFFFFFFFFFFFFFFFFFFFFFFFFFFFFFFFFFFFFFFFFFFFFFFFFFFFFFFFFFFFFFFFFFFFFFFFFFFFFFFFFFFFFFFFFFF:FFFFFFFFFF	NM:i:0	MD:Z:150	MC:Z:150M	AS:i:150	XS:i:0
A00821:246:HVNJYDSXX:2:1311:27407:33426	83	matK	382	60	150M	=	242	-290	CATTCCATTTTTCCTTTTTTCGAAGATAAATTTATATATTTCAATCATAAGTCAGATATAAGAATACCCTATCCTATCCATCTGGAAATCTTGGTTCAAATCTTTCGATATTGGATAAAAGATGTCTTTTTCTTTCACTTATTAAGGTTG	FFFFFFFFFFFFFFF:FFFF:FFFFFFFFFFFFFFFFFFF:FFFFFFFFFFFFFFFFFFFFFFFFFFFFFFFFFFFFFFFFFFFFFFFFFFFFFFFFFFFFFFFFFFFFFFFFFFFFFFFFFFFFFFFFFFFFFFFFFFFFFFFFFFFFF	NM:i:0	MD:Z:150	MC:Z:150M	AS:i:150	XS:i:0
A00821:246:HVNJYDSXX:2:1311:24560:12931	147	matK	384	60	150M	=	138	-396	TTCCATTTTTCCTTTTTTCGAAGATAAATTTATATATTTCAATCATAAGTCAGATATAAGAATACCCTATCCTATCCATCTGGAAATCTTGGTTCAAATCTTTCGATATTGGATAAAAGATGTCTTTTTCTTTCACTTATTAAGGTTGTT	FFFFFFFFFFFFFFFFFFFFFFFFFFFFFFFFFFFFFFFFFFFFF,FFFFFFFFFFFFFFFFFFFFFFFFFFFFFFFFFFFFFFFFFFFFFFFFFFFFFFFFFFFFFFFFFFFFFFFFFFFFFF:FFFFFFFFFFFFFFFFFFFFFFFFF	NM:i:0	MD:Z:150	MC:Z:150M	AS:i:150	XS:i:0
A00821:246:HVNJYDSXX:2:1155:19922:11913	83	matK	385	60	150M	=	169	-366	TCCATTTTTCCTTTTTTCGAAGATAAATTTATATATTTCAATCATAAGTCAGATATAAGAATACCCTATCCTATCCATCTGGAAATCTTGGTTCAAATCTTTCGATATTGGATAAAAGATGTCTTTTTCTTTCACTTATTAAGGTTGTTT	FFFFFFFFFFFFFFFFFFFFFFFFFFFFFFFFFFFF::FFFFFFFFFFFFFFFFFFFFFFFFFFFFFFFFFFFFFFFFFFFFFFFFFFFFFFFFFFFFFFFFFFFFFFFFFFFFFFFFFFFFFFFFFFFFFFFFFFFFFFFFFFFFFFFF	NM:i:0	MD:Z:150	MC:Z:150M	AS:i:150	XS:i:0
A00821:246:HVNJYDSXX:2:1302:3242:18317	83	matK	385	60	150M	=	251	-284	TCCATTTTTCCTTTTTTCGAAGATAAATTTATATATTTCAATCATAAGTCAGATATAAGAATACCCTATCCTATCCATCTGGAAATCTTGGTTCAAATCTTTCGATATTGGATAAAAGATGTCTTTTTCTTTCACTTATTAAGGTTGTTT	FFFFFFF:FFF:FF:FFFFFFFFFFFFFFFFFFFFFFFFF:FF,FF:FFFFFFFFFFFFFFFFFFF::FFFF:FFFFFFFFFFFFFFFFFFFF:FFFFFFFFFFFFFFFFFFFFFFFFFFFFFFFFFFFFFFFFF:FFFFFFFFFFFFFF	NM:i:0	MD:Z:150	MC:Z:150M	AS:i:150	XS:i:0
A00821:246:HVNJYDSXX:2:1138:14832:20917	163	matK	387	60	150M	=	493	256	CATTTTTCCTTTTTTCGAAGATAAATTTATATATTTCAATCATAAGTCAGATATAAGAATACCCTATCCTATCCATCTGGAAATCTTGGTTCAAATCTTTCGATATTGGATAAAAGATGTCTTTTTCTTTCACTTATTAAGGTTGTTTTT	FFFFFFFFFFFFFFFFFFFFFFFFFFFFFFFFFFFFFFFFFFFFFFFFFFFFFFFFFFFFFFFFFFFFFFFFFFFFFFFFFFFFFFFFFFFFFF,FFFFF:FFFFFFFFFFFFFF:FFFFFFFFFFFFFFFFFFFFFFFFFFFFFFFFFF	NM:i:0	MD:Z:150	MC:Z:150M	AS:i:150	XS:i:0
A00821:246:HVNJYDSXX:2:1145:11288:11397	99	matK	387	60	150M	=	623	386	CATTTTTCCTTTTTTCGAAGATAAATTTATATATTTCAATCATAAGTCAGATATAAGAATACCCTATCCTATCCATCTGGAAATCTTGGTTCAAATCTTTCGATATTGGATAAAAGATGTCTTTTTCTTTCACTTATTAAGGTTGTTTTT	FFFFFFFFFFFFFFFFFFFFFFFFFFFFFFFFFFFFFFFFFFFFFFFFFFFFFFFFFFFFFFFFFFFFFFFFFFFFFFFFFFFFFFFFFFFFFFFFFF:FFFFFFFFFFFFFFF:FFFFFFFFFFFFFFFFFFFFFFFFFFFFFFFFFFF	NM:i:0	MD:Z:150	MC:Z:150M	AS:i:150	XS:i:0
A00821:246:HVNJYDSXX:2:1255:2880:15499	163	matK	387	60	150M	=	676	439	CATTTTTCCTTTTTTCGAAGATAAATTTATATATTTCAATCATAAGTCAGATATAAGAATACCCTATCCTATCCATCTGGAAATCTTGGTTCAAATCTTTCGATATTGGATAAAAGATGTCTTTTTCTTTCACTTATTAAGGTTGTTTTT	FFFFFFFFFFFFFFFFFFFFFFFFFFFFFF:FFFFFFFFFFFFFFFFFFFFFFFFFFFFFFFFFF,FFFFFFFF,FFFFFF,FFFFFFF,FFFFFFFFFFFFF,FFFFFFFFFFFFFFFFFFFFFFFFFFF:F:FFFFFFFFFFFFFFF,	NM:i:0	MD:Z:150	MC:Z:150M	AS:i:150	XS:i:0
A00821:246:HVNJYDSXX:2:1312:32488:6433	83	matK	387	60	150M	=	371	-166	CATTTTTCCTTTTTTCGTAGATAAATTTATATATTTCAATCATAAGTCAGATATAAGAATACCCTATCCTATCCATCTGGAAATCTTGGTTCAAATCTTTCGATATTGGATAAAAGATGTCTTTTTCTTTCACTTATTAAGGTTGTTTTT	F:,FFF:,F,FFFFF,:,FFFFFFFFFFFFFFFFFFFFFFFFFFFFFFFFFFFFFFFFFFFFFFFFFFFFFFFFFFFFFFFFFFFFFFFFFFFFFFFFFFFFFFFFFFFFFFFFFFFFFFFF:FFFFFFFFFFFFFFFFFFFFFFFFFFF	NM:i:1	MD:Z:17A132	MC:Z:150M	AS:i:145	XS:i:0
A00821:246:HVNJYDSXX:2:1120:32597:34209	147	matK	388	60	150M	=	197	-341	ATTTTTCCTTTTTTCGAAGATAAATTTATATATTTCAATCATAAGTCAGATATAAGAATACCCTATCCTATCCATCTGGAAATCTTGGTTCAAATCTTTCGATATTGGATAAAAGATGTCTTTTTCTTTCACTTATTAAGGTTGTTTTTT	FFFFFFFF,FFFFFFFFFFFFFFF:FFFFFFFFFFFFFFFFFFF:FFFFFFFF:FFFFFFFFFFFFFFFFFFFFFFFFFFFFFFFFFFFFFFFFFFFFFFFFFFFFFFFFFFFFFFFFFFFFFFFFFFFFFFFFFFFFFFFFFF:FFFFF	NM:i:0	MD:Z:150	MC:Z:150M	AS:i:150	XS:i:0
A00821:246:HVNJYDSXX:2:1152:14163:35289	147	matK	389	60	150M	=	230	-309	TTTTTCCTTTTTTCGAAGATAAATTTATATATTTCAATCATAAGTCAGATATAAGAATACCCTATCCTATCCATCTGGAAATCTTGGTTCAAATCTTTCGATATTGGATAAAAGATGTCTTTTTCTTTCACTTATTAAGGTTGTTTTTTT	,:F:FFFFFFFFFFFFFFFFFFFFFFFFFFFFF:FFFFFFFFFFFFFFFFFFFFFFF:FFFFFFFFFFFFFFFFFFFFFFFFFFFFFFFFFFFFFFFFFFFFFFFFFFFFFFFFFFFFFFFFFFFFF:FFFFFFFFFFFFFFFF:FFFFF	NM:i:0	MD:Z:150	MC:Z:150M	AS:i:150	XS:i:0
A00821:246:HVNJYDSXX:2:1147:28565:26287	99	matK	390	60	150M	=	450	210	TTTTCCTTTTTTCGAAGATAAATTTATATATTTCAATCATAAGTCAGATATAAGAATACCCTATCCTATCCATCTGGAAATCTTGGTTCAAATCTTTCGATATTGGATAAAAGATGTCTTTTTCTTTCACTTATTAAGGTTGTTTTTTTA	FFFFFFFFFFFFFFFFFFFF:FFFFFFFFFFFFFFFFFFFFFFFFFFFFFFFFFFFFFFFFFFFFFFFFFFFFFFFFFFFFFFFFFFFFFFFFFFFFF:FF,FFFFFFFFFFFFFFFFFFFFFFFFFFF:,FFFFFFFFFFFFFFFF:FF	NM:i:0	MD:Z:150	MC:Z:150M	AS:i:150	XS:i:0
A00821:246:HVNJYDSXX:2:1229:25635:8312	147	matK	390	60	150M	=	267	-273	TTTTCCTTTTTTCGAAGATAAATTTATATATTTCAATCATAAGTCAGATATAAGAATACCCTATCCTATCCATCTGGAAATCTTGGTTCAAATCTTTCGATATTGGATAAAAGATGTCTTTTTCTTTCACTTATTAAGGTTGTTTTTTTA	FFFFFFF:FFFFFFFFFFFFFFFFFFFFFFFFFFFFFFFFFFFFFFFFFFFFFFFFFFFFFFFFFFFFFFFFFFFFFFFFF:FFFFFFFFFFFFFFFFFFFFFFFFFFFFFFFFFFFFFFFFFFFFFFFFFFFFFFFFFFFFFFFFFFFF	NM:i:0	MD:Z:150	MC:Z:150M	AS:i:150	XS:i:0
A00821:246:HVNJYDSXX:2:1174:23873:20791	147	matK	391	60	150M	=	224	-317	TTTCCTTTTTTCGAAGATAAATTTATATATTTCAATCATAAGTCAGATATAAGAATACCCTATCCTATCCATCTGGAAATCTTGGTTCAAATCTTTCGATATTGGATAAAAGATGTCTTTTTCTTTCACTTATTAAGGTTGTTTTTTTAT	F:FF:FF:FFF:F:FFFF:F:FFFFFFFFFFFFFFFFFFFFFFFFFFFFFFFFFFFFFFFFFFFFFFFFFFFFFFFFFF:FFFF:F,FFFFFFFFFF:FFFFFFFFF:FFFFFF::FFFFF:FFFFFFFFFFFFFFFFFFFFFFFFFFFF	NM:i:0	MD:Z:150	MC:Z:150M	AS:i:150	XS:i:0
A00821:246:HVNJYDSXX:2:1235:27534:19930	83	matK	391	60	150M	=	290	-251	TTTCCTTTTTTCGAAGATAAATTTATATATTTCAATCATAAGTCAGATATAAGAATACCCTATCCTATCCATCTGGAAATCTTGGTTCAAATCTTTCGATATTGGATAAAAGATGTCTTTTTCTTTCACTTATTAAGGTTGTTTTTTTAT	FFFFFFFFFFFFFFFFFFFFFFFFFFFFFFF:FFFFFFF::FFFFF:FFFFFFFFFFFFFFFFFFFFFFFFFFFFFFFFFFFFFFFFFFFFFFFFFFFFFFFFFFFFFFFFFFFFFFFFFFFFFFFFFF:FFFFFFFFFFFFFFFFFFF:	NM:i:0	MD:Z:150	MC:Z:150M	AS:i:150	XS:i:0
A00821:246:HVNJYDSXX:2:1204:19804:16157	99	matK	392	60	150M	=	565	323	TTCCTTTTTTCGAAGATAAATCTATATATTTCAATCATAAGTCAGATATAAGAATACCCTATCCTATCCATCTGGAAATCTTGGTTCAAATCTTTCGATATTGGATAAAAGATGTCTTTTTCTTTCACTTATTAAGGTTGTTTTTTTATT	FFFFFFFFFFFFFFFFFFFFFFFFFFFFFFFFFFFFFFFFFFFFFFFFFFFFFFFFFFFFFFFFFFFFFFFFFFFFFFFFFFFFFFFFFFFFF:FFFFFFFFFFFFFFFFFFFFFFFFFFF:FFFFFFFFF,F,FFFFFFFFFFFFF:FF	NM:i:1	MD:Z:21T128	MC:Z:150M	AS:i:145	XS:i:0
A00821:246:HVNJYDSXX:2:1229:8269:5603	163	matK	392	60	150M	=	534	292	TTCCTTTTTTCGAAGATAAATTTATATATTTCAATCATAAGTCAGATATAAGAATACCCTATCCTATCCATCTGGAAATCTTGGTTCAAATCTTTCGATATTGGATAAAAGATGTCTTTTTCTTTCACTTATTAAGGTTGTTTTTTTATT	FFFFFFFFFFFFFFFFFF,FFFFFFFFFFFFFFFFFFFFFFFFFFFFFFFFFFFFFFFFF:FFFFFFFFF:FFFFFFFFFFFFFFFFFFFFFFFFFFFF:FFFFFFFFFFFFFFFFFFFFFFFFF,FFFFF,F:FF:FFFFFFFFFFFFF	NM:i:0	MD:Z:150	MC:Z:150M	AS:i:150	XS:i:0
A00821:246:HVNJYDSXX:2:1226:5981:13416	147	matK	392	60	150M	=	207	-335	TTCCTTTTTTCGAAGATAAATTTATATATTTCAATCATAAGTCAGATATAAGAATACCCTATCCTATCCATCTGGAAATCTTGGTTCAAATCTTTCGATATTGGATAAAAGATGTCTTTTTCTTTCACTTATTAAGGTTGTTTTTTTATT	FFFFF:F:FFFFFFFFF::FFFFFFFFFFF:FFFFFFFFFFFFFFFFFF:FFFFFFFFFFF:FFF:FFFFFFF:FFFFF:F:FFFF:FFFFFF:FFFFFFFFFFFFFFFFFFFF:FFFFFFFFFFFFFFFFFFFFFFFFFF:FFFFF:FF	NM:i:0	MD:Z:150	MC:Z:150M	AS:i:150	XS:i:0
A00821:246:HVNJYDSXX:2:1303:3866:18239	163	matK	393	60	150M	=	562	319	TCCTTTTTTCGAAGATAAATTTATATATTTCAATCATAAGTCAGATATAAGAATACCCTATCCTATCCATCTGGAAATCTTGGTTCAAATCTTTCGATATTGGATAAAAGATGTCTTTTTCTTTCACTTATTAAGGTTGTTTTTTTATTA	FFFFFFFFF:F:FFFFFFFFFF:FFFFFFFFFFFFFFFFFFFFFFFFFFFFFFFFFFFFFFFFFFFFFFFFFFFFFFFFFF:FFFFFFFFFFFFFFFFFFFF:FF,FFFFFFFF,FFFFF:FFFFFFFFFFFFFFFFFFFFFFFFFFF:F	NM:i:0	MD:Z:150	MC:Z:150M	AS:i:150	XS:i:0
A00821:246:HVNJYDSXX:2:1128:16179:12696	163	matK	395	60	150M	=	677	432	CTTTTTTCGAAGATAAATTTATATATTTCAATCATAAGTCAGATATAAGAATACCCTATCCTATCCATCTGGAAATCTTGGTTCAAATCTTTCGATATTGGATAAAAGATGTCTTTTTCTTTCACTTATTAAGGTTGTTTTTTTATTACT	FFF:FFFFFFFFF:FFFF:FFFFFFFFFFFFFFFFFFFF:FFFFFFFFFFFFFFFFFFFFFFF:,FFFFFFFFFFFFFFFFFFFFFFFFFFFFFFFFFF:FFFFFFFFFFFFFFFFFFFF,FFFF::FF:FFFF:FF::FFFFFFFFF:F	NM:i:0	MD:Z:150	MC:Z:150M	AS:i:150	XS:i:0
A00821:246:HVNJYDSXX:2:1276:16269:4836	99	matK	395	60	150M	=	468	223	CTTTTTTCGAAGATAAATTTATATATTTCAATCATAAGTCAGATATAAGAATACCCTATCCTATCCATCTGGAAATCTTGGTTCAAATCTTTCGATATTGGATAAAAGATGTCTTTTTCTTTCACTTATTAAGGTTGTTTTTTTATTACT	FFFFFFFFFFFFFFFFFFFFFFFFFFFFFFFFFFFFFFFFFFFFFFFFFFFFFFFFFFFFFFFFFFFFFFFFFFFFFFFFFFFF:FFFFFFFFFFFFFFFFFFFFF:FFFFFFFFFFFFFFFFFFFFFFFFFFFFFFFFFFFFFFFFFFF	NM:i:0	MD:Z:150	MC:Z:150M	AS:i:150	XS:i:0
A00821:246:HVNJYDSXX:2:1223:24849:24017	99	matK	396	60	150M	=	820	574	TTTTTTCGAAGATAAATTTATATATTTCAATCATAAGTCAGATATAAGAATACCCTATCCTATCCATCTGGAAATCTTGGTTCAAATCTTTCGATATTGGATAAAAGATGTCTTTTTCTTTCACTTATTAAGGTTGTTTTTTTATTACTA	FFFFFFFFFFFFFFFFFFFFFFFFFFFFFFFFFFFFFFFFFFFFFFFFFFFFFFFFFFFFFFFFFFFFFFFF:FFFFFFFFFFFFFFFFFFFFFFFFFFFFFFFFFFFFFFFFFFFFFFFFFFFFFFFFFFFFFFFFFFFFFFFFFF:FF	NM:i:0	MD:Z:150	MC:Z:150M	AS:i:150	XS:i:0
A00821:246:HVNJYDSXX:2:1223:25192:25269	99	matK	396	60	150M	=	820	574	TTTTTTCGAAGATAAATTTATATATTTCAATCATAAGTCAGATATAAGAATACCCTATCCTATCCATCTGGAAATCTTGGTTCAAATCTTTCGATATTGGATAAAAGATGTCTTTTTCTTTCACTTATTAAGGTTGTTTTTTTATTACTA	FFFFFFFFFFFFFFFFFFFFFFFFFFFFFFFFFFFFFFFFFFFFFFFFFFFFFFFFFFFFFFFFFFFFFFFFFFFFFFFFFFFFFFFFFFFFFFFFFFFFFFFFFFFFFFFFFFFFFFFFF:F:F:FFFFFFF:F:FFFFFFFFFFF:FF	NM:i:0	MD:Z:150	MC:Z:150M	AS:i:150	XS:i:0
A00821:246:HVNJYDSXX:2:1147:5575:26678	99	matK	397	60	150M	=	619	372	TTTTTCGAAGATAAATTTATATATTTCAATCATAAGTCAGATATAAGAATACCCTATCCTATCCATCTGGAAATCTTGGTTCAAATCTTTCGATATTGGATAAAAGATGTCTTTTTCTTTCACTTATTAAGGTTGTTTTTTTATTACTAT	FFFFFFFFFFFFFFFFFFFFFFFFFFFFFFFFFFFFFFFFFFFFFFFFFFFFFFFFFFFFFFFFFFFFFFFFFFFFFFFFFFFF:FFFFFFFFFFFFFFFFFFFFFFFFFFFFFFFFFFFFFF:FFFFFFFFFFFFFFFFFFFFFF:FFF	NM:i:0	MD:Z:150	MC:Z:150M	AS:i:150	XS:i:0
A00821:246:HVNJYDSXX:2:1147:5692:26757	99	matK	397	60	150M	=	619	372	TTTTTCGAAGATAAATTTATATATTTCAATCATAAGTCAGATATAAGAATAACCAATCCTATCCATCTGGAAATCTTGGTTCAAATCTTTCGATATTGGATAAAAGATGTCTTTTTCTTTAACTTAGTAAGGTTGTTTTTTTATTACTAT	FFF,F:,FFFF,FF,FF,FFFFFFFFFFFFFFF:FF,:FF,F:FFF,FFFF,FF,FF,FFFF:FFFF::F:FFFF,F,,,F,FF,F::FFFF::F,F,FFF:FFF,F:,,:F,FFF,F,:,,FFFF,:F,F:,FF,FFFF:FF:FF,F:F	NM:i:4	MD:Z:51C2T65C5T23	MC:Z:150M	AS:i:130	XS:i:0
A00821:246:HVNJYDSXX:2:1109:28754:9330	83	matK	397	60	150M	=	150	-397	TTTTTCGAAGATAAATTTATATATTTCAATCATAAGTCAGATATAAGAATACCCTATCCTATCCATCTGGAAATCTTGGTTCAAATCTTTCGATATTGGATAAAAGATGTCTTTTTCTTTCACTTATTAAGGTTGTTTTTTTATTACTAT	FFFFFFFFFFFFFFFFFFFFFFFFFFFFFFFFFFFFFFFFFFFFFFFFF:FFFFFFFFFFFFFFFFFFFFFFFFFFFFFFFFFFFFFFFFFFFFFFFFFFFFFFFFFFFFFFFFFFFFFFFFFF:FFFFFFFFFFFFFFFFFFFFFFFFF	NM:i:0	MD:Z:150	MC:Z:150M	AS:i:150	XS:i:0
A00821:246:HVNJYDSXX:2:1206:1922:12774	147	matK	397	60	150M	=	187	-360	TTTTTCGAAGATAAATTTATATATTTCAATCATAAGTCAGATATAAGAATACCCTATCCTATCCATCTGGAAATCTTGGTTCAAATCTTTCGATATTGGATAAAAGATGTCTTTTTCTTTCACTTATTAAGGTTGTTTTTTTATTACTAT	FFFFFFFFFFFFFFFFFFFFFFFFFFFFFFFFFFFFFFFFFFFFFFFFFFFFFFF,FFF::FFFFFFFFFFFFFFFFFFFFFFFFFFFFF:FFFFFFFFFFFFFFFFFFFFFFFFFFFFFFFFFFFFFFFFFFFFFFFFFFFFFFFFFFF	NM:i:0	MD:Z:150	MC:Z:150M	AS:i:150	XS:i:0
A00821:246:HVNJYDSXX:2:1145:28709:3991	163	matK	398	60	150M	=	704	456	TTTTCGAAGATAAATTTATATATTTCAATCATAAGTCAGATATAAGAATACCCTATCCTATCCATCTGGAAATCTTGGTTCAAATCTTTCGATATTGGATAAAAGATGTCTTTTTCTTTCACTTATTAAGGTTGTTTTTTTATTACTATT	FFFFFFFFFFFFFFFFFFFFFFFFFFFFFFFFFFFFFFFFFFFFFFFFFFFFFFFFFFFFFFFFFFFFFFFFFFFFFFFF:FFFFFFFFFFFFFFFF::FFFFFFFFFF,FFFFFF:FFF,FFFFFFFFF,FFF:FFFFFFFFFF,FFF,	NM:i:0	MD:Z:150	MC:Z:150M	AS:i:150	XS:i:0
A00821:246:HVNJYDSXX:2:1125:27642:33019	99	matK	399	60	150M	=	627	378	TTTCGAAGATAAATTTATATATTTCAATCATAAGTCAGATATAAGAATACCCTATCCTATCCATCTGGAAATCTTGGTTCAAATCTTTCGATATTGGATAAAAGATGTCTTTTTCTTTCACTTATTAAGGTTGTTTTTTTATTACTATTG	FFFFFFFFFFFFFFFFFFFFFFFFFFFFFFFFFFFFFF:FFFFFFFFFFFFFFFFFFF:FFFFFFFFFFFFFFFFFFFFFFFFFFFFFFFF:FFFFFFFFFFFFFFFFFFFFFFFFFFFFFFFFFFFFFFFFFFFFFFFFFFFFFFFFFF	NM:i:0	MD:Z:150	MC:Z:150M	AS:i:150	XS:i:0
A00821:246:HVNJYDSXX:2:1150:31593:20760	147	matK	399	60	150M	=	163	-386	TTTCGAAGATAAATTTATATATTTCAATCATAAGTCAGATATAAGAATACCCTATCCTATCCATCTGGAAATCTTGGTTCAAATCTTTCGATATTGGATAAAAGATGTCTTTTTCTTTCACTTATTAAGGTTGTTTTTTTATTACTATTG	FFFFFFFFFFFFFFFFFFFFFFFFFFFFFFFFFFFFFFFFFFFFFFFFFFFFFFFFFFFFFFFFFFFFFFFFFFFFFFFFFFFFFFFFFFFFFFFFFFFFFFFFFFFFF:FFFFFFFFFFFFFFFFFFFFFFFFFFFFFFFFFFFFFFFF	NM:i:0	MD:Z:150	MC:Z:150M	AS:i:150	XS:i:0
A00821:246:HVNJYDSXX:2:1176:7012:6433	83	matK	399	60	150M	=	165	-384	TTTCGAAGATAAATTTATATATTTCAATCATAAGTCAGATATAAGAATACCCTATCCTATCCATCTGGAAATCTTGGTTCAAATCTTTCGATATTGGATAAAAGATGTCTTTTTCTTTCACTTATTAAGGTTGTTTTTTTATTACTATTG	FFFFFFFFFFFFFFFFFFFFFFF:FFFFFFFFFFFFFFFFFFFFFFFFFFFFFFFFFFFFFFFFFFFFFFFFFFFFFFFFFFFFFFFFFFFFFFFFFFFFFFFFFFFFFFFFFFFFFFFFFFFFFFFFFFFFFFFFFFFFFFFFFFFFFF	NM:i:0	MD:Z:150	MC:Z:150M	AS:i:150	XS:i:0
A00821:246:HVNJYDSXX:2:1173:10438:24236	147	matK	401	60	150M	=	326	-225	TCGAAGATAAATTTATATATTTCAATCATAAGTCAGATATAAGAATACCCTATCCTATCCATCTGGAAATCTTGGTTCAAATCTTTCGATATTGGATAAAAGATGTCTTTTTCTTTCACTTATTAAGGTTGTTTTTTTATTACTATTGTG	FFFFFFFFFFFFFFFFFFFFFFFFFFFFFFFFFFFFFFFFFFFFFFFFFFFFF:FFFFFF:FFFFFFFFFFFFFFFFFFFFFFFFFFFFFFFFFFFFFFFFFFFFFFFFFFFFFFFFFFFFFFFFFFFFFFFFFFFFFFFFFFFFFFFFF	NM:i:0	MD:Z:150	MC:Z:150M	AS:i:150	XS:i:0
A00821:246:HVNJYDSXX:2:1307:20618:21605	83	matK	401	60	150M	=	280	-271	TCGAAGATAAATTTATATATTTCAATCATAAGTCAGATATAAGAATACCCTATCCTATCCATCTGGAAATCTTGGTTCAAATCTTTCGATATTGGATAAAAGATGTCTTTTTCTTTCACTTATTAAGGTTGTTTTTTTATTACTATTGTG	FFFFFFFFFFFFFFFFFFFFF:FFFFFFFFFFFFFFFFFFFFFFFFFFFFF:FFFFFFFFFFFF::FFFFFFF:::FFF:FFFFFFFFFFFFFFFFFFFFFFFFFF:FFFFFFFFFFF:FFFFFFFFFFFFF:FFFFFFFFFFFFF:FFF	NM:i:0	MD:Z:150	MC:Z:150M	AS:i:150	XS:i:0
A00821:246:HVNJYDSXX:2:1125:10773:29105	163	matK	402	60	150M	=	486	234	CGAAGATAAATTTATATATTTCAATCATAAGTCAGATATAAGAATACCCTATCCTATCCATCTGGAAATCTTGGTTCAAATCTTTCGATATTGGATAAAAGATGTCTTTTTCTTTCACTTATTAAGGTTGTTTTTTTATTACTATTGTGA	FFFFFFFFFFFFF:FFFFFFFFFFFFFFFFFFFFFFFFFFFFFFFFFFFFFFFFFFFFFFFFFFFFFFFF,FFFFFFFFFFFFFFFFFFFFFFFFFFFFFFFFFFFFFFFFFFFFFFFFFFFFFFFFFFFFFFFFFFFFFFFFFFFFFFF	NM:i:0	MD:Z:150	MC:Z:150M	AS:i:150	XS:i:0
A00821:246:HVNJYDSXX:2:1222:2401:15295	99	matK	402	60	150M	=	655	403	CGAAGATAAATTTATATATTTCAATCATAAGTCAGATATAAGAATACCCTATCCTATCCATCTGGAAATCTTGGTTCAAATCTTTCGATATTGGATAAAAGATGTCTTTTTCTTTCACTTATTAAGGTTGTTTTTTTATTACTATTGTGA	FFFFFFFF:F:FFFFFFFFFFFFFFFFFFFFFFFFFFFFFFFFFFFFFFF:FFFFFFFFFFFFFFFFFFFFFFFFFFFFFFFFFFFFFFFFFFFFFF:FFFFFFF:FFFFFFF:FFFF,,FFF:F:FFFFFFFFFFFFFFFFFF:FFFFF	NM:i:0	MD:Z:150	MC:Z:150M	AS:i:150	XS:i:0
A00821:246:HVNJYDSXX:2:1222:3911:17722	99	matK	402	60	150M	=	655	403	CGAAGATAAATTTATATATTTCAATCATAAGTCAGATATAAGAATACCCTATCCTATCCATCTGGAAATCTTGGTTCAAATCTTTCGATATTGGATAAAAGATGTCTTTTTCTTTCACTTATTAAGGTTGTTTTTTTATTACTCTTGTGA	FFF,:FFFFF::FFFF,FFFFFFFFFFFF,FFFFFFFFFFFFFFFFFFFFF,FF:FFFFF:FFFFF:F:F:FFFFFFFFFFFFFFFFFFFFFFF:FF:FFFFFFFFFF:FF:F:FFFF,:F,FF::FF,FFFF:F,F::FFFF,:FF,,F	NM:i:1	MD:Z:143A6	MC:Z:150M	AS:i:145	XS:i:0
A00821:246:HVNJYDSXX:2:1213:14507:19633	99	matK	404	60	150M	=	626	372	AAGATAAATTTATATATTTCAATCATAAGTCAGATATAAGAATACCCTATCCTATCCATCTGGAAATCTTGGTTCAAATCTTTCGATATTGGATAAAAGATGTCTTTTTCTTTCACTTATTAAGGTTGTTTTTTTATTACTATTGTGACG	FFFFFFFFFFFFFFFFFFFFFFFFFFFFFFFFFFFFFFFFFFFFFFFFFFFFFFFFFFFFFFFFFFFFFFFFFFFFFFFFFFFFFF:FFFFFFFFFFFFFFFFFFFFFFFFFFFFFFFFFFFF:FFFFFFFFFFFFFFFFFFFFFFFFFF	NM:i:0	MD:Z:150	MC:Z:150M	AS:i:150	XS:i:0
A00821:246:HVNJYDSXX:2:1238:5050:32534	99	matK	404	60	150M	=	625	371	AAGATAAATTTATATATTTCAATCATAAGTCAGATATAAGAATACCCTATCCTATCCATCTGGAAATCTTGGTTCAAATCTTTCGATATTGGATAAAAGATGTCTTTTTCTTTCACTTATTAAGGTTGTTTTTTTATTACTATTGTGACG	FFFFFFFFFFFFFFFFFFFFFFFFFFFFFFFFFFFFFFFFFFFFFFFFFFFFFFFFFFFFFFFFFFFFFFFFFFFFFFFFFFFFFFFFFFFFFFFFFFFFFFFFFFFFFFFFFFFFF:FFFFFFFFFFFFFFFFFFFFFFFFFFFFFFFF	NM:i:0	MD:Z:150	MC:Z:150M	AS:i:150	XS:i:0
A00821:246:HVNJYDSXX:2:1120:2474:13448	99	matK	405	60	150M	=	609	354	AGATAAATTTATATATTTCAATCATAAGTCAGATATAAGAATACCCTATCCTATCCATCTGGAAATCTTGGTTCAAATCTTTCGATATTGGATAAAAGATGTCTTTTTCTTTCACTTATTAAGGTTGTTTTTTTATTACTATTGTGACGA	,FFFFFF:FFFFFFFFFFFFFFFFFFFFFFFFFFFFFFFFFFFFFFFFFFFFFFFFFFFFFFFFFFFFFFFFFFFFFFFF:FFFFFFFFFFFFFFFFFFFFFFF:FFFFF:FFFF,FF:F:FFFFFFFF:FFF:FFFFFF:FFFFFFFFF	NM:i:0	MD:Z:150	MC:Z:150M	AS:i:150	XS:i:0
A00821:246:HVNJYDSXX:2:1212:19316:18161	163	matK	405	60	150M	=	474	219	AGATAAATTTATATATTTCAATCATAAGTCAGATATAAGAATACCCTATCCTATCCATCTGGAAATCTTGGTTCAAATCTTTCGATATTGGATAAAAGATGTCTTTTTCTTTCACTTATTAAGGTTGTTTTTTTATTACTATTGTGACGA	FFFFFFFFFFFFFFFFFFFFFFFFFFFFFFFFFFFFFFFFFFFFFFFFFFFFFFFFFFFFFFFFFFFFFFFFFFFFFFFFFFFFFFFFFFFFFFFFFFFFFFFFFFFFFFFFFFFFFFFFFFFFFFFFFFFFFFFFFFFFFFF:FFFFFF	NM:i:0	MD:Z:150	MC:Z:150M	AS:i:150	XS:i:0
A00821:246:HVNJYDSXX:2:1112:19280:24987	99	matK	406	60	150M	=	536	280	GATAAATTTATATATTTCAATCATAAGTCAGATATAAGAATACCCTATCCTATCCATCTGGAAATCTTGGTTCAAATCTTTCGATATTGGATAAAAGATGTCTTTTTCTTTCACTTATTAAGGTTGTTTTTTTATTACTATTGTGACGAT	FFFFFFFFFFFFFFFFFFFFFFFFFFFFFFFFFFFFFFFFFFFFFFFFFFFFFFFFFFFFFFFFFFFFFFFFFFFFFFFFFFFFFFFFFFFFFFF:FFFFFFFFFFFFFFFF:::FFFFFFFFFFFFFFFFFFFFFF:FF:FFFFFFFFF	NM:i:0	MD:Z:150	MC:Z:150M	AS:i:150	XS:i:0
A00821:246:HVNJYDSXX:2:1125:28375:34538	83	matK	406	60	150M	=	56	-500	GATAAATTTATATATTTCAATCATAAGTCAGATATAAGAATACCCTATCCTATCCATCTGGAAATCTTGGTTCAAATCTTTCGATATTGGATAAAAGATGTCTTTTTCTTTCACTTATTAAGGTTGTTTTTTTATTACTATTGTGACGAT	FFFFFFFFFFFFFFFFFFF:FFFFFFFFFFFFFFFFFFFFFFFFFF:FFFF:FFFFFFFFFFFFFFF:FFFFFFFFFFFFFFFFFFFFFFFFFFFFFFFFFFFFFFFFFFFFFFFFFFFFFFFFFFFFFFFFFFFFFFFFFFFFFFFFFF	NM:i:0	MD:Z:150	MC:Z:150M	AS:i:150	XS:i:0
A00821:246:HVNJYDSXX:2:1272:9805:24706	163	matK	408	60	150M	=	533	275	TAAATTTATATATTTCAATCATAAGTCAGATATAAGAATACCCTATCCTATCCATCTGGAAATCTTGGTTCAAATCTTTCGATATTGGATAAAAGATGTCTTTTTCTTTCACTTATTAAGGTTGTTTTTTTATTACTATTGTGACGATTG	FFFFFFFFFFFFFFFFFFFFFFFFFFFFFFFFFFFFFFFFFFFFFFFFFFFFFFFFFFFFFFFFF:FFFFFFFFFFFFFFFF:FFFFFFFFFFFFFFFFFFFFFFFFFFFFF:FFF:F:FFFFFFFFFFFFFFFFFF:FFFFF:FFFFFF	NM:i:0	MD:Z:150	MC:Z:150M	AS:i:150	XS:i:0
A00821:246:HVNJYDSXX:2:1112:29776:35994	163	matK	409	60	150M	=	571	308	AAATTTATATATTTCAATCATAAGTCAGATATAAGAATACCCTATCCTATCCATCTGGAAATCTTGGTTCAAATCTTTCGATATTGGATAAAAGATGTCTTTTTCTTTCACTTATTAAGGTTGTTTTTTTATTACTATTGTGACGATTGT	FFFFFFFFFFFFFFFFFFFFFFFFFFFFFFFFFFF::FFFFFFFFFFFFFFFFFFFFFFFFFFFFFFFFFFFFFFFFFFFFFFFFFFFFFFFFFFFFFFFFFFFFFFFFFFFFFFFFFFFFFFFFFFFFFFFFFFFFFFFFFFFFFFFFF	NM:i:0	MD:Z:150	MC:Z:4S146M	AS:i:150	XS:i:0
A00821:246:HVNJYDSXX:2:1264:2175:9424	163	matK	409	60	150M	=	693	434	AAATTTATATATTTCAATCATAAGTCAGATATAAGAATACCCTATCCTATCCATCTGGAAATCTTGGTTCAAATCTTTCGATATTGGATAAAAGATGTCTTTTTCTTTCACTTATTAAGGTTGTTTTTTTATTACTATTGTGACGATTGT	FFFFFFFFFFFFFFFFFFFFFFFFFFFFFFFFFFFF:FFFFFFFFFFFFFFFFFFFFFFFFFFFFFFFFFFFFFFFFFFFFFFFFFF:FFFFFFFFFFFFFFFF:FFFFF:FFFFFFFFFFFFFFFFFFF:FFF,FFFFFFFFFFFFFFF	NM:i:0	MD:Z:150	MC:Z:150M	AS:i:150	XS:i:0
A00821:246:HVNJYDSXX:2:1264:3152:14591	163	matK	409	60	150M	=	693	434	AAATTTATATATTTCAATCATAAGTCAGATATAAGAATACCCTATCCTATCCATCTGGAAATCTTGGTTCAAATCTTTCGATATTGGATAAAAGATGTCTTTTTCTTTCACTTATTAAGGTTGTTTTTTTATTACTATTGTGACGATTGT	FFFFFFFFFFFFFFFFFFFFFFFFFF:FFFFFFFFFFFFFFF:FFFFFFFFFFFFFFFFFFFFFFFFFFFFFFF:FFFFFFFFFFFFFFFFFFFFFFFFF,FFFFFFFFFFFFF:FFFFFFFFFFFFFFFFFFFFFFF:FFFFFFFFFFF	NM:i:0	MD:Z:150	MC:Z:150M	AS:i:150	XS:i:0
A00821:246:HVNJYDSXX:2:1172:24596:25457	99	matK	411	60	150M	=	647	386	ATTTATATATTTCAATCATAAGTCAGATATAAGAATACCCTATCCTATCCATCTGGAAATCTTGGTTCAAATCTTTCGATATTGGATAAAAGATGTCTTTTTCTTTCACTTATTAAGGTTGTTTTTTTATTACTATTGTGACGATTGTGA	FFFFFFFFFFFFFF,FFFFFFFFFFFFFFFF:FFFFFFFFFFFFFFFFFFFFFFFFFFFF:FFFFFFFFFFFFFFFFFFFFF:FFFFFFF:F:,FFF:FFFFF,FFF,:F,FF:FFFFF,FFFFFFFFF:F:FFFFFFFFFF:FFFFFF:	NM:i:0	MD:Z:150	MC:Z:150M	AS:i:150	XS:i:0
A00821:246:HVNJYDSXX:2:1172:23936:25567	99	matK	411	60	150M	=	647	386	ATTTATATATTTCAATCATAAGTCAGATATAAGAATACCCTATCCTATCCATCTGGAAATCTTGGTTCAAATCTTTCGATATTGGATAAAAGATGTCTTTTTCTTTCACTTATTAAGGTTGTTTTTTTATTACTATTGTGACGATTGTGA	FFFFFFFFFFFFFF:FFFFFFFFF,FF:FFFFFFF:FFFFFFFFFF:FF,FFFFFFFFFF:F,:FF:FFFFFF,F::FFFFFF,FFFFFF,,F::FFFFF::,F,FFF,,F,:FF:FF::F:FF,:::FFF:F,FF:FFFFFFF:FFFFF	NM:i:0	MD:Z:150	MC:Z:150M	AS:i:150	XS:i:0
A00821:246:HVNJYDSXX:2:1216:11532:14669	99	matK	411	60	150M	=	539	278	ATTTATATATTTCAATCATAAGTCAGATATAAGAATACCCTATCCTATCCATCTGGAAATCTTGGTTCAAATCTTTCGATATTGGATAAAAGATGTCTTTTTCTTTCACTTATTAAGGTTGTTTTTTTATTACTATTGTGACGATTGTGA	FFFFFFFFFFFFFFFFFFFFFFFFFFFFFFFFFFFFFFFFFFFFFFFFFFF:FFFFFFFFFFFFFFFFFFFFFFFFFFFFFFFFFFFFFFFFFFFFFFFFFF:F:FFF:F,FFFF,FFFFFFFF,FFFFFF:FF,FFFFFFFF:FFFFF:	NM:i:0	MD:Z:150	MC:Z:150M	AS:i:150	XS:i:0
A00821:246:HVNJYDSXX:2:1216:11496:14732	99	matK	411	60	150M	=	539	278	ATTTATATATTTCAATCATAAGTCAGATATAAGAATACCCTATCCTATCCATCTGGAAATCTTGGTTCAAATCTTTCGATATTGGATAAAAGATGTCTTTTTCTTTCACTTATTAAGGTTGTTTTTTTATTACTATTGTGACGATTGTGA	FFFFFFFFFFFFFFFFFFFFFFFFFFFFFFFFFFFFFFFFFFFFFFFFFF:FFFFFFFFFFFFFFFFFFFFFFF:FFFF,FFFFFFFFFFFFFFFFFF,F:F,FFFFF,F:FFFFFFFFFFFFFFFFFFFFFFFFFFFFFFFFFFFFFFF	NM:i:0	MD:Z:150	MC:Z:150M	AS:i:150	XS:i:0
A00821:246:HVNJYDSXX:2:1127:11885:32158	99	matK	413	60	150M	=	603	340	TTATATATTTCAATCATAAGTCAGATATAAGAATACCCTATCCTATCCATCTGGAAATCTTGGTTCAAATCTTTCGATATTGGATAAAAGATGTCTTTTTCTTTCACTTATTAAGGTTGTTTTTTTATTACTATTGTGACGATTGTGACG	FFFFFFFFFFFFFFFFFFFFFFFFFFFFFFFFFFFFFFFFFFFFFFFFFFFFFFFFFFFFFFFFFFFFFFFFFFFFFFFFFFFFFFFFFFFFFFFFFFFFFFFFFFFFFFFFFFFFFFFFFFFFFFFFFF:FFFFFFFFFFFFFFFFFFF	NM:i:0	MD:Z:150	MC:Z:150M	AS:i:150	XS:i:0
A00821:246:HVNJYDSXX:2:1303:13015:13448	83	matK	413	60	150M	=	169	-394	TTATATATTTCAATCATAAGTCAGATATAAGAATACCCTATCCTATCCATCTGGAAATCTTGGTTCAAATCTTTCGATATTGGATAAAAGATGTCTTTTTCTTTCACTTATTAAGGTTGTTTTTTTATTACTATTGTGACGATTGTGACG	FFFFFFFFFFFFFFFFFFFFFFFFF,F,FFFFFFFFFFFF::FFFFFFFFFFFFFFFFFFFFFFFFFFFFFFFFFFFFFFFFFFFFFFFFFFFFFFFFFFF:FFFFFFFFFFFFFFFFFFFFFFFFFFFFFFFFFFFFFFFFFFFFFFFF	NM:i:0	MD:Z:150	MC:Z:150M	AS:i:150	XS:i:0
A00821:246:HVNJYDSXX:2:1133:4987:27884	99	matK	414	60	150M	=	587	322	TATATATTTCAATCATAAGTCAGATATAAGAATACCCTATCCTATCCATCTGGAAATCTTGGTTCAAATCTTTCGATATTGGATAAAAGATGTCTTTTTCTTTCACTTATTAAGGTTGTTTTTTTATTACTATTGTGACGATTGTGACGA	FFFFFFFFFFF:FFFFFFFFFFF:FFFFFFFFFFFFFFFFFFFFFFFFFFFFFFFFFFFFFFFFFFFFFF::FFFFFFFFFFFFF,FFF,FFF:FFF:FFFFFFFF::F,:,:FFF,FFFFF,FFFFFF,F,FFFFFF,FFFFFFF:FFF	NM:i:0	MD:Z:150	MC:Z:22M1I127M	AS:i:150	XS:i:0
A00821:246:HVNJYDSXX:2:1106:1904:2566	163	matK	415	60	150M	=	609	344	ATATATTTCAATCATAAGTCAGATATAAGAATACCCTATCCTATCCATCTGGAAATCTTGGTTCAAATCTTTCGATATTGGATAAAAGATGTCTTTTTCTTTCACTTATTAAGGTTGTTTTTTTATTACTATTGTGACGATTGTGACGAT	FFFFFFFFFFFFFFFFFFFFFFFFFFFFFFFFFFFFFFFFFFFFFF:FFFFFFFFFFFFFFFFFFFFFFFFFFFFFFFFFFFFFFFFFFFFFFF:FFFFF,FFFFF:FFFFFFFFFFFFFFFFFFFFFFFFF:FFFFFFFFFFFFFFFFF	NM:i:0	MD:Z:150	MC:Z:150M	AS:i:150	XS:i:0
A00821:246:HVNJYDSXX:2:1223:19370:7420	163	matK	415	60	150M	=	615	350	ATATATTTCAATCATAAGTCAGATATAAGAATACCCTATCCTATCCATCTGGAAATCTTGGTTCAAATCTTTCGATATTGGATAAAAGATGTCTTTTTCTTTCACTTATTAAGGTTGTTTTTTTATTACTATTGTGACGATTGTGACGAT	FFFFFFFFFFFFFFFFFFFFFFFFFFFFFFFFFFFFFFFFFFFFFFFFFFFFFFFFFFFFFFFFFFFFFFFFFFFFFFFFFFFFFF:FF:FFF:FFFFFFFFFFF:FFFFFFFFFFFFFFFFFFFFFFFF:FFFFFFFFFFFFFFFFFF,	NM:i:0	MD:Z:150	MC:Z:150M	AS:i:150	XS:i:0
A00821:246:HVNJYDSXX:2:1220:24162:9549	147	matK	416	60	150M	=	185	-381	TATATTTCAATCATAAGTCAGATATAAGAATACCCTATCCTATCCATCTGGAAATCTTGGTTCAAATCTTTCGATATTGGATAAAAGATGTCTTTTTCTTTCACTTATTAAGGTTGTTTTTTTATTACTATTGTGACGATTGTGACGATT	,FFFFFFFFFFF:FFF:FFFFFFFFFFFFF:FFFF:F,FFFFFFFFFFFFFFFFFFFFFFFFFFFFFFFFFFF:FFFFFFFFFFFFFFFFFFFFFFFFFFFFFFFFFFFFFFFFFFFFFFFFF:F:FFF:FFFFFFFFFFFFFFFFFFFF	NM:i:0	MD:Z:150	MC:Z:150M	AS:i:150	XS:i:0
A00821:246:HVNJYDSXX:2:1275:12852:4805	163	matK	418	60	150M	=	628	360	TATTTCAATCATAAGTCAGATATAAGAATACCCTATCCTATCCATCTGGAAATCTTGGTTCAAATCTTTCGATATTGGATAAAAGATGTCTTTTTCTTTCACTTATTAAGGTTGTTTTTTTATTACTATTGTGACGATTGTGACGATTGT	FFFFFFFFFFFFFFFFFFFFFFFFFFFFFFFFFFFFFFFFFFFFFFFFFFFFFFFFFFFFFFFFFFFFFFFF,FFFFFFFFFF:FFFFFFFFFFFFFFFFFF:FF:FFFFFFFFFFFFFFFFFF:FFFFFFFFFFFFFFFFFFFFFFFFF	NM:i:0	MD:Z:150	MC:Z:150M	AS:i:150	XS:i:0
A00821:246:HVNJYDSXX:2:1111:27498:24377	99	matK	419	60	150M	=	555	286	ATTTCAATCATAAGTCAGATATAAGAATACCCTATCCTATCCATCTGGAAATCTTGGTTCAAATCTTTCGATATTGGATAAAAGATGTCTTTTTCTTTCACTTATTAAGGTTGTTTTTTTATTACTATTGTGACGATTGTGACGATTGTG	FFFFFFFFFFFFFFFFFFFFFFFFFFFFFFFFFFFFFFFFFFFFFFFFFFFFFFFFFFFFFFFFFFFFFFF:FFFFFFFFFFFFFFFFFFFFFFFFFFFFF,,F,FFFFFFFFFFFFFFFFFFF,FFFFFFFFFFFFFFFFFFFFFFFFF	NM:i:0	MD:Z:150	MC:Z:150M	AS:i:150	XS:i:0
A00821:246:HVNJYDSXX:2:1222:24180:27680	99	matK	419	60	150M	=	594	325	ATTTCAATCATAAGTCAGATATAAGAATACCCTATCCTATCCATCTGGAAATCTTGGTTCAAATCTTTCGATATTGGATAAAAGATGTCTTTTTCTTTCACTTATTAAGGTTGTTTTTTTATTACTATTGTGACGATTGTGACGATTGTG	FFFFFFFFFFFFFFFFFFFFFFFFFFFFFFFFFFFFFFFFFFFFFFFFFFFFFFFFFFFFFFFFFFFFFFFFFFFFFFFFFFFFFFFFFFFFFFFFFFFFFFFF:FFFFFFFFFFFFFFFFFFFFFFFFFFFF:FFFFFFFFFFFFFFFF	NM:i:0	MD:Z:150	MC:Z:150M	AS:i:150	XS:i:0
A00821:246:HVNJYDSXX:2:1308:14940:24706	99	matK	419	60	150M	=	671	402	ATTTCAATCATAAGTCAGATATAAGAATACCCTATCCTATCCATCTGGAAATCTTGGTTCAAATCTTTCGATATTGGATAAAAGATGTCTTTTTCTTTCACTTATTAAGGTTGTTTTTTTATTACTATTGTGACGATTGTGACGATTGTG	FFFFFFFFFFFFFFFFFFFFFFFFFFFFFFFFFFFFFFFFFFFFFFFFFFFFFFFFFFFFFFFFFFF:FFFFFFFFFFFFFF,F::FFFF,FFF:FFFFF:FF::FFFFFF:FFFFFFFFFFF:FFF,FFFFFFF:FFFFFFFFFFFFFF	NM:i:0	MD:Z:150	MC:Z:150M	AS:i:150	XS:i:0
A00821:246:HVNJYDSXX:2:1319:3902:8061	99	matK	419	60	150M	=	671	402	ATTTCAATCATAAGTCAGATATAAGAATACCCTATCCTATCCATCTGGAAATCTTGGTTCAAATCTTTCGATATTGGATAAAAGATGTCTTTTTCTTTCACTTATTAAGGTTGTTTTTTTATTACTATTGTGACGATTGTGACGATTGTG	FFFFFFFFFFFFFFFFFFFFFFFFFFFF:FFFFFFFFF:FFFFFFFFFFFFFFFFFFFFFFFFFF::FFF:FFFFFFFFFFFFFFFFFFF:FFFF:FFFF,::FFFFFFFFFFFFFFFFFFFFFF:FFFFFFFFFFFFF:FFFFF:FFFF	NM:i:0	MD:Z:150	MC:Z:150M	AS:i:150	XS:i:0
A00821:246:HVNJYDSXX:2:1116:2889:25692	83	matK	419	60	150M	=	235	-334	ATTTCAATCATAAGTCAGATATAAGAATACCCTATCCTATCCATCTGGAAATCTTGGTTCAAATCTTTCGATATTGGATAAAAGATGTCTTTTTCTTTCACTTATTAAGGTTGTTTTTTTATTACTATTGTGACGATTGTGACGATTGTG	FFFFFFFFFFFFFFFFFFF:FFFFFFFFFFFFFFFFFFFFFF:FFFFFFFFFFFFFFFFFFFFFFFFFFFFFFFFFFFFFFFFFFFFFFFFFFFFFFFFFFFFFFFFFFFFFFFFFFFFF:FFFFFFFFFFFFFFFFFFFFFFFFFFFFF	NM:i:0	MD:Z:150	MC:Z:150M	AS:i:150	XS:i:0
A00821:246:HVNJYDSXX:2:1163:15067:19288	83	matK	420	60	150M	=	186	-384	TTTCAATCATAAGTCAGATATAAGAATACCCTATCCTATCCATCTGGAAATCTTGGTTCAAATCTTTCGATATTGGATAAAAGATGTCTTTTTCTTTCACTTATTAAGGTTGTTTTTTTATTACTATTGTGACGATTGTGACGATTGTGA	FFFFFFFFFFFFFFFFFFFFFFFFFFFFFFFFFFFFFFFFFFFFFFFFFFFFFFFFFFFFFFFFFFFFFFFFFFFFFFFFFFFFFFFFFFFFFFFFFFFFFFFFFFFFFFFFFFFFFFFFFFFFFFFFFFFFFFFFFFFFFFFFFFFFFF	NM:i:0	MD:Z:150	MC:Z:150M	AS:i:150	XS:i:0
A00821:246:HVNJYDSXX:2:1163:14461:20588	83	matK	420	60	150M	=	186	-384	TTTCAATCATAAGTCAGATATAAGAATACCCTATCCTATCCATCTGGAAATCTTGGTTCAAATCTTTCGATATTGGATAAAAGATGTCTTTTTCTTTCACTTATTAAGGTTGTTTTTTTATTACTATTGTGACGATTGTGACGATTGTGA	FFFFFFFFFFFF::FFFFFFFFFFFF,FFFFFF::FFF:FF,FF,:FFF:,FF:F:FF:FF::FFFFFFFFFFFFFFFFFFF:FFFFFFFFFFFFFFFFF:FFFF,FFFFFF::FFFFFFFFF:F,FFFFFFFFFFFFFFFFFFFFFFFF	NM:i:0	MD:Z:150	MC:Z:150M	AS:i:150	XS:i:0
A00821:246:HVNJYDSXX:2:1316:21965:16673	83	matK	420	60	150M	=	223	-347	TTTCAATCATAAGTCAGATATAAGAATACCCTATCCTATCCATCTGGAAATCTTGGTTCAAATCTTTCGATATTGGATAAAAGATGTCTTTTTCTTTCACTTATTAAGGTTGTTTTTTTATTACTATTGTGACGATTGTGACGATTGTGA	FFFFFFFFFFFFFFFFFF:FFFFFFFFFFFFF,FFF:FFFFFFFFFFFFFFFFFFFFFFFFFFF:FFFFFFFFFFFFFFFFFFFFF:FFFFFFFFFFFFFF,FFFFFFFFFFFFFFFFFFFFFFFFFFFFFFFFFFFFFFF:FFFFFFFF	NM:i:0	MD:Z:150	MC:Z:150M	AS:i:150	XS:i:0
A00821:246:HVNJYDSXX:2:1155:14516:28667	163	matK	421	60	150M	=	609	338	TTCAATCATAAGTCAGATATAAGAATACCCTATCCTATCCATCTGGAAATCTTGGTTCAAATCTTTCGATATTGGATAAAAGATGTCTTTTTCTTTCACTTATTAAGGTTGTTTTTTTATTACTATTGTGACGATTGTGACGATTGTGAC	FFFFFFFFFFFFFFFFFFFFFFFFFFFFFFF,FFFFFFFFFFFFFFFFFFFFFFFFFFFFFFFFFFFFF:FFFFFFFFFFFF:FF,FFFFFFFFFFFFFF,FFFF:FFFFFFFFF,FFFFF:FFF:FFFFFFFF:FFFF:FFF:FFFFFF	NM:i:0	MD:Z:150	MC:Z:150M	AS:i:150	XS:i:0
A00821:246:HVNJYDSXX:2:1259:19895:31657	163	matK	421	60	150M	=	561	290	TTCAATCATAAGTCAGATATAAGAATACCCTATCCTATCCATCTGGAAATCTTGGTTCAAATCTTTCGATATTGGATAAAAGATGTCTTTTTCTTTCACTTATTAAGGTTGTTTTTTTATTACTATTGTGACGATTGTGACGATTGTGAC	FFFFFFFFFFFFFFFFFFFFFFFFFFFFFFFFFFFFFFFFFFFFFFFFFFFFFFFFFFFFFFFFFFFFFFFFFFFFFFFFFFFFFFFFFFFFFFFFFFFFFF:FFFFFFFFFFFFFFFFFFFFFFFFFFFFFFFFFFFFFFFFFFFFFFF	NM:i:0	MD:Z:150	MC:Z:150M	AS:i:150	XS:i:0
A00821:246:HVNJYDSXX:2:1261:10710:25676	99	matK	421	60	150M	=	649	378	TTCAATCATAAGTCAGATATAAGAATACCCTATCCTATCCATCTGGAAATCTTGGTTCAAATCTTTCGATATTGGATAAAAGATGTCTTTTTCTTTCACTTATTAAGGTTGTTTTTTTATTACTATTGTGACGATTGTGACGATTGTGAC	FFFFFFFFFFFFFFFFFFFFFFFFFFFFFFFFFFFFFFFFFFFFFFFFFFFFFFFFFFFFFFFFFFFFFFFFFFFFFFFFFFFFFFFFFFFFFFFFFFFFFFFFFFFFFFFFFFFFFFFFFF,FFFFFFFFFFFFFFFFFFFFFFFFFFF	NM:i:0	MD:Z:150	MC:Z:150M	AS:i:150	XS:i:0
A00821:246:HVNJYDSXX:2:1113:24243:9846	83	matK	421	60	150M	=	273	-298	TTCAATCATAAGTCAGATATAAGAATACCCTATCCTATCCATCTGGAAATCTTGGTTCAAATCTTTCGATATTGGATAAAAGATGTCTTTTTCTTTCACTTATTAAGGTTGTTTTTTTATTACTATTGTGACGATTGTGACGATTGTGAC	F:FFFFFFF::FFFFFFFFFFFFFFFFFFFFFFFF:FFFFFFFFFFFFFFFFFFFFFFF:FFFFFFFFFFFFFFFFFFFFFFFFFFFFFFFFFFFFFFFFFFFFFFFFFFFFFFFFFFFFFFFFFFFFFFFFFFFFFFFFFFFFFFFFFF	NM:i:0	MD:Z:150	MC:Z:150M	AS:i:150	XS:i:0
A00821:246:HVNJYDSXX:2:1272:14109:18505	163	matK	422	60	150M	=	664	392	TCAATCATAAGTCAGATATAAGAATACCCTATCCTATCCATCTGGAAATCTTGGTTCAAATCTTTCGATATTGGATAAAAGATGTCTTTTTCTTTCACTTATTAAGGTTGTTTTTTTATTACTATTGTGACGATTGTGACGATTGTGACG	FFFFFFFFFFFFF:FFFFFFFFFFFFFFFFFFFFFFFFFFFFFFFFFFFF:FFFFFFFFFFFFFFFFFFFFFFFFFFFFFFFFFFFFFFFFFFFFFFFFFFFFFFFFFFFFFFFFFFFFFFFFFFFFFFFFFFFFFF:FFFFFF:FFFFF	NM:i:0	MD:Z:150	MC:Z:150M	AS:i:150	XS:i:0
A00821:246:HVNJYDSXX:2:1320:8838:20306	83	matK	422	60	150M	=	235	-337	TCAATCATAAGTCAGATATAAGAATACCCTATCCTATCCATCTGGAAATCTTGGTTCAAATCTTTCGATATTGGATAAAAGATGTCTTTTTCTTTCACTTATTAAGGTTGTTTTTTTATTACTATTGTGACGATTGTGACGATTGTGACG	FFFFFFFFFFFFFFFFFFFFFFFF:FFFFFFFFFF:FFFFFFFFFFF:FFFFFFFFFFFFFFFFFFFFFFFFFFFFFFFFFFFFFFFFFFFFFFFFFFFFFFFFFFFFFF::FFFFFFFFFFFFFFFFFFFFFFFFFFFFFFFFFFFFFF	NM:i:0	MD:Z:150	MC:Z:150M	AS:i:150	XS:i:0
A00821:246:HVNJYDSXX:2:1277:1334:27727	163	matK	423	60	150M	=	583	310	CAATCATAAGTCAGATATAAGAATACCCTATCCTATCCATCTGGAAATCTTGGTTCAAATCTTTCGATATTGGATAAAAGATGTCTTTTTCTTTCACTTATTAAGGTTGTTTTTTTATTACTATTGTGACGATTGTGACGATTGTGACGA	FFFFFFF,FFFFFFFFFFFFFFFFFFFFFF:FFFFFFFFFFFFFFFF:FF:FFFFFFFFFFF:FFFF:F:FFFFFFFFFFFFFFF:FFFFFFFFFFFF,FFF,FFFFFFFFFFF:FFFFFF:,FFFFFFFF,,FFFFFFFFF:F:FFFFF	NM:i:0	MD:Z:150	MC:Z:150M	AS:i:150	XS:i:0
A00821:246:HVNJYDSXX:2:1278:3305:1110	163	matK	423	60	150M	=	583	310	CAATCATAAGTCAGATATAAGAATACCCTATCCTATCCATCTGGAAATCTTGGTTCAAATCTTTCGATATTGGATAAAAGATGTCTTTTTCTTTCACTTATTAAGGTTGTTTTTTTATTACTATTGTGACGATTGTGACGATTGTGACGA	FFFFFFFFFFFFFFFFFFFFFFFFFFF:FFFFFFFFFFFFFFFFFFFFF:FFFFFFFFFFFFFFF:FFFFF:FFFFFFFFFFFFF,FFFFF,FFFFFFFFFF:FFFFFF:FFFF:FFFF:FFF:FFFFFFFF:FFFFFFFFFF:FFFF:F	NM:i:0	MD:Z:150	MC:Z:150M	AS:i:150	XS:i:0
A00821:246:HVNJYDSXX:2:1212:12897:11240	83	matK	424	60	150M	=	230	-344	AATCATAAGTCAGATATAAGAATACCCTATCCTATCCATCTGGAAATCTTGGTTCAAATCTTTCGATATTGGATAAAAGATGTCTTTTTCTTTCACTTATTAAGGTTGTTTTTTTATTACTATTGTGACGATTGTGACGATTGTGACGAG	F:FFFFFFFFFFFFFFFFFFFFFFFFFFFFFFFFFFF:FFFFFFFFFFFFFFFFFFFFFFFFFFFFFFFFFFFFFFFFFFFFFFFFFFFFFFFFFFFFFF:FFFFFFFF:FFFF:FFFFFFFFFFFFFFFFFFFFFFFFFFFFFFFFFFF	NM:i:0	MD:Z:150	MC:Z:150M	AS:i:150	XS:i:0
A00821:246:HVNJYDSXX:2:1259:2501:11052	83	matK	424	60	150M	=	338	-236	AATCATAAGTCAGATATAAGAATACCCTATCCTATCCATCTGGAAATCTTGGTTCAAATCTTTCGATATTGGATAAAAGATGTCTTTTTCTTTCACTTATTAAGGTTGTTTTTTTATTACTATTGTGACGATTGTGACGATTGTGACGAG	FFFFFF:FFFFFFFFFFF,FFF:FFFFF:FFF:F:FFFFFFFFFFFFFFFFF:FFFFFFFFFFFFFFFFFFFFFFFFFFFFFFFFFFFFFFFFFFFFFFFFFFFFFFFFFFFFFFF:FFF:FFFFFFFFFFFFFFFFFFFFFFFFFFFFF	NM:i:0	MD:Z:150	MC:Z:150M	AS:i:150	XS:i:0
A00821:246:HVNJYDSXX:2:1103:8992:14998	99	matK	425	60	150M	=	607	332	ATCATAAGTCAGATATAAGAATACCCTATCCTATCCATCTGGAAATCTTGGTTCAAATCTTTCGATATTGGATAAAAGATGTCTTTTTCTTTCACTTATTAAGGTTGTTTTTTTATTACTATTGTGACGATTGTGACGATTGTGACGAGA	FFFFFFFFFFFFFFFFFFFFFFFFFFFFFFFF,FFFFFFFFFFFFFFFFFFFFFFFFFFFFFFFFFFFFFF:FFFFFFFFFFFFFF:FFFFFFFFFFFF:F,FF:FFFFFFFFFFFFFFFFFFFFFFFFFFFFFFFFFF:FFFFFFFFFF	NM:i:0	MD:Z:150	MC:Z:150M	AS:i:150	XS:i:0
A00821:246:HVNJYDSXX:2:1114:11261:33489	163	matK	425	60	150M	=	610	335	ATCATAAGTCAGATATAAGAATACCCTATCCTATCCATCTGGAAATCTTGGTTCAAATCTTTCGATATTGGATAAAAGATGTCTTTTTCTTTCACTTATTAAGGTTGTTTTTTTATTACTATTGTGACGATTGTGACGATTGTGACGAGA	FFFFFFFFFFFFFFFFFFFFFFFFFFFFFFFFFFFFFFFFFFFFFFFFFFFFFFFFFFFFFFFFFFFFFFFFFFFFFFFFFFFFFFFFFFFFFFFFFFFFF:FFFFFFFFFFFFFFFFFFFFFFFFFFFFFFFFFF:FFFFFFFFFFFFF	NM:i:0	MD:Z:150	MC:Z:150M	AS:i:150	XS:i:0
A00821:246:HVNJYDSXX:2:1133:18927:18897	163	matK	425	60	150M	=	639	364	ATCATAAGTCAGATATAAGAATACCCTATCCTATCCATCTGGAAATCTTGGTTCAAATCTTTCGATATTGGATAAAAGATGTCTTTTTCTTTCACTTATTAAGGTTGTTTTTTTATTACTATTGTGACGATTGTGACGATTGTGACGAGA	FFFFFFFFFFFFFFFFFFFFFFFFFFFFFFFFFFFFF:FFFFFFFFFFFFFFFFFFFFFFFFFFFFFFFFFFFFF,FFFFFF:FFFFFFFFFFFFF:FFFF:FFFFFFFFFFFFFFFFFFFFFFFFFFF::FFFFFFFFFFFFFFFF:FF	NM:i:0	MD:Z:150	MC:Z:150M	AS:i:150	XS:i:0
A00821:246:HVNJYDSXX:2:1134:25907:26976	99	matK	426	60	150M	=	642	366	TCATAAGTCAGATATAAGAATACCCTATCCTATCCATCTGGAAATCTTGGTTCAAATCTTTCGATATTGGATAAAAGATGTCTTTTTCTTTCACTTATTAAGGTTGTTTTTTTATTACTATTGTGACGATTGTGACGATTGTGACGAGAA	FFFFFFFFFFFFFFFFFFFFFFFFFFFFFFFFFFFFFFFFFFFFFFFFFFFFFFFFFFFFFFFFFFFFFFFFFFFFFFFFFFFFFFF:FFFF:::FF:FFFFFFFFFFFFFFFFFFFFFFFFFFFFFFFFFFFFFFFFFFFFFFFFFFFF	NM:i:0	MD:Z:150	MC:Z:150M	AS:i:150	XS:i:0
A00821:246:HVNJYDSXX:2:1216:8693:28416	83	matK	426	60	150M	=	178	-398	TCATAAGTCAGATATAAGAATACCCTATCCTATCCATCTGGAAATCTTGGTTCAAATCTTTCGATATTGGATAAAAGATGTCTTTTTCTTTCACTTATTAAGGTTGTTTTTTTATTACTATTGTGACGATTGTGACGATTGTGACGAGAA	:FFFFFFFFFF,FFFFFFFFFFFFFFFFFFF::FFFFFFFFFFFFFFFFFFFFFFFFFFFFFFFFFFFFFFFFFFFFFFFFFFFFFFFFFFFFFFFFFFFFFF:FFFFFFFFFFF:FFFFFFFFFFFFFFFF,FFFFFFFFFFFFFFFFF	NM:i:0	MD:Z:150	MC:Z:150M	AS:i:150	XS:i:0
A00821:246:HVNJYDSXX:2:1274:29686:36307	99	matK	428	60	150M	=	646	368	ATAAGTCAGATATAAGAATACCCTATCCTATCCATCTGGAAATCTTGGTTCAAATCTTTCGATATTGGATAAAAGATGTCTTTTTCTTTCACTTATTAAGGTTGTTTTTTTATTACTATTGTGACGATTGTGACGATTGTGACGAGAACA	FFFFFFFFFFFFFFFFFFFFFFFFFFFFFFFFFFFFFFFFFFFFFFFFFFF:FFFFFFFFFFFFFFFFFFFFFFFFFFFFFF,FFFF,FFFFFFFFFFFFFFFFFFFFFFFFFFFFFFFFFFFFFFFFFFFFFFFFFFFFFFFFFFF:FF	NM:i:0	MD:Z:150	MC:Z:150M	AS:i:150	XS:i:0
A00821:246:HVNJYDSXX:2:1149:26286:12540	147	matK	429	60	4S146M	=	430	-145	GATCTAAGTCAGATATAAGAATACCCTATCCTATCCATCTGGAAATCTTGGTTCAAATCTTTCGATATTGGATAAAAGATGTCTTTTTCTTTCACTTATTAAGGTTGTTTTTTTATTACTATTGTGACGATTGTGACGATTGTGACGAGA	FFFFFFFFF:FFFFFFFFFFFFFFFFFFFFF,FFFFFFFFFFFFFFFFFFFFF:F:,FF:FFFFFFFFF:FFFFFFFF:FFFFFFFFFFFFFFFF:FF:F:F:FFFFFFF:FFFF:FFFFFFFFF:FFFFFFFFFFFFFFFFFFFFFFFF	NM:i:0	MD:Z:146	MC:Z:146M4S	AS:i:146	XS:i:0
A00821:246:HVNJYDSXX:2:1319:11424:21590	147	matK	429	60	150M	=	170	-409	TAAGTCAGATATAAGAATACCCTATCCTATCCATCTGGAAATCTTGGTTCAAATCTTTCGATATTGGATAAAAGATGTCTTTTTCTTTCACTTATTAAGGTTGTTTTTTTATTACTATTGTGACGATTGTGACGATTGTGACGAGAACAG	F:FFFFFFFFFFFFFF:FFFFFFFFFFFFFFFFFFFFFFFFFFF:,:FFFFFFFFFFFFFFFFFFFFFFFFFFFFFF:FFFFFFFFFFFFFFFFFFFF:FFFFFFFFFFFFFFFFFFFFFFFFFFFFFFFFFFFFFFFFFFFFFFFFFFF	NM:i:0	MD:Z:150	MC:Z:150M	AS:i:150	XS:i:0
A00821:246:HVNJYDSXX:2:1149:26286:12540	99	matK	430	60	146M4S	=	429	145	AAGTCAGATATAAGAATACCCTATCCTATCCATCTGGAAATCTTGGTTCAAATCTTTCGATATTGGATAAAAGATGTCTTTTTCTTTCACTTATTAAGGTTGTTTTTTTATTACTATTGTGACGATTGTGACGATTGTGACGAGAAGATC	FFFFFFFF:FFFF,FFFFFFFFF:FFFFFFFFFFFF:FFFFFFF::FF:FFF:FFFFFFF:F,FFFFFFFF:F:FFFFFFFFF,FFFFF,FFFFFF:F::FFFFFFFFFFFFF,,F,FFFFF,FF,FFFF::::FFFFF::,FFFFFFF,	NM:i:0	MD:Z:146	MC:Z:4S146M	AS:i:146	XS:i:0
A00821:246:HVNJYDSXX:2:1278:29505:15671	163	matK	430	60	150M	=	592	312	AAGTCAGATATAAGAATACCCTATCCTATCCATCTGGAAATCTTGGTTCAAATCTTTCGATATTGGATAAAAGATGTCTTTTTCTTTCACTTATTAAGGTTGTTTTTTTATTACTATTGTGACGATTGTGACGATTGTGACGAGAACAGT	FFFFFFFFFFFFFFFFFFFFFFFFFFFFFFFFFFFFFFFFFFF:FFFFFFFFFFFFFFFF:FFFFFFFFF:FFFFFFFFFFFFFFFFFFFF,FF,FFFFFFFFFFFFFFFFFFFFFFFFFFFFFF:FFFFFFFF:FFFFFFFFFFFFFFF	NM:i:0	MD:Z:150	MC:Z:150M	AS:i:150	XS:i:0
A00821:246:HVNJYDSXX:2:1278:29812:15890	163	matK	430	60	150M	=	592	312	AAGTCAGATATAAGAATACCCTATCCTATCCATCTGGAAATCTTGGTTCAAATCTTTCGATATTGGATAAAAGATGTCTTTTTCTTTCACTTATTAAGGTTGTTTTTTTATTACTATTGTGACGATTGTGACGATTGTGACGAGAACAGT	FFFFFFFFFFFFFFFFFFFFFFFFFFFFFFF:FFFFFFFFFFFFFFFFFFFFFFFFFFFFFFFFFFFFFFF:FFFFFFF,FFFFF::FF::FF:FFFFFF:FFFFFFF:FFF::::FFF:FFFF:FFFFFFFF:FFFF:FFFFFFFFFFF	NM:i:0	MD:Z:150	MC:Z:150M	AS:i:150	XS:i:0
A00821:246:HVNJYDSXX:2:1312:5358:23891	163	matK	430	60	150M	=	639	359	AAGTCAGATATAAGAATACCCTATCCTATCCATCTGGAAATCTTGGTTCAAATCTTTCGATATTGGATAAAAGATGTCTTTTTCTTTCACTTATTAAGGTTGTTTTTTTATTACTATTGTGACGATTGTGACGATTGTGACGAGAACAGT	FFFFFFFFFFFFFFFFFFFFFFFFFFF:FFFFFFFFFFFFFFFFFFFFFFFFFFF:FFFFFFFFFFFF:FFFFFFFFFFFF:FFFFFFF:FFF:FFFFFFFFFFFFFFFFFFF:FF:FFFFFFFFFFFFFFFFFFFFFFFFFFFFFF:FF	NM:i:0	MD:Z:150	MC:Z:150M	AS:i:150	XS:i:0
A00821:246:HVNJYDSXX:2:1147:11550:10097	147	matK	430	60	150M	=	291	-289	AAGTCAGATATAAGAATACCCTATCCTATCCATCTGGAAATCTTGGTTCAAATCTTTCGATATTGGATAAAAGATGTCTTTTTCTTTCACTTATTAAGGTTGTTTTTTTATTACTATTGTGACGATTGTGACGATTGTGACGAGAACAGT	FFFFFFFFFFFFFFFFFFFFFFFFFFFFFFFFFFFFFFFFFFFFFFFFFFFFFFFFFFFFFFFFFFFFFFFFFFFFFFFFFFFFFFFFFFFFFFFFFFFFFFFFFFFFFFFFFFFFFFFFFFFFFFFFFFFFFFFFFFFFFFFFFFFFFF	NM:i:0	MD:Z:150	MC:Z:150M	AS:i:150	XS:i:0
A00821:246:HVNJYDSXX:2:1238:26304:32988	147	matK	430	60	150M	=	207	-373	AAGTCAGATATAAGAATACCCTATCCTATCCATCTGGAAATCTTGGTTCAAATCTTTCGATATTGGATAAAAGATGTCTTTTTCTTTCACTTATTAAGGTTGTTTTTTTATTACTATTGTGACGATTGTGACGATTGTGACGAGAACAGT	FFFFFFFFFFFFFFFFFFFFFFFFFFFFFFFFFFFFFFFFFFFFFFFFFFFFFFFFFFFFFFFFFFFFFFFFFFFFFFFFFFFFFFFFFFFFFFFFFFFFFFFFFFFFFFFFFFFFFFFFFFFFFFFFFFFFFFFFFFFFFFFFFFFFFF	NM:i:0	MD:Z:150	MC:Z:150M	AS:i:150	XS:i:0
A00821:246:HVNJYDSXX:2:1154:27344:5541	99	matK	431	60	150M	=	655	374	AGTCAGATATAAGAATACCCTATCCTATCCATCTGGAAATCTTGGTTCAAATCTTTCGATATTGGATAAAAGATGTCTTTTTCTTTCACTTATTAAGGTTGTTTTTTTATTACTATTGTGACGATTGTGACGATTGTGACGAGAACAGTT	FFFFFFFFFFFFFFFFFFFFFFFFFFFFFFFFFFFFFFFFFFFFF:FFFFFFF:FFFFFFFFFFFFFFFF,FFFFFFFFFFFF:FFFF:FFFFF:,FFFFFFFFF,FF:FF::FFF,FFF::FFFFFFFFFF:FFFFF:FFFFFFFFFFF	NM:i:0	MD:Z:150	MC:Z:150M	AS:i:150	XS:i:0
A00821:246:HVNJYDSXX:2:1140:23556:20369	83	matK	431	60	150M	=	246	-335	AGTCAGATATAAGAATACCCTATCCTATCCATCTGGAAATCTTGGTTCAAATCTTTCGATATTGGATAAAAGATGTCTTTTTCTTTCACTTATTAAGGTTGTTTTTTTATTACTATTGTGACGATTGTGACGATTGTGACGAGAACAGTT	:FFFFFFFFFFFFFFFFFFF,F:FFFFFFF:FFFFFFFFFFFFFFFFFFFFFFF:FFFFFFFFFFFFFFFFFFFFFFFFFFFFFFFFFFFFFFFFFFFFFFFFFFFFFFFFFFFFFFFFFFFFFFFFFFFFFFFFFFFFFFFFFFFFFFF	NM:i:0	MD:Z:150	MC:Z:150M	AS:i:150	XS:i:0
A00821:246:HVNJYDSXX:2:1234:13286:25567	99	matK	432	60	150M	=	661	379	GTCAGATATAAGAATACCCTATCCTATCCATCTGGAAATCTTGGTTCAAATCTTTCGATATTGGATAAAAGATGTCTTTTTCTTTCACTTATTAAGGTTGTTTTTTTATTACTATTGTGACGATTGTGACGATTGTGACGAGAACAGTTT	FFFFFFFFFFFFFFFFFFFFFFFFF:FFFFFFFFFFFFFF:FFFFFFFFFFFFFFFFFFFFFFFFFFFFFFFFFFFFFFFFFFFFF:,::FFFF:FFFFFFFFFFFFFFFF::FFFFFFFFFFFFFFFFFFF:FFFFFFFFFFFFFFFFF	NM:i:0	MD:Z:150	MC:Z:150M	AS:i:150	XS:i:0
A00821:246:HVNJYDSXX:2:1251:3106:1830	163	matK	432	60	150M	=	583	301	GTCAGATATAAGAATACCCTATCCTATCCATCTGGAAATCTTGGTTCAAATCTTTCGATATTGGATAAAAGATGTCTTTTTCTTTCACTTATTAAGGTTGTTTTTTTATTACTATTGTGACGATTGTGACGATTGTGACGAGAACAGTTT	FFFFFFFFFFFFFFFFFFFFFFFFFFFFFFFFFFFFFFFFFFFFFFFFFFFFFFFFFFFFFFFFFFFFFFFFFFFFFFFFFFFFFFFFFFFFFFFFFFFFFFFFFFFFFFFFFFFFFFFFFFFFFFFFFFFFFFFFFFFFFFFFFFFFFF	NM:i:0	MD:Z:150	MC:Z:150M	AS:i:150	XS:i:0
A00821:246:HVNJYDSXX:2:1251:5321:1939	163	matK	432	60	150M	=	583	301	GTCAGATATAAGAATACCCTATCCTATCCATCTGGAAATCTTGGTTCAAATCTTTCGATATTGGATAAAAGATGTCTTTTTCTTTCACTTATTAAGGTTGTTTTTTTATTACTATTGTGACGATTGTGACGATTGTGACGAGAACAGTTT	FFFFFFFFFFFFFFFFFFFFFFFFFFFFFFFFFFFFFFFFFFFFFFFFFFFFF:FFFFFFFFFFFFFFFFFFFFFFF,FFFFFFFFF:FF:FF:FFFFFFFFFFFFFFFFF,FFFFFFFFFFFFF:FFFF:FFFFFFFFFF:FF:FFFFF	NM:i:0	MD:Z:150	MC:Z:150M	AS:i:150	XS:i:0
A00821:246:HVNJYDSXX:2:1251:2528:2300	163	matK	432	60	150M	=	583	301	GTCAGATATAAGAATACCCTATCCTATCCATCTGGAAATCTTGGTTCAAATCTTTCGATATTGGATAAAAGATGTCTTTTTCTTTCACTTATTAAGGTTGTTTTTTTATTACTATTGTGACGATTGTGACGATTGTGACGAGAACAGTTT	FFFFFFFFFFFFFFFFFFFFFFFFFFFFFFFFFFFFFF:F,FFFFFFFFFFFFFFFFFF:FFFFFFFFFFFFFFFFFFFFFFFFFF::,FFFFFFFFFFFFFFFFFFFFFFFF,FFFFFFFF:F:FFFFFFF:FFFFFFFF::FFFFFFF	NM:i:0	MD:Z:150	MC:Z:150M	AS:i:150	XS:i:0
A00821:246:HVNJYDSXX:2:1127:13476:22482	147	matK	432	60	150M	=	228	-354	GTCAGATATAAGAATACCCTATCCTATCCATCTGGAAATCTTGGTTCAAATCTTTCGATATTGGATAAAAGATGTCTTTTTCTTTCACTTATTAAGGTTGTTTTTTTATTACTATTGTGACGATTGTGACGATTGTGACGAGAACAGTTT	FFFFFFFFFFFFFFFFFFFFFFFFFFFFFFFFFFFFFFFFFFFFFFFFFFFFFFFFFFFFFFFFFFFFFFFFFFFFFFFFFFFFFFFFFFFFFFFFFFFFFFFFFFFFFFFFFFFFFFFFFFFFFFFFFFFFFFFFFFFFFFFFFFFFFF	NM:i:0	MD:Z:150	MC:Z:150M	AS:i:150	XS:i:0
A00821:246:HVNJYDSXX:2:1135:27434:22701	163	matK	433	60	150M	=	634	351	TCAGATATAAGAATACCCTATCCTATCCATCTGGAAATCTTGGTTCAAATCTTTCGATATTGGATAAAAGATGTCTTTTTCTTTCACTTATTAAGGTTGTTTTTTTATTACTATTGTGACGATTGTGACGATTGTGACGAGAACAGTTTT	FFFFFFFFFFFFFFFFFFFFFFFFFFFFFFFFFFFFFFFFFFFFFFFFFFFFFFFFF:FFFFFFFFFFFFFFFF:FF:FF::FFFF:FFF,FF:FFFFFFFFFFFFFFF:,FFFFFFFFFFFFFFFFFFFFFFFFFFFFFFF,F:FFFFF	NM:i:0	MD:Z:150	MC:Z:150M	AS:i:150	XS:i:0
A00821:246:HVNJYDSXX:2:1210:17535:3709	147	matK	433	60	150M	=	277	-306	TCAGATATAAGAATACCCTATCCTATCCATCTGGAAATCTTGGTTCAAATCTTTCGATATTGGATAAAAGATGTCTTTTTCTTTCACTTATTAAGGTTGTTTTTTTATTACTATTGTGACGATTGTGACGATTGTGACGAGAACAGTTTT	FFFFFFFFFFFFF,FFFF:FFFFFF,FFFFFFFFFFFFFFFFFFFFFFF:FFFFFFFFFFFFFFFFFFFFFFFFFFFFFFFFFFFFFFFFFFFFFFFFFFFFFFFFFFFFFFFFFFFFFFFFFFFFFFFFFFFFFFFFFFFFFFFFFFFF	NM:i:0	MD:Z:150	MC:Z:150M	AS:i:150	XS:i:0
A00821:246:HVNJYDSXX:2:1240:12427:22733	147	matK	433	60	150M	=	150	-433	TCAGATATAAGAATACCCTATCCTATCCATCTGGAAATCTTGGTTCAAATCTTTCGATATTGGATAAAAGATGTCTTTTTCTTTCACTTATTAAGGTTGTTTTTTTATTACTATTGTGACGATTGTGACGATTGTGACGAGAACAGTTTT	FFFFFFFFFFFFFFF:FFFFF:FFFFFFF:F:FFFFFFFFFFF:FFF:FFFF:FFFFFFFFF:FFFFF:FFFFFFFFFFFFFF:FFFF:FFFFFFFFFFFFFFFFFFFFFFFFFFFFFFFFFFFFFFFFFFFFFFFFFFFFFFFFFFFFF	NM:i:0	MD:Z:150	MC:Z:150M	AS:i:150	XS:i:0
A00821:246:HVNJYDSXX:2:1248:17409:25880	147	matK	433	60	150M	=	332	-251	TCAGATATAAGAATACCCTATCCTATCCATCTGGAAATCTTGGTTCAAATCTTTCGATATTGGATAAAAGATGTCTTTTTCTTTCACTTATTAAGGTTGTTTTTTTATTACTATTGTGACGATTGTGACGATTGTGACGAGAACAGTTTT	FFFF:FFFFFFFFFFFFFF,FFFF:FFF,FFFFFFFFFFFFFFFFFFF,FFFFFFFFFFFFFFFFFFFFFFFFFFFFFF:FFFFFFFFFFFFFFFFFFFF,FFF:FFFFFFFFFFFFFFFFFFFFFFFFFFFFFFFFFFFFFFFFFFFFF	NM:i:0	MD:Z:150	MC:Z:150M	AS:i:150	XS:i:0
A00821:246:HVNJYDSXX:2:1114:27841:25629	147	matK	434	60	150M	=	217	-367	CAGATATAAGAATACCCTATCCTATCCATCTGGAAATCTTGGTTCAAATCTTTCGATATTGGATAAAAGATGTCTTTTTCTTTCACTTATTAAGGTTGTTTTTTTATTACTATTGTGACGATTGTGACGATTGTGACGAGAACAGTTTTT	FFFFFFFFFFFF:FFFFFFFFFFFFFFFFFFFFFFFFFF:FFFFFFFFFF:FFFFFFFFFFFFFFFFFFFFFFFFFFFFFFFFFFFFFFFFFFFFFFFFFFFFFFFFFFFFFFFFFFFFFFFFFFF,FFFFFFFFFFFFFFFFFFFFFFF	NM:i:0	MD:Z:150	MC:Z:150M	AS:i:150	XS:i:0
A00821:246:HVNJYDSXX:2:1106:4047:2049	83	matK	435	60	150M	=	278	-307	AGATATAAGAATACCCTATCCTATCCATCTGGAAATCTTGGTTCAAATCTTTCGATATTGGATAAAAGATGTCTTTTTCTTTCACTTATTAAGGTTGTTTTTTTATTACTATTGTGACGATTGTGACGATTGTGACGAGAACAGTTTTTT	FFFFFFFFFFF:FFFFFFF:FF:FFF,FFFFFFFFFFFFFFFFFFFFFFFFFFFFFFFFFFFFFFFFFFFFFFFFFFFFFFFFFFFFFFFFFFFFFFFFFFFFFFFFFFFFFFFFFFFFFFFFFFFFFFFFFFFFFFFFFFFFFFFFFFF	NM:i:0	MD:Z:150	MC:Z:150M	AS:i:150	XS:i:0
A00821:246:HVNJYDSXX:2:1168:21802:6277	147	matK	435	60	150M	=	269	-316	AGATATAAGAATACCCTATCCTATCCATCTGGAAATCTTGGTTCAAATCTTTCGATATTGGATAAAAGATGTCTTTTTCTTTCACTTATTAAGGTTGTTTTTTTATTACTATTGTGACGATTGTGACGATTGTGACGAGAACAGTTTTTT	FFFFFFFFFFF,FFFFFFFFFFFFFFFFFFFFFFFFFFFFFFFFFFFFFFFFFFFFFFFFFFF:FFFFFFFFF:FFFFFFFFFFFFFFFFFFFFFFFF:FFFFFFFFFFFFFFFFFFFFFFFFFFFFFFFFFFFFFFFFFFFFFFFFFFF	NM:i:0	MD:Z:150	MC:Z:150M	AS:i:150	XS:i:0
A00821:246:HVNJYDSXX:2:1168:19027:9424	147	matK	435	60	150M	=	269	-316	AGATATAAGAATACCCTATCCTATCCATCTGGAAATCTTGGTTCAAATCTTTCGATATTGGATAAAAGATGTCTTTTTCTTTCACTTATTAAGGTTGTTTTTTTATTACTATTGTGACGATTGTGACGATTGTGACGAGAACAGTTTTTT	FFFFFFFF:FFFFFFF:FFFFFFFFF,FFF:FFFFFFFFFFFFFFF:FFFFFFFFF:FFFFFF:FFFFFFFFFFFFFFF:FFFFFFFFFFFFFFFFFF:FFFFFFFFFFFFFFFFFFFFFFFFFFFFFFFFF:FFFFFFFFFFFFFFFFF	NM:i:0	MD:Z:150	MC:Z:150M	AS:i:150	XS:i:0
A00821:246:HVNJYDSXX:2:1177:12427:6261	147	matK	435	60	150M	=	268	-317	AGATATAAGAATACCCTATCCTATCCATCTGGAAATCTTGGTTCAAATCTTTCGATATTGGATAAAAGATGTCTTTTTCTTTCACTTATTAAGGTTGTTTTTTTATTACTATTGTGACGATTGTGACGATTGTGACGAGAACAGTTTTTT	FFFFFFFFFFFFFFFFFFFFFF:FFFFFFFFFFFFFFFFFFFFFFFFFFFFFFFFFFFFFFFFFFFFFFFFFFFFFFFFFFFFFFFFFFFFFFFFFFFFFFFFFFFFFFFFFFFFFFFFFFFFFFFFFFFFFFFFFFFFFFFFFFFFFFF	NM:i:0	MD:Z:150	MC:Z:150M	AS:i:150	XS:i:0
A00821:246:HVNJYDSXX:2:1137:4896:15076	99	matK	436	60	150M	=	628	342	GATATAAGAATACCCTATCCTATCCATCTGGAAATCTTGGTTCAAATCTTTCGATATTGGATAAAAGATGTCTTTTTCTTTCACTTATTAAGGTTGTTTTTTTATTACTATTGTGACGATTGTGACGATTGTGACGAGAACAGTTTTTTT	FFFFFFFFFFFFFFFFFFFFFFFFFF:FFFFFFFFFFFFFFFFFFFFFFFFFFF,FFFFFFFFFFFFFFFF:FFFFF:FFFFF:F,FFFFFFFFFFFFFFFFFFFF:F,F,,F:::FFFFFFFFFFFFFFFFFFFF:FFFFFFFFFFF:F	NM:i:0	MD:Z:150	MC:Z:150M	AS:i:150	XS:i:0
A00821:246:HVNJYDSXX:2:1138:5855:35149	163	matK	436	60	150M	=	560	274	GATATAAGAATACCCTATCCTATCCATCTGGAAATCTTGGTTCAAATCTTTCGATATTGGATAAAAGATGTCTTTTTCTTTCACTTATTAAGGTTGTTTTTTTATTACTATTGTGACGATTGTGACGATTGTGACGAGAACAGTTTTTTT	FFFFFFFFFFFFFFFFFFFFFFFFFFFFFFFFFFFFFFFFFFFFFFFFFFFFFFFFFFFFFFFFFFF:FFFFFFFFFFFFFFF:FFFFF::FFFFFFFF:FFFFFFF:FFFFFFFFFFFFFFFFFFFFFFFFFFFFFFFFFFFFFFFFFF	NM:i:0	MD:Z:150	MC:Z:150M	AS:i:150	XS:i:0
A00821:246:HVNJYDSXX:2:1244:29387:8954	83	matK	436	60	150M	=	279	-307	GATATAAGAATACCCTATCCTATCCATCTGGAAATCTTGGTTCAAATCTTTCGATATTGGATAAAAGATGTCTTTTTCTTTCACTTATTAAGGTTGTTTTTTTATTACTATTGTGACGATTGTGACGATTGTGACGAGAACAGTTTTTTT	F:FFFFFFFFFFFFFFFFFFFF,FF:FFFFFFFFFFFFFFFFFFFFFFFFFFFFFFFFFFFFFFFFFFFFFFFFFFFFFFFFFFFFFFFFFFFFFFFFFFFFFFFFFFFFFFFFFFFFFFFFFFFFFFFFFFFFFFFFFFFFFFFFFFFF	NM:i:0	MD:Z:150	MC:Z:150M	AS:i:150	XS:i:0
A00821:246:HVNJYDSXX:2:1254:2230:23578	83	matK	437	60	150M	=	360	-227	ATATAAGAATACCCTATCCTATCCATCTGGAAATCTTGGTTCAAATCTTTCGATATTGGATAAAAGATGTCTTTTTCTTTCACTTATTAAGGTTGTTTTTTTATTACTATTGTGACGATTGTGACGATTGTGACGAGAACAGTTTTTTTA	FFFFFFFFFFFFFFF:FF:FFFFFFFFFFFFFFFFFFFFFFFFFFFFFFFFFFFFFFFFFFFFFFFFFFFFFFFFFFFFFFFFFFFFFFFFFFFFFFFFFFFFFFFFFFFFFFFFFFFFFFFFFFFFFFFFFFFFFFFFFFFFFFFFFFF	NM:i:0	MD:Z:150	MC:Z:150M	AS:i:150	XS:i:0
A00821:246:HVNJYDSXX:2:1131:25292:4210	99	matK	438	60	150M	=	644	356	TATAAGAATACCCTATCCTATCCATCTGGAAATCTTGGTTCAAATCTTTCGATATTGGATAAAAGATGTCTTTTTCTTTCACTTATTAAGGTTGTTTTTTTATTACTATTGTGACGATTGTGACGATTGTGACGAGAACAGTTTTTTTAC	FFFFFFFFFFFFFFFFFFFFFFFFFFFFFFFFFFFFFFFFFFFFFFFFFFFFFFFFFFFFFFFFFFFFFFFFFFFFFFFFFFF:F::FFFFFFFFFFFFFFFFFFFF::FFFFFFFFFFFFFFFFFFFFFFFFFFFFFFFFFFFFFFFFF	NM:i:0	MD:Z:150	MC:Z:150M	AS:i:150	XS:i:0
A00821:246:HVNJYDSXX:2:1221:2926:21465	99	matK	438	60	150M	=	637	349	TATAAGAATACCCTATCCTATCCATCTGGAAATCTTGGTTCAAATCTTTCGATATTGGATAAAAGATGTCTTTTTCTTTCACTTATTAAGGTTGTTTTTTTATTACTATTGTGACGATTGTGACGATTGTGACGAGAACAGTTTTTTTAC	FFFFFFFFFFFFFFFFFFFFFFFFFFFFFFFFFFFFFFFFFFFFFFFF:FFFFFFFFFFFFFFFFFFFFFFFFFFFFFFF:F,F::::FFFFFFFFFFFFFFFFF::F,FFFFFFFF:FFFFFFFF,FFFFFFFFFFFFFFFFF:FFFFF	NM:i:0	MD:Z:150	MC:Z:150M	AS:i:150	XS:i:0
A00821:246:HVNJYDSXX:2:1221:4481:25097	99	matK	438	60	150M	=	637	349	TATAAGAATACCCTATCCTATCCATCTGGAAATCTTGGTTCAAATCTTTCGATATTGGATAAAAGATGTCTTTTTCTTTCACTTATTAAGGTTGTTTTTTTATTACTATTGTGACGATTGTGACGATTGTGACGAGACCAGTTTTTTTAC	FFFFFFFFFFFFFFFFFFFFFFFFFFFFFFFFFF:FFFFFFFFFFFF:FFFF:F:FFFFFFFFF::FFFFFFFFF:FFFFFF,,FFFF:FFFFFFFFF::FFFFF:F,:FFFFFF::FFFFFF::FFFFFFF:FFFF,F:FF,FF:FFF:	NM:i:1	MD:Z:137A12	MC:Z:150M	AS:i:145	XS:i:0
A00821:246:HVNJYDSXX:2:1159:6180:8750	147	matK	438	60	150M	=	107	-481	TATAAGAATACCCTATCCTATCCATCTGGAAATCTTGGTTCAAATCTTTCGATATTGGATAAAAGATGTCTTTTTCTTTCACTTATTAAGGTTGTTTTTTTATTACTATTGTGACGATTGTGACGATTGTGACGAGAACAGTTTTTTTAC	FF:FFFFFFFFF::FFFFFFFFFFF:F,FFFFFFFFFF:FFFFFFFF:FFFFFFFFFFFFFFFFFFFFFFFFFFFFFFFFFFFFF:FFFFFFFFFFFFFFFFFFFFFFFFFFFFFFF:FFFFFFFFFFFFFFFFFFFFFFF:FFFFFFFF	NM:i:0	MD:Z:150	MC:Z:150M	AS:i:150	XS:i:0
A00821:246:HVNJYDSXX:2:1220:30653:11584	147	matK	438	60	150M	=	296	-292	TATAAGAATACCCTATCCTATCCATCTGGAAATCTTGGTTCAAATCTTTCGATATTGGATAAAAGATGTCTTTTTCTTTCACTTATTAAGGTTGTTTTTTTATTACTATTGTGACGATTGTGACGATTGTGACGAGAACAGTTTTTTTAC	FFFFFFFFFFF,FFFFFFFFFFFFFFFFFFFFFFFFFFFFFFFFFFFFFFFFFFF,FFFFFFFFFFFFFFFFFFFFFFFFFFFFFFFFFFFFFFFFFFFFFFFFFFFFFFFFFFFFFFFFFFFFFFFFFFFFFFFFFFFFFFFFFFFFFF	NM:i:0	MD:Z:150	MC:Z:150M	AS:i:150	XS:i:0
A00821:246:HVNJYDSXX:2:1314:27100:21402	147	matK	438	60	150M	=	288	-300	TATAAGAATACCCTATCCTATCCATCTGGAAATCTTGGTTCAAATCTTTCGATATTGGATAAAAGATGTCTTTTTCTTTCACTTATTAAGGTTGTTTTTTTATTACTATTGTGACGATTGTGACGATTGTGACGAGAACAGTTTTTTTAC	FFFFFFFFFFFFFFFFFFFFFFFFFFFFFFFFFFFFFFFFFFFFFFFFFFFFFFFFFFFFFFFFFFFFFFFFFFFFFFFFFFFFFFFFFFF:FFFFFFFFFFFFFFFFFFFFFFFFFFFFFFFFFFFFFFFFFFFFFFFFF:FFFFFFFF	NM:i:0	MD:Z:150	MC:Z:150M	AS:i:150	XS:i:0
A00821:246:HVNJYDSXX:2:1177:29387:22858	99	matK	439	60	150M	=	740	451	ATAAGAATACCCTATCCTATCCATCTGGAAATCTTGGTTCAAATCTTTCGATATTGGATAAAAGATGTCTTTTTCTTTCACTTATTAAGGTTGTTTTTTTATTACTATTGTGACGATTGTGACGATTGTGACGAGAACAGTTTTTTTACT	FFFFFFFFFFFFFFFFFFFFFFFFFFFFFFFFFF:FFFFF:FFFFFFFFFFFF:FFFFFFFFFFFFFFFF,FFFFFF:FF:::FFFFFFFFFFF:FFF,FFFFFF:FFFFFFFFFFFFFFFFFFFFFFFFFFFFFFF:FFFFFFFFFFFF	NM:i:0	MD:Z:150	MC:Z:150M	AS:i:150	XS:i:0
A00821:246:HVNJYDSXX:2:1152:21269:20885	83	matK	439	60	150M	=	249	-340	ATAAGAATACCCTATCCTATCCATCTGGTAATCTTGGTTCAAATCTTTCGATATTGGATAAAAGATGTCTTTTTCTTTCACTTATTAAGGTTGTTTTTTTATTACTATTGTGACGATTGTGACGATTGTGACGAGAACAGTTTTTTTACT	:F,FFFFFFFFFFFF,,FFF:,FF:,:,,FFFFF:FFFFF,F,F:,FFFFFF,,FFF,:,,,FFF,FFF:FFFF,FFF:::FFFFF:,FFFFFF:FFFFF:F:FFFF:FFFFF,FFFFFFF,F:FFFFFFFFFFFF,,FF:FFFF:F,FF	NM:i:1	MD:Z:28A121	MC:Z:150M	AS:i:145	XS:i:0
A00821:246:HVNJYDSXX:2:1255:14226:34053	147	matK	439	60	150M	=	336	-253	ATAAGAATACCCTATCCTATCCATCTGGAAATCTTGGTTCAAATCTTTCGATATTGGATAAAAGATGTCTTTTTCTTTCACTTATTAAGGTTGTTTTTTTATTACTATTGTGACGATTGTGACGATTGTGACGAGAACAGTTTTTTTACT	FFFFFFFFFFFFFFFFFFFFFFFFFFFFFFFFFFFFFFFFFFFFFFFFFFFFFFFFFFFFFFFFFFFFFFFFFFFFFFFFFFFFFFFFFFFFFFFFFFFFFFFFFFFFFFFFFFFFFFFFFFFFFFFFFFFFFFFFFFFFFFFFFFFFFF	NM:i:0	MD:Z:150	MC:Z:150M	AS:i:150	XS:i:0
A00821:246:HVNJYDSXX:2:1107:14407:34741	163	matK	441	60	150M	=	742	451	AAGAATACCCTATCCTATCCATCTGGAAATCTTGGTTCAAATCTTTCGATATTGGATAAAAGATGTCTTTTTCTTTCACTTATTAAGGTTGTTTTTTTATTACTATTGTGACGATTGTGACGATTGTGACGAGAACAGTTTTTTTACTCC	FFFFFFFFFFFFFFFFFFF:FFFFFFFFFFFFFFFFFFFF,FFFFFFFFFFFFF:FFFFFFFFFFFFFFFFFFFFFFFF,FFFFFFFF:FFFFFF:FFFFFFFFFFFFFFFF:FFFFFFFFFFFFFFFFF:FFF::FFFFFFFFFFFFFF	NM:i:0	MD:Z:150	MC:Z:150M	AS:i:150	XS:i:0
A00821:246:HVNJYDSXX:2:1152:20166:1971	83	matK	441	60	150M	=	336	-255	AAGAATACCCTATCCTATCCATCTGGAAATCTTGGTTCAAATCTTTCGATATTGGATAAAAGATGTCTTTTTCTTTCACTTATTAAGGTTGTTTTTTTATTACTATTGTGACGATTGTGACGATTGTGACGAGAACAGTTTTTTTACTCC	FFFFF:FFFFF:FFFFFFFFFFFFFFFFFFFFFFFFFFFFF:FFFFFFFFFFFFFFFFFFFFFFFFFFFFFFFFFFFFFFFFFFFFFFFFFFFFFFFFFFFFFFFFFFFFFFFFFFFFFFFFFFFFFFFFFFFFFFFFFFFFFFF:FFFF	NM:i:0	MD:Z:150	MC:Z:150M	AS:i:150	XS:i:0
A00821:246:HVNJYDSXX:2:1309:17698:10974	147	matK	441	60	150M	=	287	-304	AAGAATACCCTATCCTATCCATCTGGAAATCTTGGTTCAAATCTTTCGATATTGGATAAAAGATGTCTTTTTCTTTCACTTATTAAGGTTGTTTTTTTATTACTATTGTGACGATTGTGACGATTGTGACGAGAACAGTTTTTTTACTCC	FFFFFFFFFFFFFFFFFFFFFFFFFFFFFFFFFFFFFFFFFFFFFFFFFFFFFFFFFFFFFFFFFFFFFFFFFFFFFFFFFFFFFFFFFFFFFFFFFFFFFFFFFFFFFFFFFFFFFFFFFFFFFFFFFFFFFFFFFFFFFFFFFFFFFF	NM:i:0	MD:Z:150	MC:Z:150M	AS:i:150	XS:i:0
A00821:246:HVNJYDSXX:2:1138:11369:1861	83	matK	442	60	150M	=	364	-228	AGAATACCCTATCCTATCCATCTGGAAATCTTGGTTCAAATCTTTCGATATTGGATAAAAGATGTCTTTTTCTTTCACTTATTAAGGTTGTTTTTTTATTACTATTGTGACGATTGTGACGATTGTGACGAGAACAGTTTTTTTACTCCA	FFFFFFFFFFFFFFFFFFFFFFFFFFFFFFFFFFFFFFFFFFFFFFFFFFFFFFFFFFFFFFFFFFFFFFFFFFFFFFFFFFFFFFFFFFFFFFFFFFFFFFFFFFFFFFFFFFFFFFFFFFFFFFFFFFFFFFFFFFFFFFFFFFFFFF	NM:i:0	MD:Z:150	MC:Z:150M	AS:i:150	XS:i:0
A00821:246:HVNJYDSXX:2:1138:10592:2425	83	matK	442	60	150M	=	364	-228	AGAATACCCTATCCTATCCATCTGGAAATCTTGGTTCAAATCTTTCGATATTGGATAAAAGATGTCTTTTTCTTTCACTTATTAAGGTTGTTTTTTTATTACTATTGTGACGATTGTGACGATTGTGACGAGAACAGTTTTTTTACTCCA	F:,FFFFFFFFFFFFF:FFFFF:FFFFFFFFFFF,FFFFFFFFFFFFFFFFFFFFFFFFFF:FFF:FFFFF,FFFFF:FFFFFF:FFFF::FFFFFFFFFF:FFFF::FF:FFFFFFFFFFFFFFFFFFFFFFFFFFFFFFFFFFFFFFF	NM:i:0	MD:Z:150	MC:Z:150M	AS:i:150	XS:i:0
A00821:246:HVNJYDSXX:2:1138:9489:3959	83	matK	442	60	150M	=	364	-228	AGAATACCCTATCCTATCCATCTGGAAATCTTGGTTCAAATCTTTCGATATTGGATAAAAGATGTCTTTTTCTTTCACTTATTAAGGTTGTTTTTTTATTACTATTGTGACGATTGTGACGATTGTGACGAGAACAGTTTTTTTACTCCA	FFFFFFFFF:FFFFFFFFFFFFF:FFFFFFFFFFFFFFFFFFFFFFFFFFFFFFFFFFFFFFFFFFFFFFFFFFFFFFFFFFFFFFFFFFFFFFFFFFFFFFFFFFFFFFFFFFFFFFFFFFFFFFFFFFFFFFFFFFFFFFFFFFFFFF	NM:i:0	MD:Z:150	MC:Z:150M	AS:i:150	XS:i:0
A00821:246:HVNJYDSXX:2:1224:32732:21574	83	matK	444	60	150M	=	217	-377	AATACCCTATCCTATCCATCTGGAAATCTTGGTTCAAATCTTTCGATATTGGATAAAAGATGTCTTTTTCTTTCACTTATTAAGGTTGTTTTTTTATTACTATTGTGACGATTGTGACGATTGTGACGAGAACAGTTTTTTTACTCCAAA	FFFFFFFFFFFFFFFFFFFFF:FFFFFFFFFFFFFFFFFFFFFFFFFFFFFFFFFFFFFFFFFFFFFFFFFFFFFFFFFFFFFFFFFFFFFFFFFFFFFFFFFFFFFFFFFFFFFFFFFFFFFFFFFFFFFFFFFFFFFFFFFFFFFFFF	NM:i:0	MD:Z:150	MC:Z:150M	AS:i:150	XS:i:0
A00821:246:HVNJYDSXX:2:1159:3152:9173	163	matK	445	60	150M	=	684	389	ATACCCTATCCTATCCATCTGGAAATCTTGGTTCAAATCTTTCGATATTGGATAAAAGATGTCTTTTTCTTTCACTTATTAAGGTTGTTTTTTTATTACTATTGTGACGATTGTGACGATTGTGACGAGAACAGTTTTTTTACTCCAAAA	FFFFFFFFFFFFFFFFFFFFFFFFFFFFFFFFFFFFFFFFFFFFF:FFFFFFFFFFFFFFFFFFFFFFFFFFFFF:FF,FFFFFFF:FFFFFFFFFFFFFFFFFFFFF:FFFFFFFFFFFFFFFFFFFFFFFFFFFFFFFFFFFFFFFFF	NM:i:0	MD:Z:150	MC:Z:150M	AS:i:150	XS:i:0
A00821:246:HVNJYDSXX:2:1148:2528:15702	147	matK	445	60	150M	=	294	-301	ATACCCTATCCTATCCATCTGGAAATCTTGGTTCAAATCTTTCGATATTGGATAAAAGATGTCTTTTTCTTTCACTTATTAAGGTTGTTTTTTTATTACTATTGTGACGATTGTGACGATTGTGACGAGAACAGTTTTTTTACTCCAAAA	F,FFFF:FFF::FFFFFFFFFFFFFFFFFFFFFFFFFFFFFFFFFFFF:FFFFFFFFFFFFFFFFFFFFFFFFFFFFFFFFFFFF:FFFFFFFFFFFFFFFFFFFFFFFFFFFFFFFFF:FFFFFFFFFFFFFFFFFFFFFFFFFFFFFF	NM:i:0	MD:Z:150	MC:Z:150M	AS:i:150	XS:i:0
A00821:246:HVNJYDSXX:2:1176:23565:23390	99	matK	446	60	150M	=	718	422	TACCCTATCCTATCCATCTGGAAATCTTGGTTCAAATCTTTCGATATTGGATAAAAGATGTCTTTTTCTTTCACTTATTAAGGTTGTTTTTTTATTACTATTGTGACGATTGTGACGATTGTGACGAGAACAGTTTTTTTACTCCAAAAA	FFFFFFFFFFFFFFFFFFFFFFFFFFF:FFFFFFFFFFFFFFFF:FFFFFFFFFFFFFFFFFFFFFFFF:FFFF::F:FFFFFFFFFFFFFFFFFFFFFFFFFFFFFFFFFFFFFFFFFFFFFFFFFFF,FFFFFFFFFFFFFFFFFFFF	NM:i:0	MD:Z:150	MC:Z:150M	AS:i:150	XS:i:0
A00821:246:HVNJYDSXX:2:1228:22525:31767	99	matK	446	60	150M	=	524	228	TACCCTATCCTATCCATCTGGAAATCTTGGTTCAAATCTTTCGATATTGGATAAAAGATGTCTTTTTCTTTCACTTATTAAGGTTGTTTTTTTATTACTATTGTGACGATTGTGACGATTGTGACGAGAACAGTTTTTTTACTCCAAAAA	FFFFFFFFFFFFFFFFFFFFFFFFFFFFFFFFFFFFFFFFFFFFFFFFFFFFFFFFFFFFFFFFFFFFFFFFFFF:FFFFFFFFFFFFFFFFFF:FFFFFFFFFFFFFFFFFFFFFFFFFFFF:FFFFFFFFFFFFFFF:FFFFFFFFFF	NM:i:0	MD:Z:150	MC:Z:150M	AS:i:150	XS:i:0
A00821:246:HVNJYDSXX:2:1202:2546:22060	99	matK	447	60	150M	=	534	237	ACCCTATCCTATCCATCTGGAAATCTTGGTTCAAATCTTTCGATATTGGATAAAAGATGTCTTTTTCTTTCACTTATTAAGGTTGTTTTTTTATTACTATTGTGACGATTGTGACGATTGTGACGAGAACAGTTTTTTTACTCCAAAAAA	FFFFFFFFFF:FFFFFFFFFFFFFFFFFFFFFFFFFFFFFFFFFFFFFFFFFFFFFFFFFFFFFFFFFFFFFFFFFFFFFFFFFFFFFFFFFFFFFFFF:FFFFFFFF:FFFFFFFFFFFFFFFFFFFFFFFFFFFFFFFFFFFFFFFFF	NM:i:0	MD:Z:150	MC:Z:150M	AS:i:150	XS:i:0
A00821:246:HVNJYDSXX:2:1234:8910:25128	147	matK	447	60	150M	=	364	-233	ACCCTATCCTATCCATCTGGAAATCTTGGTTCAAATCTTTCGATATTGGATAAAAGATGTCTTTTTCTTTCACTTATTAAGGTTGTTTTTTTATTACTATTGTGACGATTGTGACGATTGTGACGAGAACAGTTTTTTTACTCCAAAAAA	FFFFF,FFFF::F::FFFFF:FFFFFF:FFF:FFFF:FFFF:FFFFFF,FFFFFF,,FFFFFFFFFFFFFFF:F:FFFFFFFFFFFFFFFFFFFFFFFFFFFFFFFFFFFFFFFFFFFFFFFFFFFFFFFFFFFFFFFFFFFFFFFFFFF	NM:i:0	MD:Z:150	MC:Z:150M	AS:i:150	XS:i:0
A00821:246:HVNJYDSXX:2:1143:14642:36965	163	matK	448	60	150M	=	671	373	CCCTATCCTATCCATCTGGAAATCTTGGTTCAAATCTTTCGATATTGGATAAAAGATGTCTTTTTCTTTCACTTATTAAGGTTGTTTTTTTATTACTATTGTGACGATTGTGACGATTGTGACGAGAACAGTTTTTTTACTCCAAAAAAA	FFFFFFFFFFFFFFFFFFFFFFFFFFFFFFFFF:FFFFFFFFFFFFFFFFFFFFFFFFFFFFFFFFF:FFFFF:FFFF:FFFFFFFFFFFFFFFF,F:FFFFFFFFFFFFFFFFFFFFFFFFFFFFFFFFFFFFFFFFFFFFFFFFFFFF	NM:i:0	MD:Z:150	MC:Z:150M	AS:i:150	XS:i:0
A00821:246:HVNJYDSXX:2:1150:21359:11177	99	matK	448	60	150M	=	640	342	CCCTATCCTATCCATCTGGAAATCTTGGTTCAAATCTTTCGATATTGGATAAAAGATGTCTTTTTCTTTCACTTATTAAGGTTGTTTTTTTATTACTATTGTGACGATTGTGACGATTGTGACGAGAACAGTTTTTTTACTCCAAAAAAA	FFFFFFFFFFFFF:FFFFFFFFFFFFFFFFFFFFFFFFFFFFFFFFFFFFFFFFFFFFFFFFFFFFFFFFFF:F,FFF:FFFFFFFFFF:FFFF:FF::FFFFFFFFFFFFFFFFFFFFFFFFFFFFFFFFFFFFFFFFFFFFFFFFFFF	NM:i:0	MD:Z:150	MC:Z:150M	AS:i:150	XS:i:0
A00821:246:HVNJYDSXX:2:1308:32117:8578	99	matK	448	60	150M	=	568	270	CCCTATCCTATCCATCTGGAAATCTTGGTTCAAATCTTTCGATATTGGATAAAAGATGTCTTTTTCTTTCACTTATTAAGGTTGTTTTTTTATTACTATTGTGACGATTGTGACGATTGTGACGAGAACAGTTTTTTTACTCCAAAAAAA	FFFFFFFFFFFFFFFFFFFFFFF,FFFFFFFFFFF::FFFFF::FF:FFFFFF:FFFFF:FFFFFFFFFFF,F:F:,F:FFFFFFFFFF:F,FFFF,,F:FFFF,FFFFFFF:F:F,FFFFF::FFFFFFFFFFFFFFF:FFFFFF:FFF	NM:i:0	MD:Z:150	MC:Z:150M	AS:i:150	XS:i:0
A00821:246:HVNJYDSXX:2:1271:30355:22811	147	matK	449	60	150M	=	180	-419	CCTATCCTATCCATCTGGAAATCTTGGTTCAAATCTTTCGATATTGGATAAAAGATGTCTTTTTCTTTCACTTATTAAGGTTGTTTTTTTATTACTATTGTGACGATTGTGACGATTGTGACGAGAACAGTTTTTTTACTCCAAAAAAAT	FFFFFFFFFFFF,FFF::FFFFFFFFFFFFFFF:FFFFFFFFF:FFFFFFFFFFFFFFFFFFFFFFFFF,FFFFFFFFFFFFFFFFFFFFFFFFFFFFFFFFFFFFFFFFFFFFFFFFFFFFFFFFFFFFFFFFFFFFFFFFFF::FFF,	NM:i:0	MD:Z:150	MC:Z:150M	AS:i:150	XS:i:0
A00821:246:HVNJYDSXX:2:1271:30861:22968	147	matK	449	60	150M	=	180	-419	CCTATCCTATCCATCTGGAAATCTTGGTTCAAATCTTTCGATATTGGATAAAAGATGTCTTTTTCTTTCACTTATTAAGGTTGTTTTTTTATTACTATTGTGACGATTGTGACGATTGTGACGAGAACAGTTTTTTTACTCCAAAAAAAT	FFFF:FF:FFFFFF:FFFFFFFFFFF:FFFFFFFFF:F:FFFFFFFFFFFFFFFFFFFFFFFFFFFFFFFFFFFFFFFFFFFFFFFFFFFFFFFFFFFFFFFFFFFFFFFFFFFFFFFFFFFFFFFFFFFFFFFFFFFFFFFF:FFFFFF	NM:i:0	MD:Z:150	MC:Z:150M	AS:i:150	XS:i:0
A00821:246:HVNJYDSXX:2:1147:28565:26287	147	matK	450	60	150M	=	390	-210	CTATCCTATCCATCTGGAAATCTTGGTTCAAATCTTTCGATATTGGATAAAAGATGTCTTTTTCTTTCACTTATTAAGGTTGTTTTTTTATTACTATTGTGACGATTGTGACGATTGTGACGAGAACAGTTTTTTTACTCCAAAAAAATC	FFFFFF,F:FFFFFFFFFFFFFFFFFF,FFFFFFFFFFFFFFFFFFFFFFFFFFFFFFF:FFFFFFFFFFFF:FF:FFFFFFFFFFFFFFFFFFFFFFFFFFFFFFFFFFFFFFFFFFFFFFFFFFFFFFFFFFFFFFFFFFF:FFFFFF	NM:i:0	MD:Z:150	MC:Z:150M	AS:i:150	XS:i:0
A00821:246:HVNJYDSXX:2:1221:2519:26490	83	matK	450	60	150M	=	361	-239	CTATCCTATCCATCTGGAAATCTTGGTTCAAATCTTTCGATATTGGATAAAAGATGTCTTTTTCTTTCACTTATTAAGGTTGTTTTTTTATTACTATTGTGACGATTGTGACGATTGTGACGAGAACAGTTTTTTTACTCCAAAAAAATC	FFFFFFFFFFFFFFFFFFFFFFFFFFFFFFFFFFFFFFFFFFFFFFFFFFFFFFFFFFFFFFFFFFFFFFFFFFF:FFFFFFFFFFFFFF:FFFFFFFFFFFFFFFFFFFFFFFFFFFFFFFFFFFFFFFFFFFFFFFFFFFFFFFFFFF	NM:i:0	MD:Z:150	MC:Z:150M	AS:i:150	XS:i:0
A00821:246:HVNJYDSXX:2:1237:20537:14606	83	matK	450	60	150M	=	281	-319	CTATCCTATCCATCTGGAAATCTTGGTTCAAATCTTTCGATATTGGATAAAAGATGTCTTTTTCTTTCACTTATTAAGGTTGTTTTTTTATTACTATTGTGACGATTGTGACGATTGTGACGAGAACAGTTTTTTTACTCCAAAAAAATC	FF,:FF:F:FF,FF:,:FFFFFF:FFF,FFFFFFFFFFFF:FFFFFFFFF:FFFFFFF:FFFFF:FFFFF:FFFFFF:,FFF:FF:FFFF:FFFF:F,FFFFFFFFFFFFFFFFFFFFFFFFFFFFFFF,FFFFFFFFFFFFFFFFFFFF	NM:i:0	MD:Z:150	MC:Z:150M	AS:i:150	XS:i:0
A00821:246:HVNJYDSXX:2:1318:21856:1830	163	matK	451	60	150M	=	753	452	TATCCTATCCATCTGGAAATCTTGGTTCAAATCTTTCGATATTGGATAAAAGATGTCTTTTTCTTTCACTTATTAAGGTTGTTTTTTTATTACTATTGTGACGATTGTGACGATTGTGACGAGAACAGTTTTTTTACTCCAAAAAAATCG	FFFFFFFFFFFFFFFFFFFFFFFFFFFFFFFFFFFFFFFFFFFFFFFFFFF,FFFFFFFFFFFFFFFFFF,F,FFFF,FFFFFFF:FFFFFFFFFFFFF:FFFFFFFFFFF:FFFFFFFFFFFFFFFFFFFFFFFFFFF:FF:FFFFFFF	NM:i:0	MD:Z:150	MC:Z:150M	AS:i:150	XS:i:0
A00821:246:HVNJYDSXX:2:1132:28583:4961	147	matK	451	60	150M	=	368	-233	TATCCTATCCATCTGGAAATCTTGGTTCAAATCTTTCGATATTGGATAAAAGATGTCTTTTTCTTTCACTTATTAAGGTTGTTTTTTTATTACTATTGTGACGATTGTGACGATTGTGACGAGAACAGTTTTTTTACTCCAAAAAAATCG	FFFFFFFFFFF:FFFFFFFFFFFFFFFFFFFFFFFFFFFFFFFFFFFFFFFFFFFFFFFFFFFFFFFFFFFFFFFFFFFFFFFFFFFFFFFFFFFFFFFFFFFFFFFFFFFFFFFFFFF:FFFFFFFFFFFFFFFFFFFFFFF:FFFFFF	NM:i:0	MD:Z:150	MC:Z:150M	AS:i:150	XS:i:0
A00821:246:HVNJYDSXX:2:1316:32090:11882	163	matK	452	60	150M	=	655	353	ATCCTATCCATCTGGAAATCTTGGTTCAAATCTTTCGATATTGGATAAAAGATGTCTTTTTCTTTCACTTATTAAGGTTGTTTTTTTATTACTATTGTGACGATTGTGACGATTGTGACGAGAACAGTTTTTTTACTCCAAAAAAATCGA	FFFFFFFFFFFFFFFFFFFFFFFFFFFFFFFFFFFFFFFFFFFFFFFFFFFFFFFF:FFFFFFFFFFFFFFFF:FFFFFFFFFFFFFFFFF:F:FFFFFFFF:FFFFFFFFFFFFFFFFF:FFFFFFFFFFFFFFFFF:FFFFF:FF:FF	NM:i:0	MD:Z:150	MC:Z:150M	AS:i:150	XS:i:0
A00821:246:HVNJYDSXX:2:1115:15266:23077	83	matK	452	60	150M	=	289	-313	ATCCTATCCATCTGGAAATCTTGGTTCAAATCTTTCGATATTGGATAAAAGATGTCTTTTTCTTTCACTTATTAAGGTTGTTTTTTTATTACTATTGTGACGATTGTGACGATTGTGACGAGAACAGTTTTTTTACTCCAAAAAAATCGA	FFFFFFFFF:FFFFFFFFFFFFFFF:FFFFFFFFFFFFFFFFFFFFFFFFFFFFFFFFFFFFFFFFFFFFFFFFFFFFFFFFFFFFFFFFFFFFFFFFFFFFFFFFFFFFFFFFFFFFFFFFFFFFFFFFFF:FFFFFFFFFFFFFFFFF	NM:i:0	MD:Z:150	MC:Z:150M	AS:i:150	XS:i:0
A00821:246:HVNJYDSXX:2:1163:2121:32189	99	matK	453	60	150M	=	637	334	TCCTATCCATCTGGAAATCTTGGTTCAAATCTTTCGATATTGGATAAAAGATGTCTTTTTCTTTCACTTATTAAGGTTGTTTTTTTATTACTATTGTGACGATTGTGACGATTGTGACGAGAACAGTTTTTTTACTCCAAAAAAATCGAT	FFFFFFFFFFFFFFFFFFF:FFFFFFFFFFFFFFFFFFFFFFFFFFFFFFFFFFFF,FFFF:FFFFF,FFFFFFFFFFFFFF:FFFFFFFFFF,FFFFFFFFFFFFFFFFF:FFFFFFFFFFFFFFFFFFFF:FFFFFFFFFFFFFFFFF	NM:i:0	MD:Z:150	MC:Z:150M	AS:i:150	XS:i:0
A00821:246:HVNJYDSXX:2:1234:20952:23688	99	matK	453	60	150M	=	603	300	TCCTATCCATCTGGAAATCTTGGTTCAAATCTTTCGATATTGGATAAAAGATGTCTTTTTCTTTCACTTATTAAGGTTGTTTTTTTATTACTATTGTGACGATTGTGACGATTGTGACGAGAACAGTTTTTTTACTCCAAAAAAATCGAT	FFFFFFFF::FFFFFFFFF:FFFFFFFFFFFF,FFFFFFFFFFFFFFFFFFFFFFFFFFFFFFFFF:,FFFFFFFFFFFFFFFFFFFFFFFFFFFFFFFFFFFFFFFFFFFFFFFFFFFFFFFFFFFFF:FF,FFFFFFFFFFFFFFFFF	NM:i:0	MD:Z:150	MC:Z:150M	AS:i:150	XS:i:0
A00821:246:HVNJYDSXX:2:1237:29351:7513	83	matK	453	60	150M	=	277	-326	TCCTATCCATCTGGAAATCTTGGTTCAAATCTTTCGATATTGGATAAAAGATGTCTTTTTCTTTCACTTATTAAGGTTGTTTTTTTATTACTATTGTGACGATTGTGACGATTGTGACGAGAACAGTTTTTTTACTCCAAAAAAATCGAT	F:F,,:FF:,FF,FFFFFF:FFFFFFF:::::FFFF:FFFFFFFFFF,FFF,FFF:FFFFF::FFFFF::FFFFFF:FFF:FFF:FFFFFFF:,FFFFFFFFFFFFFFFFFF:FFFFFF:FFFFFF:FFFF::,FFFF:FFFFFFFFFFF	NM:i:0	MD:Z:150	MC:Z:150M	AS:i:150	XS:i:0
A00821:246:HVNJYDSXX:2:1106:25979:3615	147	matK	454	60	150M	=	352	-252	CCTATCCATCTGGAAATCTTGGTTCAAATCTTTCGATATTGGATAAAAGATGTCTTTTTCTTTCACTTATTAAGGTTGTTTTTTTATTACTATTGTGACGATTGTGACGATTGTGACGAGAACAGTTTTTTTACTCCAAAAAAATCGATT	FFF:F:F:FFFFF:FFFFFFFFFF:FF,,FFFFF:FF:FFFFFFF:FFFFFFFF:FFFFFF:FF,FF:FFF:F:FFFFFFFFFFFFFF,FFFFFFFFFFF,FF:F:FFFFFFF:FFFFFFFFFFFFFFFFFFFFFFFFFFFFFFFF:FFF	NM:i:0	MD:Z:150	MC:Z:150M	AS:i:150	XS:i:0
A00821:246:HVNJYDSXX:2:1206:26829:18490	163	matK	455	60	150M	=	650	345	CTATCCATCTGGAAATCTTGGTTCAAATCTTTCGATATTGGATAAAAGATGTCTTTTTCTTTCACTTATTAAGGTTGTTTTTTTATTACTATTGTGACGATTGTGACGATTGTGACGAGAACAGTTTTTTTACTCCAAAAAAATCGATTT	FFFFFFFFFFFFFFFFFFFFFFFFFFFFFFFFFFFFFFFFFFFFFFFFFFFFFFFFFFFFFFFF:FFFFFFFFFFFFFFFFFFFFFFF::FFFFFFFFFFFFFFFFFFFFFFFFFFFFFFFFFFFFFFFFFFFFFFFFFFFFFFFFFFFF	NM:i:0	MD:Z:150	MC:Z:150M	AS:i:150	XS:i:0
A00821:246:HVNJYDSXX:2:1158:22589:2096	147	matK	455	60	150M	=	179	-426	CTATCCATCTGGAAATCTTGGTTCAAATCTTTCGATATTGGATAAAAGATGTCTTTTTCTTTCACTTATTAAGGTTGTTTTTTTATTACTATTGTGACGATTGTGACGATTGTGACGAGAACAGTTTTTTTACTCCAAAAAAATCGATTT	FFFFFFFFFFFFFFFFFFFFFFFFF:FFFFFFFFFFFFFFFFFFFFFFFFF:FF,FFFFFFFFFFFFFFFFFFFFFF::FFFFFFFFFFFFFFFFFFFFFFFFFFFFFFFFFFFFFFFFFFFFFFFFFFFFFFFFFFFFFFFFFFFFFFF	NM:i:0	MD:Z:150	MC:Z:150M	AS:i:150	XS:i:0
A00821:246:HVNJYDSXX:2:1173:5150:16705	83	matK	455	60	150M	=	269	-336	CTATCCATCTGGAAATCTTGGTTCAAATCTTTCGATATTGGATAAAAGATGTCTTTTTCTTTCACTTATTAAGGTTGTTTTTTTATTACTATTGTGACGATTGTGACGATTGTGACGAGAACAGTTTTTTTACTCCAAAAAAATCGATTT	FF:FFFFFF:FFF,FFFFFFF,FF:FFFFFFFFFFFFFFFFFFF:FFF:FFFFFFFFFFFFF:FFFF:FFFFFFFFFFFFFFFF:FFFFFFFFFFFFFFFFFFFFFFF:F:FFFFFFFFFFFFFFFFFFFFFFFFFFF:FFFFFFFFFFF	NM:i:0	MD:Z:150	MC:Z:150M	AS:i:150	XS:i:0
A00821:246:HVNJYDSXX:2:1238:28700:27430	83	matK	455	60	150M	=	218	-387	CTATCCATCTGGAAATCTTGGTTCAAATCTTTCGATATTGGATAAAAGATGTCTTTTTCTTTCACTTATTAAGGTTGTTTTTTTATTACTATTGTGACGATTGTGACGATTGTGACGAGAACAGTTTTTTTACTCCAAAAAAATCGATTT	FFFF:FFFF,FFFFF::,FFFF,FFFFFFFFFFFFFFFFFFFFFFFFFFFFFFFF:FF:FFFFFFFFFFFFFFFFFFFFFF:FFFFFFFFFF::FFFFFFFFFFFFFFFFFFFF:FFFFFFFFFFFFFF,FFFFFFFFFFFFFFFFFFFF	NM:i:0	MD:Z:150	MC:Z:150M	AS:i:150	XS:i:0
A00821:246:HVNJYDSXX:2:1136:5882:30373	99	matK	456	60	150M	=	594	288	TATCCATCTGGAAATCTTGGTTCAAATCTTTCGATATTGGATAAAAGATGTCTTTTTCTTTCACTTATTAAGGTTGTTTTTTTATTACTATTGTGACGATTGTGACGATTGTGACGAGAACAGTTTTTTTACTCCAAAAAAATCGATTTC	FFFFFFFFFFFFFFFFFFFFFFFFF:FFFFFFFFFFFFFFFFFFFFFFFFFFFFFFFFFFFFF::FFFFFFFFFFFFFFFFFFFFFFFFFFFFFFFFFFFF:FFFFFFFFFFFFFFFFFFFFF:FFFFFFF:FFFFFFFFFFFFFFFFFF	NM:i:0	MD:Z:150	MC:Z:150M	AS:i:150	XS:i:0
A00821:246:HVNJYDSXX:2:1303:27290:18098	99	matK	456	60	150M	=	637	331	TATCCATCTGGAAATCTTGGTTCAAATCTTTCGATATTGGATAAAAGATGTCTTTTTCTTTCACTTATTAAGGTTGTTTTTTTATTACTATTGTGACGATTGTGACGATTGTGACGAGAACAGTTTTTTTACTCCAAAAAAATCGATTTC	FFFFFFFFFFFFFFFFF:FFFFFFFFFFFFFFFFFFFFFFFFFFF:FFFFFFFFFFFFFFFFFFF:F:F:FFFFFFFFFFFFFFFFF:FFFFFFFFFFFFFFFFFFFFFFFFF:FF:FFFFFFFFFFFFFFFFFFFFFFFFFFFFFFFFF	NM:i:0	MD:Z:150	MC:Z:150M	AS:i:150	XS:i:0
A00821:246:HVNJYDSXX:2:1316:8910:24627	163	matK	457	60	150M	=	641	334	ATCCATCTGGAAATCTTGGTTCAAATCTTTCGATATTGGATAAAAGATGTCTTTTTCTTTCACTTATTAAGGTTGTTTTTTTATTACTATTGTGACGATTGTGACGATTGTGACGAGAACAGTTTTTTTACTCCAAAAAAATCGATTTCT	FFFFFFFFFFFFFFFFFFFFFFFFFFFFFFFFFFFFFFFFFFFFFFFFFFFFFFFFFFFFFFFFFFFFFFFFFFFFFFFFFFFFFFFFFFFFF:FFFFFFFF:FFFFFF:FFFFFFFFFFFFFFFFFFFF:FFFFFFFF:FFFFFFFFFF	NM:i:0	MD:Z:150	MC:Z:150M	AS:i:150	XS:i:0
A00821:246:HVNJYDSXX:2:1132:21169:26443	163	matK	458	60	150M	=	665	357	TCCATCTGGAAATCTTGGTTCAAATCTTTCGATATTGGATAAAAGATGTCTTTTTCTTTCACTTATTAAGGTTGTTTTTTTATTACTATTGTGACGATTGTGACGATTGTGACGAGAACAGTTTTTTTACTCCAAAAAAATCGATTTCTA	FFFFFFFFFFFFFFFFFFFFFFF:FFFFFFFFFFFFFFFFFFFFF:FFFF:FFFFFFFFFFFFFFFFFFFFFFFFFFFFFFFFFF:F:FFFFFF:FFFFFFFFFFFFFFFFFFFFFFFFFFFFF:FFFFFFFFFFFFFFFFFFFFFFFFF	NM:i:0	MD:Z:150	MC:Z:150M	AS:i:150	XS:i:0
A00821:246:HVNJYDSXX:2:1313:25590:5760	99	matK	459	60	150M	=	561	252	CCATCTGGAAATCTTGGTTCAAATCTTTCGATATTGGATAAAAGATGTCTTTTTCTTTCACTTATTAAGGTTGTTTTTTTATTACTATTGTGACGATTGTGACGATTGTGACGAGAACAGTTTTTTTACTCCAAAAAAATCGATTTCTAC	FFF:FFFFFFFFFFFFFFFFFFFFFFFFFFFFFFFFFFFFFFFFFFFFFFF:FFFFFF:F,F:FF,:FFFFFF:FFFFF:FFFFFFF:FFF:FF:FFFFFFFFFFFFFFFFFFFFFFFFFFFFFFFFF:FF,FFFFFFFFF:FF:F:FF,	NM:i:0	MD:Z:150	MC:Z:150M	AS:i:150	XS:i:0
A00821:246:HVNJYDSXX:2:1125:28067:23829	163	matK	460	60	150M	=	665	355	CATCTGGAAATCTTGGTTCAAATCTTTCGATATTGGATAAAAGATGTCTTTTTCTTTCACTTATTAAGGTTGTTTTTTTATTACTATTGTGACGATTGTGACGATTGTGACGAGAACAGTTTTTTTACTCCAAAAAAATCGATTTCTACT	FFFFFFFFF:FFFFFFFFFFFFFFFFFFFF:FFFFFFFFFFFFFFFFFFFFFFFFFFFFFFFFFFFFFFFFFFFFFFFFFFFFFFFFFFFFFFFFFFFFFFFFFFFFFFFFFFFFFFFFFFFFFFFFFFF:FFFFFFFFFFFFFFFFFFF	NM:i:0	MD:Z:150	MC:Z:150M	AS:i:150	XS:i:0
A00821:246:HVNJYDSXX:2:1125:28040:24064	163	matK	460	60	150M	=	665	355	CATCTGGAAATCTTGGTTCAAATCTTTCGATATTGGATAAAAGATGTCTTTTTCTTTCACTTATTAAGGTTGTTTTTTTATTACTATTGTGACGATTGTGACGATTGTGACGAGAACAGTTTTTTTACTCCAAAAAAATCGATTTCTACT	FFFFFFFFFFFFFFFFFFFFFFFFFFFFFFFFFFFFFFFFFFFFFFFFFFFFFFFFF:FFFFFFFFFFFFFFFFFFFFFFFFFFFFFFFFFFFFFFFFFFFFFFFFFFFFFFFFFFFFFFFFFFFFFFFFFFFFFFFFFF,FFFFFFF:F	NM:i:0	MD:Z:150	MC:Z:150M	AS:i:150	XS:i:0
A00821:246:HVNJYDSXX:2:1134:15474:34616	163	matK	460	60	150M	=	665	355	CATCTGGAAATCTTGGTTCAAATCTTTCGATATTGGATAAAAGATGTCTTTTTCTTTCACTTATTAAGGTTGTTTTTTTATTACTATTGTGACGATTGTGACGATTGTGACGAGAACAGTTTTTTTACTCCAAAAAAATCGATTTCTACT	FFFFFFFFFFFFFFFFFFFFFFFFFFFFFFFFFFFFFFFFFFFFFFFFFFF:FFFFFFFFF:FF:FFFFFFFFFFFFFFFFFFFFFFFFFFFFFFFFFFFFFFFFFFFFFFF:F:FFFFFFFFFFFFFFFFFFF:FFFFFFFF:FFFFFF	NM:i:0	MD:Z:150	MC:Z:150M	AS:i:150	XS:i:0
A00821:246:HVNJYDSXX:2:1254:10574:34303	163	matK	460	60	150M	=	522	212	CATCTGGAAATCTTGGTTCAAATCTTTCGATATTGGATAAAAGATGTCTTTTTCTTTCACTTATTAAGGTTGTTTTTTTATTACTATTGTGACGATTGTGACGATTGTGACGAGAACAGTTTTTTTACTCCAAAAAAATCGATTTCTACT	FFFFFFFFFFFFFFFFFFFFFFFFFFFFFFFFFFFFFFFFFFFFFFFF:FFFFFF,FFF::FF:F::FFFFFFFFFFFFFFFFFFFFFFFFFFFF:FFFFFFFFFFFFFFFFFFFFFFFFFFFFFFFFFFFFF,FFFFFFFFFFFFFF:F	NM:i:0	MD:Z:150	MC:Z:150M	AS:i:150	XS:i:0
A00821:246:HVNJYDSXX:2:1244:2600:22905	147	matK	460	60	150M	=	337	-273	CATCTGGAAATCTTGGTTCAAATCTTTCGATATTGGATAAAAGATGTCTTTTTCTTTCACTTATTAAGGTTGTTTTTTTATTACTATTGTGACGATTGTGACGATTGTGACGAGAACAGTTTTTTTACTCCAAAAAAATCGATTTCTACT	F:FFF:FFFFFFFFFFFF,FFFFFFFF,FFFFFFFFFFFFFFFFFFFFFFFFFFFFFFFFFFFFFFFFFFFFFFFFFFFFFFFFFFFFFFFFFFFFFFFFFFFFFFFFFFFFFFFFFFFFFFFF:FFFFFFFFFFFFFFFFFFFFFFFFF	NM:i:0	MD:Z:150	MC:Z:150M	AS:i:150	XS:i:0
A00821:246:HVNJYDSXX:2:1247:23357:2832	83	matK	460	60	150M	=	275	-335	CATCTGGAAATCTTGGTTCAAATCTTTCGATATTGGATAAAAGATGTCTTTTTCTTTCACTTATTAAGGTTGTTTTTTTATTACTATTGTGACGATTGTGACGATTGTGACGAGAACAGTTTTTTTACTCCAAAAAAATCGATTTCTACT	FFFFFFFFFFFFFFFFFFFFFFFFFFFFFFFFFFFFFFFFFFFFFFFFFFFFFFFFFFFFFFFFFFFFFFFFFFFFFFFFFFFFF:FFFFFFFFFFFFFFFFFFFFFFFFFFFFFFFFFFFFFFFFFFFFFFFFFFFFFFFFFFFFFFFF	NM:i:0	MD:Z:150	MC:Z:150M	AS:i:150	XS:i:0
A00821:246:HVNJYDSXX:2:1272:31394:24862	99	matK	461	60	150M	=	642	331	ATCTGGAAATCTTGGTTCAAATCTTTCGATATTGGATAAAAGATGTCTTTTTCTTTCACTTATTAAGGTTGTTTTTTTATTACTATTGTGACGATTGTGACGATTGTGACGAGAACAGTTTTTTTACTCCAAAAAAATCGATTTCTACTT	FFFFFFFFFFFFFFFFFFFFFFFFFFFFFFFFFFFFFFFFFFFFFFFFFFFFFFFFFF:FFFFFFFFFFFFFFFFFFFFFFFFFFFFFFFFFFFFFFFFFFFFFFFFFFFFFFFFFFFFFFFFFFFFFFFFFFFFFFFFFFFFFFFFFFF	NM:i:0	MD:Z:150	MC:Z:150M	AS:i:150	XS:i:0
A00821:246:HVNJYDSXX:2:1120:4155:33520	147	matK	461	60	150M	=	276	-335	ATCTTGAAATCTTGGTTCAAATCTTTCGATATTGGATAAAAGATGTCTTTTTCTTTCACTTATTAAGGTTGTTTTTTTATTACTATTGTGACGATTGTGACGATTGTGACGAGAACAGTTTTTTTACTCCAAAAAAATCGATTTCTACTT	,FFF,FFFFFFFF,FFFFFFFFFFFF:FFFFFFF:FF,:F:,FFFFFFFFFFFFF:FF:FFFFFFFFFFFFFFFFFFFFFFFF:FFFFFFFFFFFFFFFFFFFFFFFFFFFFFFFFFFFFFFFFFFFFFFFF:FFFFFFFFFFFFFFFFF	NM:i:1	MD:Z:4G145	MC:Z:150M	AS:i:145	XS:i:0
A00821:246:HVNJYDSXX:2:1117:10203:20102	163	matK	462	60	150M	=	585	273	TCTGGAAATCTTGGTTCAAATCTTTCGATATTGGATAAAAGATGTCTTTTTCTTTCACTTATTAAGGTTGTTTTTTTATTACTATTGTGACGATTGTGACGATTGTGACGAGAACAGTTTTTTTACTCCAAAAAAATCGATTTCTACTTT	FFFFFFFFFFFFFFFFFFFFFFFFFFFFFFFFFFFFFFFFFFFFFFFFFFFFFFFFFFFFFFFFFFFFFFFFFFFFFFFFFFFFFFFFFFFFFFFFFFFFFF:FFFFFFFFFFFFFFFFFFFFFFFF:FFFFFFF:FFFFFFFFFFFFFF	NM:i:0	MD:Z:150	MC:Z:150M	AS:i:150	XS:i:0
A00821:246:HVNJYDSXX:2:1267:3812:29262	83	matK	464	60	150M	=	334	-280	TGGAAATCTTGGTTCAAATCTTTCGATATTGGATAAAAGATGTCTTTTTCTTTCACTTATTAAGGTTGTTTTTTTATTACTATTGTGACGATTGTGACGATTGTGACGAGAACAGTTTTTTTACTCCAAAAAAATCGATTTCTACTTTTT	FFFFFFF:FFF:FFFF:FF,FFF:FFF:FF:FFFF:,:FFFFFFFFFFFFFFFFFFFFFF:FFFFFFFFFFFFFF:FFFFFFFF:FF:FFFFF:FFFFFFFFFFFFFFF:FFFF:FFFFFFFFFF:FFFFFF:FF,FFFFFF:FFFFFFF	NM:i:0	MD:Z:150	MC:Z:150M	AS:i:150	XS:i:0
A00821:246:HVNJYDSXX:2:1267:4200:30311	83	matK	464	60	150M	=	334	-280	TGGAAATCTTGGTTCAAATCTTTCGATATTGGATAAAAGATGTCTTTTTCTTTCACTTATTAAGGTTGTTTTTTTATTACTATTGTGACGATTGTGACGATTGTGACGAGAACAGTTTTTTTACTCCAAAAAAATCGATTTCTACTTTTT	FFFFFFFFFFFFFFFFFFFFFFFFFFFFFFFFFFFFFFFFFFFFFFFFFFFFFFFFF:FFFFFFFFFFFFFFFFFFFFFFFFFFFFFFFFFFFFFFFFFFFFFFFFFFFFFFFFFF,:FFFFFFFFFFFFFFFFFFFFFFFFFFFFFFFF	NM:i:0	MD:Z:150	MC:Z:150M	AS:i:150	XS:i:0
A00821:246:HVNJYDSXX:2:1149:19027:36479	99	matK	465	60	150M	=	657	342	GGAAATCTTGGTTCAAATCTTTCGATATTGGATAAAAGATGTCTTTTTCTTTCACTTATTAAGGTTGTTTTTTTATTACTATTGTGACGATTGTGACGATTGTGACGAGAACAGTTTTTTTACTCCAAAAAAATCGATTTCTACTTTTTT	FFFFFFF:FFFFFFFFFFFFFFFFFFFFFFFFFFFFFFFFFFFFFFFF::FFFF,FFFFFF,FF:FFFFFF:F:FFFF:,FFFF:FFFF::FFFFFFFFFFFFFFFFFFFFFFFFFFFFFFFFFFFFFFFFFFFFFFFFFFFFFFFFFFF	NM:i:0	MD:Z:150	MC:Z:150M	AS:i:150	XS:i:0
A00821:246:HVNJYDSXX:2:1162:9607:25958	163	matK	465	60	150M	=	849	534	GGAAATCTTGGTTCAAATCTTTCGATATTGGATAAAAGATGTCTTTTTCTTTCACTTATTAAGGTTGTTTTTTTATTACTATTGTGACGATTGTGACGATTGTGACGAGAACAGTTTTTTTACTCCAAAAAAATCGATTTCTACTTTTTT	FFFFFFFFFFFFFFFFFFFFFFFFFF:FFFFFFFFFFFFFFFFFFFFFFFFFFFFFFFFFFFFF:FFFFFFFFFFFFFFFFFFFFFFFFFFFFFFFFFFFF:FFFFFFFFFFFFFFFFFFFFFFFFFFFFFFFFFFFFFF,FFFFFFFFF	NM:i:0	MD:Z:150	MC:Z:150M	AS:i:150	XS:i:0
A00821:246:HVNJYDSXX:2:1208:10221:13307	99	matK	465	60	150M	=	581	266	GGAAATCTTGGTTCAAATCTTTCGATATTGGATAAAAGATGTCTTTTTCTTTCACTTATTAAGGTTGTTTTTTTATTACTATTGTGACGATTGTGACGATTGTGACGAGAACAGTTTTTTTACTCCAAAAAAATCGATTTCTACTTTTTT	FFFFFFFFFFFFFFFFFFFFFFFFFFFFFFFFFFFFFFFFFFFFFFFFFFFFFFFF,:FFFFFFFFFFFFFFFFFFFFFFFFFFFFFFFF:FFFFFFFFFFFFFFFFFFFFFFFFFFFFFFFFFFFFFFFFFFFFFFFFFFFFFFFFFFF	NM:i:0	MD:Z:150	MC:Z:150M	AS:i:150	XS:i:0
A00821:246:HVNJYDSXX:2:1208:10926:13996	99	matK	465	60	150M	=	581	266	GGAAATCTTGGTTCAAATCTTTCGATATTGGATAAAAGATGTCTTTTTCTTTCACTTATTAAGGTTGTTTTTTTATTACTATTGTGACGATTGTGACGATTGTGACGAGAACAGTTTTTTTACTCCAAAAAAATCGATTTCTACTTTTTT	FFFFFFFFFFFFFFFFFFFFFFFFFFFFFFFFFFFFFFFFFFFFFFFFFFFFFFFFFFFFFFFFFFFFFFFFFFFFFFFFFFFFFFFFFFFFFFFFFFFFFFFFFFFFFFFFFFFFFFFFFFFFFFFFFFFFFFFFFFFFFFF:FFFFFF	NM:i:0	MD:Z:150	MC:Z:150M	AS:i:150	XS:i:0
A00821:246:HVNJYDSXX:2:1202:22471:18803	99	matK	466	60	150M	=	712	396	GAAATCTTGGTTCAAATCTTTCGATATTGGATAAAAGATGTCTTTTTCTTTCACTTATTAAGGTTGTTTTTTTATTACTATTGTGACGATTGTGACGATTGTGACGAGAACAGTTTTTTTACTCCAAAAAAATCGATTTCTACTTTTTTT	FFFFFFFFFFFFFFF:FFFFFFFFFFFFFFFFFFFFFFFFFFFFFFFFFFF,FFFFFFFFFFFFFFFFFFFFFFFFFFF,FFFFFFFFFFFFFFFFF:FFFFFFFFFFFFFFFFFFFFFFFFFFFFFFFFFFFFFFFFFF:F:FFFFFFF	NM:i:0	MD:Z:150	MC:Z:150M	AS:i:150	XS:i:0
A00821:246:HVNJYDSXX:2:1236:8983:3364	147	matK	466	60	150M	=	271	-345	GAAATCTTGGTTCAAATCTTTCGATATTGGATAAAAGATGTCTTTTTCTTTCACTTATTAAGGTTGTTTTTTTATTACTATTGTGACGATTGTGACGATTGTGACGAGAACAGTTTTTTTACTCCAAAAAAATCGATTTCTACTTTTTTT	F:FFFFFFFFFFFFFFFFFFFFF:FFFFFFFFFFF:FFFF:FFFFFFFFFFFFFFFFFFFFFFFFFFFFFFFFFFFFFFFFFFFFFFFFFFFFFFFFFFFFFFFFFFF:FFFFFFFFFFFFFFFFFFFFFFFFFFFFFFFFFFF:FFFFF	NM:i:0	MD:Z:150	MC:Z:150M	AS:i:150	XS:i:0
A00821:246:HVNJYDSXX:2:1241:14235:9392	99	matK	467	60	150M	=	677	360	AAATCTTGGTTCAAATCTTTCGATATTGGATAAAAGATGTCTTTTTCTTTCACTTATTAAGGTTGTTTTTTTATTACTATTGTGACGATTGTGACGATTGTGACGAGAACAGTTTTTTTACTCCAAAAAAATCGATTTCTACTTTTTTTT	FFFFFFFFFFFFFFFFFFFFFFFFFFFFFFFFFF:F:FFFFFFFFFFFFFFFFFFF:FFFFFFFFFFFFFFFFFFF:F,FFFFFFFFFFFFFFFFFFFFFFFFF:FFF,FFFFFFFFF:FFFFFFFF:FFFFFFFFFFFFFFFFFFFFFF	NM:i:0	MD:Z:150	MC:Z:150M	AS:i:150	XS:i:0
A00821:246:HVNJYDSXX:2:1269:21585:21277	163	matK	467	60	150M	=	616	299	AAATCTTGGTTCAAATCTTTCGATATTGGATAAAAGATGTCTTTTTCTTTCACTTATTAAGGTTGTTTTTTTATTACTATTGTGACGATTGTGACGATTGTGACGAGAACAGTTTTTTTACTCCAAAAAAATCGATTTCTACTTTTTTTT	FFFFFFFFFFFFFFFFFFFFFFFFFFFFFFFFFFFFFFFFFFFFFFFFFFFFFFFFFFFFFFFFFFFFFFFFFFFFFFF,FFFFFFFFFFFFFFFFFFFFFFFFFFFFFFFFFFFFFFFFFFFFFFFFFFFFFFFFFFFFF:FFFFFFF:	NM:i:0	MD:Z:150	MC:Z:150M	AS:i:150	XS:i:0
A00821:246:HVNJYDSXX:2:1170:23059:20071	83	matK	467	60	150M	=	242	-375	AAATCTTGGTTCAAATCTTTCGATATTGGATAAAAGATGTCTTTTTCTTTCACTTATTAAGGTTGTTTTTTTATTACTATTGTGACGATTGTGACGATTGTGACGAGAACAGTTTTTTTACTCCAAAAAAATCGATTTCTACTTTTTTTT	FFF:FFFFFFFFFFFFFFFFFFFFFFFFFFFFFFFFFFFFFF:FFFFFFFFFFFFFFFFFFFFFFFFFFFFFFFFFFFFFFFFFFFFFFFFFFFFFFFFFFFFFFFFFFFFFFFF:F:FFFFFFFFFFFFFFFFFFFFFFFFFFFFFFFF	NM:i:0	MD:Z:150	MC:Z:150M	AS:i:150	XS:i:0
A00821:246:HVNJYDSXX:2:1170:30572:8563	99	matK	468	60	150M	=	474	156	AATCTTGGTTCAAATCTTTCGATATTGGATAAAAGATGTCTTTTTCTTTCACTTATTAAGGTTGTTTTTTTATTACTATTGTGACGATTGTGACGATTGTGACGAGAACAGTTTTTTTACTCCAAAAAAATCGATTTCTACTTTTTTTTT	FFFFFFFFFFFFFFFFFFFFFFFFFFFFFFFFFFFFFFFFFFFFFFFFFFFFF:FFFFFFFFFFFFFFFFFFFFFFFFFFFFFFFFFFFFFFFFFFFFFFFFFFFFFFFFFFFFFFFFFFFFFFFFFFFFFFFFFFFFFFFFFFFFFFFF	NM:i:0	MD:Z:150	MC:Z:150M	AS:i:150	XS:i:0
A00821:246:HVNJYDSXX:2:1310:22607:13088	163	matK	468	60	150M	=	696	378	AATCTTGGTTCAAATCTTTCGATATTGGATAAAAGATGTCTTTTTCTTTCACTTATTAAGGTTGTTTTTTTATTACTATTGTGACGATTGTGACGATTGTGACGAGAACAGTTTTTTTACTCCAAAAAAATCGATTTCTACTTTTTTTTT	FFFFFFFFFFFFF:FFFFFFFFFFFFFFFFFFF:FFFFFFFFFFFFFFFFF::F,F:FFFFF:FFFFFFFFFFFFFFFFFFFFFFF:,FFFFFFF:,FFFFF:FFF:FFFFFF,FFFFFFFFFFFFFFF:::FFFFFFFF,F,FFFFFFF	NM:i:0	MD:Z:150	MC:Z:150M	AS:i:150	XS:i:0
A00821:246:HVNJYDSXX:2:1103:3956:30452	147	matK	468	60	150M	=	288	-330	ACTCTTGGTTCAAATCTTTCGATATTGGATAAAAGATGTCTTTTTCTTTCACTTATTAAGGTTGTTTTTTTATTACTATTGTGACGATTGTGACGATTGTGACGAGAACAGTTTTTTTACTCCAAAAAAATCGATTTCTACTTTTTTTTT	F,FFFFFFFFFFF:FFFFFFFFFFFFFFFFFFFFFFFFFFFFFFFFFFFFFFFFFFFFFFFFFFFFFFFFFFFFFFFFFFFFFFFFFFFFFFFFFFFFFFFFFFFFFFFFFFFFFFFFFFFFFFFFFFFFFFFFFFFFFFFFFFFFFFFF	NM:i:1	MD:Z:1A148	MC:Z:150M	AS:i:148	XS:i:0
A00821:246:HVNJYDSXX:2:1103:4779:30718	147	matK	468	60	150M	=	288	-330	AATCTTGGTTCAAATCTTTCGATATTGGATAAAAGATGTCTTTTTCTTTCACTTATTAAGGTTGTTTTTTTATTACTATTGTGACGATTGTGACGATTGTGACGAGAACAGTTTTTTTACTCCAAAAAAATCGATTTCTACTTTTTTTTT	FFFF,FFFFFFFFFFFFFFFFFFFFF:FFFFFF,FFFFFFFFFFFFFF,FFFFFF:FFF:FFFF:FFFFFFFFFFFFFFFFFFFFFFFFFF:FFFFFFFFFFFFFFFFFF:FFFFFFFFFFFFF:FFFFFFFFFFFFFFFFF:::FFFFF	NM:i:0	MD:Z:150	MC:Z:150M	AS:i:150	XS:i:0
A00821:246:HVNJYDSXX:2:1276:16269:4836	147	matK	468	60	150M	=	395	-223	AATCTTGGTTAAAATCTTTCGATATTGGATAAAAGATGTCTTTTTCTTTCACTTATTAAGGTTGTTTTTTTATTACTATTGTGACGATTGTGACGATTGTGACGAGAACAGTTTTTTTACTCCAAAAAAATCGATTTCTACTTTTTTTTT	FFFFFF:FFF,FFFF,FFFFFFFFFFF:FFFFFF:FFFFFFFFFFFFFF:FFFFF:FFFFFFFFFFFFFFFFFFFFFFFFFFFFFFFFFFFFFFFFFFFFFFFFFFFFFFFFFFFFFFFFFFFFFFFFFFFFFFFFFFFFFFFFFFFFFF	NM:i:1	MD:Z:10C139	MC:Z:150M	AS:i:145	XS:i:0
A00821:246:HVNJYDSXX:2:1303:14832:20823	163	matK	469	60	150M	=	731	412	ATCTTGGTTCAAATCTTTCGATATTGGATAAAAGATGTCTTTTTCTTTCACTTATTAAGGTTGTTTTTTTATTACTATTGTGACGATTGTGACGATTGTGACGAGAACAGTTTTTTTACTCCAAAAAAATCGATTTCTACTTTTTTTTTT	FFFFFFFFFFFFFFFFFFFFFFF:FFFFFFFFFFFFFFFFFFFFFFFFFFF:,FFFFFFFFFFFFFFFFFFFFFFF:FFFFFFFFF:FFFFFFFFFFFFFFFFFFF,FFFFFFFFFFFFFFFFFFFFFFFFFFFFFFFF:FFFFFFFFFF	NM:i:0	MD:Z:150	MC:Z:150M	AS:i:150	XS:i:0
A00821:246:HVNJYDSXX:2:1313:7265:4899	163	matK	469	60	150M	=	618	299	ATCTTGGTTCAAATCTTTCGATATTGGATAAAAGATGTCTTTTTCTTTCACTTATTAAGGTTGTTTTTTTATTACTATTGTGACGATTGTGACGATTGTGACGAGAACAGTTTTTTTACTCCAAAAAAATCGATTTCTACTTTTTTTTTT	FFFFFFFFFFFFFFFFFFFFFFFFFFFFFFFFFFFFFFFFFFFFFFFFF:F,FFFFFFFFFFFFFFFFFFFFFFFFFF:FFFFFFFFFFFFFF:FFFFFFFFFFFFFFFFFFFF:FFFFFFFFFFFFFFFFFFFFFFFFFFFFFFFFFFF	NM:i:0	MD:Z:150	MC:Z:150M	AS:i:150	XS:i:0
A00821:246:HVNJYDSXX:2:1173:25283:19601	99	matK	471	60	150M	=	651	330	CTTGGTTCAAATCTTTCGATATTGGATAAAAGATGTCTTTTTCTTTCACTTATTAAGGTTGTTTTTTTATTACTATTGTGACGATTGTGACGATTGTGACGAGAACAGTTTTTTTACTCCAAAAAAATCGATTTCTACTTTTTTTTTTTA	FFFFFF,:FFFFF:,FFFFFF:F:,FFFFFF,FF,,FFFFFFFFFFFFF,:F,FFF::FFF:,F:FFFFF,FF,F::FFFFFFFF:FF:F:FFF::FFFF:FFFFFF:FFFFF,FF,FF:FFFFFFFFF:F:,F:FFFFFF,:FFFFFFF	NM:i:0	MD:Z:150	MC:Z:150M	AS:i:150	XS:i:0
A00821:246:HVNJYDSXX:2:1237:6144:20744	163	matK	471	60	150M	=	637	316	CTTGGTTCAAATCTTTCGATATTGGATAAAAGATGTCTTTTTCTTTCACTTATTAAGGTTGTTTTTTTATTACTATTGTGACGATTGTGACGATTGTGACGAGAACAGTTTTTTTACTCCAAAAAAATCGATTTCTACTTTTTTTTTTTA	FFFFFFFFFFFFFFFFFFFFFFFFFFFFFF:FFFFFFFFFFFFFFFF:FFFFFFFFF:FFFFFFFFFFFFFFFFFFFFFFF:FFFFFFFFFFFFFFFFFFFFF:FFFFFFFFFFFFFFFFFFFFFFF:FFFFFFFFFFFFFFFFFFFFFF	NM:i:0	MD:Z:150	MC:Z:150M	AS:i:150	XS:i:0
A00821:246:HVNJYDSXX:2:1260:9796:35869	99	matK	471	60	150M	=	653	332	CTTGGTTCAAATCTTTCGATATTGGATAAAAGATGTCTTTTTCTTTCACTTATTAAGGTTGTTTTTTTATTACTATTGTGACGATTGTGACGATTGTGACGAGAACAGTTTTTTTACTCCAAAAAAATCGATTTCTACTTTTTTTTTTTA	FFFFFFFFFFFFFFFFFFFFFFFFFFFFFFFFFFFFFFFFFFFFFFFFFFFFFFFFFFFFFFFFFFFFFFFF:FFFFFFFFFFFFFFFFFFFFFFFFFFFFFFFFFFFFFFFFFFFFFFFFFFFFFFFF:FFFFFFFFFFFFFFFFFFFF	NM:i:0	MD:Z:150	MC:Z:150M	AS:i:150	XS:i:0
A00821:246:HVNJYDSXX:2:1172:14172:20525	147	matK	471	60	150M	=	256	-365	CTTGGTTCAAATCTTTCGATATTGGATAAAAGATGTCTTTTTCTTTCACTTATTAAGGTTGTTTTTTTATTACTATTGTGACGATTGTGACGATTGTGACGAGAACAGTTTTTTTACTCCAAAAAAATCGATTTCTACTTTTTTTTTTTA	F,FFF:FFFFFFF:FFFFFFFFF::FFFFFFFFFF,FFF:FFFFFFF,F,FFFFFF,FFFF:FFFFFF,FFFFFFFFFFFFFFFFF:FFFFFF:FFFF,F:,:FFFF:FFFFFFFFFFFFFF::FFFFFFFFF:FFFFFFFFFFFF:FFF	NM:i:0	MD:Z:150	MC:Z:150M	AS:i:150	XS:i:0
A00821:246:HVNJYDSXX:2:1124:31412:35039	99	matK	472	60	150M	=	656	334	TTGGTTCAAATCTTTCGATATTGGATAAAAGATGTCTTTTTCTTTCACTTATTAAGGTTGTTTTTTTATTACTATTGTGACGATTGTGACGATTGTGACGAGAACAGTTTTTTTACTCCAAAAAAATCGATTTCTACTTTTTTTTTTTAA	FFFFFFFFFFFFFFFFFFFFFFFFFFFFFFFFFFFFFFFFFFFFFFFFFFFFFFFFFFFFFFFFFFFFFFFFFFFFFFFFFFFFFFFFFFFFFFFFFFFFFFFFFFFFFFFFFFFFFFFFFFFFFFFFFFFFFFFFFFFFFFFFFFFFF,	NM:i:0	MD:Z:150	MC:Z:150M	AS:i:150	XS:i:0
A00821:246:HVNJYDSXX:2:1319:13485:10598	99	matK	472	60	150M	=	667	345	TTGGTTCAAATCTTTCGATATTGGATAAAAGATGTCTTTTTCTTTCACTTATTAAGGTTGTTTTTTTATTACTATTGTGACGATTGTGACGATTGTGACGAGAACAGTTTTTTTACTCCAAAAAAATCGATTTCTACTTTTTTTTTTTAT	FFFFFFFFFFFFFFF:FF:F,F::FFFFFFFFFF:FFF::FFFF:FFFF,::F,FFFFFF:FFFFFFFFFF,:,FFFFFFFFFFFFFFFFFFF:FFFFFFF:FFFFF,FFFFFFFF:FFFFFFFFFFF:FFF:F:FFFFFFF:FF:F,F,	NM:i:1	MD:Z:149A0	MC:Z:150M	AS:i:149	XS:i:0
A00821:246:HVNJYDSXX:2:1236:7139:26068	99	matK	473	60	150M	=	567	244	TGGTTCAAATCTTTCGATATTGGATAAAAGATGTCTTTTTCTTTCACTTATTAAGGTTGTTTTTTTATTACTATTGTGACGATTGTGACGATTGTGACGAGAACAGTTTTTTTACTCCAAAAAAATCGATTTCTACTTTTTTTTTTTAAA	FFFFFFFFFFF:FFFFFFFFFFFFFFFFFFFFFFFFFFFFF:FFFFFFFFFFFFFFFFFFFFFFFFFFFFFFF:FFFFFFFFFFFFFFFFFFFFFFFF,FFFFFF:FFFFFFFFFFFFFFFFFFFF,FFFFFFFFFFFFFFFFFFFFFF:	NM:i:0	MD:Z:150	MC:Z:150M	AS:i:150	XS:i:0
A00821:246:HVNJYDSXX:2:1301:18575:27743	99	matK	473	60	150M	=	603	280	TGGTTCAAATCTTTCGATATTGGATAAAAGATGTCTTTTTCTTTCACTTATTAAGGTTGTTTTTTTATTACTATTGTGACGATTGTGACGATTGTGACGAGAACAGTTTTTTTACTCCAAAAAAATCGATTTCTACTTTTTTTTTTTAAA	FFFFFFFF:FFFFFFFFFFFFFFFFFFFFFFFFFFFFFFF,FFFFFFFFFFF::FFF,FFFFFFFFFFFFFFFFFFFFFFFF:FFFFFFFFFFFFFFFFFFFFFFFFFFFFFFF:FFFFFFFFFFFFFFFFFFFFFFFFFFFFFFFFF::	NM:i:0	MD:Z:150	MC:Z:150M	AS:i:150	XS:i:0
A00821:246:HVNJYDSXX:2:1170:30572:8563	147	matK	474	60	150M	=	468	-156	GGTTCAAATCTTTCGATATTGGATAAAAGATGTCTTTTTCTTTCACTTATTAAGGTTGTTTTTTTATTACTATTGTGACGATTGTGACGATTGTGACGAGAACAGTTTTTTTACTCCAAAAAAATCGATTTCTACTTTTTTTTTTTAAAA	FFF:FFFF:FFFFFFFFFFFFFF:FFFFFFFF:FFFF:FF:FFF:FFFF,FFF,FFFFFFFFFFFFFFFFFFFFFFFFFFFFFFFFFFFFFFFFFFFF:FFFFFFFFFFFFFFFFFFFFFFFFFFFFFFFFFFFFF:FFFFFFFFFFFFF	NM:i:0	MD:Z:150	MC:Z:150M	AS:i:150	XS:i:0
A00821:246:HVNJYDSXX:2:1212:19316:18161	83	matK	474	60	150M	=	405	-219	GGTTCAAATCTTTCGATATTGGATAAAAGATGTCTTTTTCTTTCACTTATTAAGGTTGTTTTTTTATTACTATTGTGACGATTGTGACGATTGTGACGAGAACAGTTTTTTTACTCCAAAAAAATCGATTTCTACTTTTTTTTTTTAAAA	:FFFFFF:FFFFFFFFFFFFFFFFFFFFFFFFFFFFFFFFFFFFFFFFFFFFFFFFFFFFFFFFFFFFFFFFFFFFFFFFFFFFFFFFFFFFFFFFFFFFFFFFFFFFFFFFFFFFFFFFFFFFFFFFFFFFFFFFFFFFFFFFFFFFFF	NM:i:0	MD:Z:150	MC:Z:150M	AS:i:150	XS:i:0
A00821:246:HVNJYDSXX:2:1142:5900:21167	163	matK	475	60	150M	=	594	269	GTTCAAATCTTTCGATATTGGATAAAAGATGTCTTTTTCTTTCACTTATTAAGGTTGTTTTTTTATTACTATTGTGACGATTGTGACGATTGTGACGAGAACAGTTTTTTTACTCCAAAAAAATCGATTTCTACTTTTTTTTTTTAAAAG	FFFFFFFFFFFFFFFFFFFFFFFFFFFFFFFFFFFFFFFFFFFFFFFFFFFFFFFFFFFFFFFFFFFF:FFFFFFFFFFFFFFFFF:FFFFFFFFFFFFFFFFFFFFFFFFFFFFFFFFFFFFFF:FFFFFFFFFFFF:FFFFFFFFFF:	NM:i:0	MD:Z:150	MC:Z:150M	AS:i:150	XS:i:0
A00821:246:HVNJYDSXX:2:1154:31033:20791	163	matK	475	60	150M	=	720	395	GTTCAAATCTTTCGATATTGGATAAAAGATGTCTTTTTCTTTCACTTATTAAGGTTGTTTTTTTATTACTATTGTGACGATTGTGACGATTGTGACGAGAACAGTTTTTTTACTCCAAAAAAATCGATTTCTACTTTTTTTTTTTTAAAG	FFFFFFFFFFFFFFFFFFFFFFFFFFFFFFFFFFFFFFFFFFFFFFFFFFFFFFFFF:FFFFFFFFFFFFFFFFFFFFFF:FFFFFFFFFFFFFFFFFFFFFFFFFFFFFFF,FFFFFFFFFFFFFFFFFFFF,FFFFFFFFFFFFFFF,	NM:i:1	MD:Z:145A4	MC:Z:150M	AS:i:145	XS:i:0
A00821:246:HVNJYDSXX:2:1213:32009:22827	163	matK	475	60	150M	=	589	264	GTTCAAATCTTTCGATATTGGATAAAAGATGTCTTTTTCTTTCACTTATTAAGGTTGTTTTTTTATTACTATTGTGACGATTGTGACGATTGTGACGAGAACAGTTTTTTTACTCCAAAAAAATCGATTTCTACTTTTTTTTTTTAAAAG	FFFFFFFF:FFFFFFFFFFFFFFFFFFFFFFF:FFFFFFFFFFFFFFFFFFFFFFFFFFFFFFFFFFFFFFFFFFFFFFFFFFFFFFFFFFFFFFF:FFFFFFF:FFFFFFF,FFFFFFFFFFFFFFFFF,FF:FFFFFFFFFFF:,,,,	NM:i:0	MD:Z:150	MC:Z:150M	AS:i:150	XS:i:0
A00821:246:HVNJYDSXX:2:1213:32181:23312	163	matK	475	60	150M	=	589	264	GTTCAAATCTTTCGATATTGGATAAAAGATGTCTTTTTCTTTCACTTATTAAGGTTGTTTTTTTATTACTATTGTGACGATTGTGACGATTGTGACGAGAACAGTTTTTTTACTCCAAAAAAATCGATTTCTACTTTTTTTTTTTAAAAG	FFFFFFFF:FFFFFFFFFFFFFFFF:FFFFFFFF:FFFFFFFFFFFFF,F,FFF:FFFFFFFFFFFFFFFFFFFFFFFFF:FFFFFFFFFFFFFFFFFFFFFFFFFFFFFFF,FF,FFF,FF,:FF:FFFFFF:FFFFFFFFFFFFFFF:	NM:i:0	MD:Z:150	MC:Z:150M	AS:i:150	XS:i:0
A00821:246:HVNJYDSXX:2:1162:5828:26365	83	matK	475	60	150M	=	304	-321	GTTCAAATCTTTCGATATTGGATAAAAGATGTCTTTTTCTTTCACTTATTAAGGTTGTTTTTTTATTACTATTGTGACGATTGTGACGATTGTGACGAGAACAGTTTTTTTACTCCAAAAAAATCGATTTCTACTTTTTTTTTTTAAAAG	F:FFFFFF,FF:FFFF:FFF:FF:FF,,FFFF,:FFFFF:FFFFFFFFFFFFFFFFFFFFF::F,FFFFFFFFFFFFFF:FFFFF,FFFFFFFFFFFF:FFFFFFFFFFFFFFFFFFFFFFFFFFFFFFFFFFFF::FFFFFFFFFFFFF	NM:i:0	MD:Z:150	MC:Z:150M	AS:i:150	XS:i:0
A00821:246:HVNJYDSXX:2:1217:25816:34992	83	matK	475	60	150M	=	301	-324	GTTCAAATCTTTCGATATTGGATAAAAGATGTCTTTTTCTTTCACTTATTAAGGTTGTTTTTTTATTACTATTGTGACGATTGTGACGATTGTGACGAGAACAGTTTTTTTACTCCAAAAAAATCGATTTCTACTTTTTTTTTTTAAAAG	FFFFFFFFFFFFFFFFFFFFFFFFF:FFFFFFFFFFFFFFFFFFFF:FFFFFFFF:FFFFFFFFFFFF:FFFFFFFFFFFFFFFFFFF:FFFFFFFFFFFFFFFFFFFFFFFFFFFFFFFFFFFF:FFFFFFFFFFFFFFFFFFFFFFFF	NM:i:0	MD:Z:150	MC:Z:150M	AS:i:150	XS:i:0
A00821:246:HVNJYDSXX:2:1108:7943:28275	99	matK	476	60	150M	=	656	330	TTCAAATCTTTCGATATTGGATAAAAGATGTCTTTTTCTTTCACTTATTAAGGTTGTTTTTTTATTACTATTGTGACGATTGTGACGATTGTGACGAGAACAGTTTTTTTACTCCAAAAAAATCGATTTCTACTTTTTTTTTTTAAAAGT	FFFFFFFFFFFFFFFFFFFFFFFFFFFFFFFFF:FFFFFFFFFF:FFFFF:FFF:FFFFF:FFFFFFFFFFFFFFFFFFFFFFFFFFFFFFFFFFFFFFFFFFFFFFFFFFFFFFFFFFFFFFFFFFFFFF,FFFFFFFFFFFFFFFF,F	NM:i:0	MD:Z:150	MC:Z:150M	AS:i:150	XS:i:0
A00821:246:HVNJYDSXX:2:1158:19985:23390	147	matK	477	60	150M	=	341	-286	TCAAATCTTTCGATATTGGATAAAAGATGTCTTTTTCTTTCACTTATTAAGGTTGTTTTTTTATTACTATTGTGACGATTGTGACGATTGTGACGAGAACAGTTTTTTTACTCCAAAAAAATCGATTTCTACTTTTTTTTTTTAAAGGTA	F:FF,FFFFFFFFFFFF:FFFFFFFFFFFFFFFFFFFFFFFF:FFFFFFFFFFFFFFFFFFFFFFFFFFFFFFFFFFFFFFFFF:FF:FFFFFFFFFFFFFFFFFFFFFFFFFFFFFFFFFFFFFFFFFFFFFFFFFFFFFFFFFFFFFF	NM:i:1	MD:Z:146A3	MC:Z:150M	AS:i:146	XS:i:0
A00821:246:HVNJYDSXX:2:1151:31873:28635	99	matK	478	60	150M	=	561	233	CAAATCTTTCGATATTGGATAAAAGATGTCTTTTTCTTTCACTTATTAAGGTTGTTTTTTTATTACTATTGTGACGATTGTGACGATTGTGACGAGAACAGTTTTTTTACTCCAAAAAAATCGATTTCTACTTTTTTTTTTTAAAAGTAA	FFFFFFFFFFFFFFFFFFFFFFFFFFFFFFFFFFF:FFFFFFFFFFFFFFFFFFFFFFFFFFFFFFFFFFFFFFFFFFFFFFFFFFFFFFFFFFFFFFFFFFFFFFFFFFFFFFFFFFFFFFFFFFFFFFFFFFFFFFFFFFFFFF:FFF	NM:i:0	MD:Z:150	MC:Z:150M	AS:i:150	XS:i:0
A00821:246:HVNJYDSXX:2:1246:11315:26506	99	matK	478	60	150M	=	633	305	CAAATCTTTCGATATTGGATAAAAGATGTCTTTTTCTTTCACTTATTAAGGTTGTTTTTTTATTACTATTGTGACGATTGTGACGATTGTGACGAGAACAGTTTTTTTACTCCAAAAAAATCGATTTCTACTTTTTTTTTTTAAAAGTAA	FFFFFFFFFFFFFFFFFFFFFFFFFFFFFFFFFFFFFFFFFFFFFFFFFFFFFFFFFFFFFFFFFFFFFFFFFFFFFFFFFFFFFFFFFFFFFFFFFFFFFFFFFFFFFFFFFFFFFFFFFF:FFFFFFFFFFFFFFFFFFFFFFF:FFF	NM:i:0	MD:Z:150	MC:Z:150M	AS:i:150	XS:i:0
A00821:246:HVNJYDSXX:2:1269:21974:9392	147	matK	478	60	150M	=	344	-284	CAAATCTTTCGATATTGGATAAAAGATGTCTTTTTCTTTCACTTATTAAGGTTGTTTTTTTATTACTATTGTGACGATTGTGACGATTGTGACGAGAACAGTTTTTTTACTCCAAAAAAATCGATTTCTACTTTTTTTTTTTAAAAGTAA	FFFF:FFFFFFFF:FFFFFFFFFFFFFFFFFFFFFFFFFFFFFFFFFFFFFFFFFFFFFFFFFFFFFFFFFFFFFFFFFFFFFFFFFFFFFFFFFFFFFFFFFFFFFFFFFFFFFFFFFFFFFFFFFFFFFFFFFFFFFFFFFFFFFFFF	NM:i:0	MD:Z:150	MC:Z:150M	AS:i:150	XS:i:0
A00821:246:HVNJYDSXX:2:1269:29324:12821	163	matK	479	60	150M	=	560	231	AAATCTTTCGATATTGGATAAAAGATGTCTTTTTCTTTCACTTATTAAGGTTGTTTTTTTATTACTATTGTGACGATTGTGACGATTGTGACGAGAACAGTTTTTTTACTCCAAAAAAATCGATTTCTACTTTTTTTTTTTAAAAGTAAT	FFFFFFFFFFFF,FFFFFFFFFFFFFFFFFFFFFFF,FFFF:FFFFFFFFFFFFFFFFFFFFFFFFFFFFFFFFFF:FFFFFFFFFFFFFFFFFFFFFFFFFFFFFFFFFFFFFFFFFFFFFFFFFFFFFFFFFFFFFFFFFFFFFFFFF	NM:i:0	MD:Z:150	MC:Z:150M	AS:i:150	XS:i:0
A00821:246:HVNJYDSXX:2:1103:4463:35430	147	matK	479	60	150M	=	282	-347	AAATCTTTCGATATTGGATAAAAGATGTCTTTTTCTTTCACTTATTAAGGTTGTTTTTTTATTACTATTGTGACGATTGTGACGATTGTGACGAGAACAGTTTTTTTACTCCAAAAAAATCGATTTCTACTTTTTTTTTTTAAAAGTAAT	FFFFFFFFFFFFFFF:FFFFFFFFFFFFFFFFF:FFFFFFFFFFFFFFF:FFFFFFFFFFF:FFFFFF:FFFFFFF:FFFFFFFFFFFFFFFFF:FFFFFFFFFFFFFFFFFFFFFFFFFFFFFFFFFFFFFFFFFFFFFFFFFFFFFFF	NM:i:0	MD:Z:150	MC:Z:150M	AS:i:150	XS:i:0
A00821:246:HVNJYDSXX:2:1117:21233:4633	83	matK	479	60	150M	=	307	-322	AAATCTTTCGATATTGGATAAAAGATGTCTTTTTCTTTCACTTATTAAGGTTGTTTTTTTATTACTATTGTGACGATTGTGACGATTGTGACGAGAACAGTTTTTTTACTCCAAAAAAATCGATTTCTACTTTTTTTTTTTAAAAGTAAT	,F:F,FFFFFFFFFF,FFFF:FFF:FFF:FFFFFFFFF:,FFF:FFFFFFFFFFFFFF:FFFFFFFFFFFFFFFF:FF:FFFFFF:FFFFF:FFFF,FFFFFFF:FFF:FFFFFF:F:FFFFFFFFF::FFFFFFFF:FFFFFFFFFFFF	NM:i:0	MD:Z:150	MC:Z:150M	AS:i:150	XS:i:0
A00821:246:HVNJYDSXX:2:1268:23140:19648	83	matK	480	60	150M	=	222	-408	AATCTTTCGATATTGGATAAAAGATGTCTTTTTCTTTCACTTATTAAGGTTGTTTTTTTATTACTATTGTGACGATTGTGACGATTGTGACGAGAACAGTTTTTTTACTCCAAAAAAATCGATTTCTACTTTTTTTTTTTAAAAGTAATC	FFFFFFFFFFFFFFF:FFFFFFFFFF,FF:FFFFF:FFFF:FFFFFFFFFFFFFFFF:FFFFF:FFFFFFFFFFFF:FFF:FFFFFFFFFFFFFFFFFFFFFFF,FF:FFFFFFFFFFFFFFFFFFFFFFFFFFFFFFFFFF:FF:FFFF	NM:i:0	MD:Z:150	MC:Z:150M	AS:i:150	XS:i:0
A00821:246:HVNJYDSXX:2:1309:18276:5024	83	matK	480	60	150M	=	299	-331	AATCTTTCGATATTGGATAAAAGATGTCTTTTTCTTTCACTTATTAAGGTTGTTTTTTTATTACTATTGTGACGATTGTGACGATTGTGACGAGAACAGTTTTTTTACTCCAAAAAAATCGATTTCTACTTTTTTTTTTTAAAAGTAATC	F:FFFFFF:FFFFF,FFFFFFFFFFFFF:FFFFFFFFFFFFFFFFFFFFFFFFFFFFFFFFFFFF:FFFFFFFFFFFFFF,FFFFFFFFFFFFFFFFFFFFFFFFFFFFFFFFFFFFFFFFFF:FFFFFFFFFFFFFFFFFFFFFFFFFF	NM:i:0	MD:Z:150	MC:Z:150M	AS:i:150	XS:i:0
A00821:246:HVNJYDSXX:2:1258:1705:21919	99	matK	481	60	150M	=	630	299	ATCTTTCGATATTGGATAAAAGATGTCTTTTTCTTTCACTTATTAAGGTTGTTTTTTTATTACTATTGTGACGATTGTGACGATTGTGACGAGAACAGTTTTTTTACTCCAAAAAAATCGATTTCTACTTTTTTTTTTTAAAAGTAATCC	FFFFFFFFFFFFFFFFFFFFFFFFFFFFFFFFFFFFFFFFF:FFFFFFFFFFFFFFFFFFFFFF,FFFFFFFFFFFFFFFFFFFFFFFFFFFFF,FFFFFFFFFFFFFFFFFFF:FFFFFFFFFFF,:FFFFFFFFF:FFFFF::FFFF,	NM:i:0	MD:Z:150	MC:Z:150M	AS:i:150	XS:i:0
A00821:246:HVNJYDSXX:2:1220:26901:21308	83	matK	481	60	150M	=	229	-402	ATCTTTCGATATTTGATAAAAGATGTCTTTTTCTTTCACTTATTAAGGTTGTTTTTTTATTACTATTGTGACGATTGTGACGATTGTGACGAGAACAGTTTTTTTACTCCAAAAAAATCGATTTCTACTTTTTTTTTTTAAAAGTAATCC	F::FFFF,FFFFF,:FFFF,FF:F:FFFFFFFFFF,FFFFFF:F:FFFFFF:FFFFFFFFFFFFFF:FFFFFFFFFFFFFF:,FFFFFFFFFFFFFFFFFFFFFFFFFFFFFFFFFFFFFFFFFFFFFFFF:FFFF,FFFFFFFFFFFFF	NM:i:1	MD:Z:13G136	MC:Z:150M	AS:i:145	XS:i:0
A00821:246:HVNJYDSXX:2:1227:19054:10473	163	matK	483	60	150M	=	708	375	CTTTCGATATTGGATAAAAGATGTCTTTTTCTTTCACTTATTAAGGTTGTTTTTTTATTACTATTGTGACGATTGTGACGATTGTGACGAGAACAGTTTTTTTACTCCAAAAAAATCGATTTCTACTTTTTTTTTTTAAAAGTAATCCAA	FFFFFFFFFFFFF:FFFFFFFFFFFFFFFFFFFFFFFFFFFFFFFFFFFFFFFFFFFFFFFFFFFFFFFFFFFFFFFFFFFFFFFFFFFFFFFFFFFFFFFFFFFFFFFFFFFFFFF:FFFFFFF,FFFFFFFFFFFFFFFFFFFFFFFF	NM:i:0	MD:Z:150	MC:Z:150M	AS:i:150	XS:i:0
A00821:246:HVNJYDSXX:2:1147:27389:30921	99	matK	484	60	150M	=	575	241	TTTCGATATTGGATAAAAGATGTCTTTTTCTTTCACTTATTAAGGTTGTTTTTTTATTACTATTGTGACGATTGTGACGATTGTGACGAGAACAGTTTTTTTACTCCAAAAAAATCGATTTCTACTTTTTTTTTTTAAAAGTAATCCAAG	FFFFFFFFFFFFFFFFFFFFFFFFFFFFFFFFFFFFFFF:FFFFFFFFFFFFF:FFFFFFFFFFFF:F::FFFFFFFFFFFFFFFFFFFFFFFFF:FFFFFFFFFFFFFFFFFFFF:FFFFFFF:FFFFFFFFF:FFF,FFFFFFF,FFF	NM:i:0	MD:Z:150	MC:Z:150M	AS:i:150	XS:i:0
A00821:246:HVNJYDSXX:2:1205:8956:34851	147	matK	484	60	150M	=	295	-339	TTTCGATATTGGATAAAAGATGTCTTTTTCTTTCACTTATTAAGGTTGTTTTTTTATTACTATTGTGACGATTGTGACGATTGTGACGAGAACAGTTTTTTTACTCCAAAAAAATCGATTTCTACTTTTTTTTTTTAAAAGTAATCCAAG	FFF::FF,FFF,,F:F:FF:FFF,FFFFF:FFF,FFFFFFF,F,FFFFFFFFFFFFFFFF:,FFFF:FFF:FFFFF:FFFFFFFFFFFFFFFFFFFFFFFFFFFFFFFFFFFFFFFFFFFFFFFFFFFFFFFFFFFFFFFFFFFFFFFFF	NM:i:0	MD:Z:150	MC:Z:150M	AS:i:150	XS:i:0
A00821:246:HVNJYDSXX:2:1231:2953:4977	83	matK	484	60	150M	=	331	-303	TTTCGATATTGGATAAAAGATGTCTTTTTCTTTCACTTATTAAGGTTGTTTTTTTATTACTATTGTGACGATTGTGACGATTGTGACGAGAACAGTTTTTTTACTCCAAAAAAATCGATTTCTACTTTTTTTTTTTAAAAGTAATCCAAG	FFF:FFFFFFFFFF:FFFFFFFFFFFFFFFFFFFFFFFFFFFFFFFFFFFFFFFFFFFFFFFFFFFFFFFFFFFFFFFFFFFFFFFFFFFFFFFFFFFFFFFFFFFFFFFFFFFFFFFFFFFFFFFFFFFFFFFFFFFFFFFFFFFFFFF	NM:i:0	MD:Z:150	MC:Z:150M	AS:i:150	XS:i:0
A00821:246:HVNJYDSXX:2:1314:5764:21684	83	matK	485	60	150M	=	236	-399	TTCGATATTGGATAAAAGATGTCTTTTTCTTTCACTTATTAAGGTTGTTTTTTTATTACTATTGTGACGATTGTGACGATTGTGACGAGAACAGTTTTTTTACTCCAAAAAAATCGATTTCTACTTTTTTTTTTTAAAAGTAATCCAAGA	FFFFFFFFF:FFFFFFF:FFF:,FFFFFFFFFFF:FF:FFFFFFFF:FFFFFFFFFFFFFFF:FFFFFFFFFFFFFFFFFFFFFFFFFFFFFFF:FFFFFFFFFFFFFFFFFFFFFFFFFF:FFFFFFFFFFFFFFFFFFFFFFFFFFFF	NM:i:0	MD:Z:150	MC:Z:150M	AS:i:150	XS:i:0
A00821:246:HVNJYDSXX:2:1314:5638:21903	83	matK	485	60	150M	=	236	-399	TTCGATATTGGATAAAAGATGTCTTTTTCTTTCACTTATTAAGGTTGTTTTTTTATTACTATTGTGACGATTGTGACGATTGTGACGAGAACAGTTTTTTTACTCCAAAAAAATCGATTTCTACTTTTTTTTTTTAAAAGTAATCCAAGA	FFFFFFFFF:FFFFFFFFFFFFFFFFFFFFFFFFFFFFFFFFFFFFFFFFFFFFFFFFFFFFFFFFFFF:FFFFFFFFFFFFFFFFFFFFFFFFFFFFFFFFFFFFFFFFFFFFFFFFFF:FFFFFF:FFFFFFFFFFFFFFFFFFFFFF	NM:i:0	MD:Z:150	MC:Z:150M	AS:i:150	XS:i:0
A00821:246:HVNJYDSXX:2:1156:2293:2519	163	matK	486	60	150M	=	571	235	TCGATATTGGATAAAAGATGTCTTTTTCTTTCACTTATTAAGGTTGTTTTTTTATTACTATTGTGACGATTGTGACGATTGTGACGAGAACAGTTTTTTTACTCCAAAAAAATCGATTTCTACTTTTTTTTTTTAAAAGTAATCCAAGAT	FFFFFFFFFFFFFFFFFFFFFFFFFFFFFFFFFFFFFFFFFFFFFFFFFFFFFFFFFFFFFFFFFFFFFFFFFFFFFF:FFFFFFFFFFFFFFFFFFFFFFFFF:FFFFFFFFF:FFFFFFFFFFFFFFFFFFFFFFFFFFFFFFFFFFF	NM:i:0	MD:Z:150	MC:Z:150M	AS:i:150	XS:i:0
A00821:246:HVNJYDSXX:2:1125:10773:29105	83	matK	486	60	150M	=	402	-234	TCGATATTGGATAAAAGATGTCTTTTTCTTTCACTTATTAAGGTTGTTTTTTTATTACTATTGTGACGATTGTGACGATTGTGACGAGAACAGTTTTTTTACTCCAAAAAAATCGATTTCTACTTTTTTTTTTTAAAAGTAATCCAAGAT	,,F:F,:F,F,F,F,F:FF,F,:FFFF,FFFF::FF:FF,F:FFF,FFFFFFF,FF:,F,FFF:F:F:,:FF,F,FFFF:FFFFFF::FFF:FFFFF:FF:FF:FFFFFFFFFFFFFFFF:FF:FFFFFFFFFFFFFFFFFFFFFFFFFF	NM:i:0	MD:Z:150	MC:Z:150M	AS:i:150	XS:i:0
A00821:246:HVNJYDSXX:2:1109:6488:22780	99	matK	487	60	150M	=	655	318	CGATATTGGATAAAAGATGTCTTTTTCTTTCACTTATTAAGGTTGTTTTTTTATTACTATTGTGACGATTGTGACGATTGTGACGAGAACAGTTTTTTTACTCCAAAAAAATCGATTTCTACTTTTTTTTTTTAAAAGTAATCCAAGATT	FFFFFFFFFFFFFFFFFFFFFFFF:FF:FFFF::FFFFFFFFFFFFFFFF,FF:FF::FF:FFFFFFFFFFFFFFFFFFFFFFFF:FFFFFFFFFFFFFFFFFFFFFFFFFFFFFFFFFFFFFFFFFFFF:FF:FF:FFFFFFF:FF:FF	NM:i:0	MD:Z:150	MC:Z:150M	AS:i:150	XS:i:0
A00821:246:HVNJYDSXX:2:1262:11143:22294	147	matK	488	60	150M	=	368	-270	GATATTGGATAAAAGATGTCTTTTTCTCTCACTTATTAAGGTTGTTTTTTTATTACTATTGTGACGATTGTGACGATTGTGACGAGAACAGTTTTTTTACTCCAAAAAAATCGATTTCTACTTTTTTTTTTTAAAAGTAATCCAAGATTT	:FFFFFFFFFFFFF:FFFF,F:FFFF:FFFFFFFFFFFF:FFFFF:FFFFFFFFFFF::FFFFFFF:FFFFFFFFFFFFFFFFFFFFFFFFFFFFFFFFFFFFFFF:FFFFFFFFFFFFFFFFFFFFFFFFFFFFFFFFFFFFFFFFFF:	NM:i:1	MD:Z:27T122	MC:Z:150M	AS:i:145	XS:i:0
A00821:246:HVNJYDSXX:2:1161:18539:21261	163	matK	489	60	150M	=	630	291	ATATTGGATAAAAGATGTCTTTTTCTTTCACTTATTAAGGTTGTTTTTTTATTACTATTGTGACGATTGTGACGATTGTGACGAGAACAGTTTTTTTACTCCAAAAAAATCGATTTCTACTTTTTTTTTTTAAAAGTAATCCAAGATTTT	FFFFFFFFFFFFFFFFFFFFFFFFFFFFFFFFFFFFFFFFFFFFFFFFFFFFFFFFFFFFFFFFFFFFFFFFFFFFFFFFFFFFFFFFFFFFFFFFFFFFFFFFFFFFFFFFFFFFFFFFFFFFFFFFFFFFFFFFFFFFF:FFFFFFFF	NM:i:0	MD:Z:150	MC:Z:150M	AS:i:150	XS:i:0
A00821:246:HVNJYDSXX:2:1237:25672:35117	99	matK	489	60	150M	=	619	280	ATATTGGATAAAAGATGTCTTTTTCTTTCACTTATTAAGGTTGTTTTTTTATTACTATTGTGACGATTGTGACGATTGTGACGAGAACAGTTTTTTTACTCCAAAAAAATCGATTTCTACTTTTTTTTTTTAAAAGTAATCCAAGATTTT	FFFFFFFF:FFFFFFFFFFFFFFFF,FFFFFFFFFFFFFFF,FFFFFFFFFFFF,FFFF:FFF,FFFFFFFF:FFFFF::FFFFFFFFFFFFFFFFFFFFFFFFFFFFFF,:FFFF,FF:FFFFFFFFFFFFFFF::FF,::F,:FFFFF	NM:i:0	MD:Z:150	MC:Z:150M	AS:i:150	XS:i:0
A00821:246:HVNJYDSXX:2:1255:3658:19163	99	matK	489	60	150M	=	705	366	ATATTGGATAAAAGATGTCTTTTTCTTTCACTTATTAAGGTTGTTTTTTTATTACTATTGTGACGATTGTGACGATTGTGACGAGAACAGTTTTTTTACTCCAAAAAAATCGATTTCTACTTTTTTTTTTTAAAAGTAATCCAAGATTTT	:FF::FFFFFFFFF,FFFFF:F:FFF:FFF,FF:FFFFFFF,FFFFFFFF:FF,FFF,FFFFF,FF,FFFFF:FFFFFFFFFF,FFFFFFF:FF:FF:FFFFFF:F,FFFFFFFF:FF:F:FF:F:F,:FFF,FF:FFF,FF:FFFF::F	NM:i:0	MD:Z:150	MC:Z:150M	AS:i:150	XS:i:0
A00821:246:HVNJYDSXX:2:1167:18584:4867	83	matK	489	60	120M1D30M	=	352	-288	ATATTGGATAAAAGATGTCTTTTTCTTTCACTTATTAAGGTTGTTTTTTTATTACTATTGTGACGATTGTGACGATTGTGACGAGAACAGTTTTTTTACTCCAAAAAAATCGATTTCTACTTTTTTTTTTAAAAGTAATCCAAGATTTTT	FFFFFFFFFFFFFFFFF:FFFFFFFFFFFFFFFFFFFFFFFFF:FFFFFFFFFFFFFFFFFFFFFFFFFFFFFFFFFFFFFFFF:FFFFFFFFFFFFFFFFFFFFFFFFFFFFFFFFFFFFFFFFFFFFFFFFFFFFFFFFFFFFFFFFF	NM:i:1	MD:Z:120^T30	MC:Z:150M	AS:i:143	XS:i:0
A00821:246:HVNJYDSXX:2:1102:21016:23578	163	matK	490	60	150M	=	785	445	TATTGGATAAAAGATGTCTTTTTCTTTCACTTATTAAGGTTGTTTTTTTATTACTATTGTGACGATTGTGACGATTGTGACGAGAACAGTTTTTTTACTCCAAAAAAATCGATTTCTACTTTTTTTTTTTAAAAGTAATCCAAGATTTTT	FFFFFFFFFFFFFFFFFFFFFFF:FFFFFFF,F:FFFFFFFFFFFFFFFFFFFFFFFFFFFFFFFFFFFFFFFFFFFFFFFFFF:FFFFFFFFFFFFFFFFFFFFFFFFF,:FFFFFFFFFFFFFFFFFFFFFFFFFFFFFFFFFFF:FF	NM:i:0	MD:Z:150	MC:Z:150M	AS:i:150	XS:i:0
A00821:246:HVNJYDSXX:2:1101:8865:9017	147	matK	491	60	150M	=	299	-342	ATTGGATAAAAGATGTCTTTTTCTTTCACTTATTAAGGTTGTTTTTTTATTACTATTGTGACGATTGTGACGATTGTGACGAGAACAGTTTTTTTACTCCAAAAAAATCGATTTCTACTTTTTTTTTTTAAAAGTAATCCAAGATTTTTC	:FF:FFFFFFFFFFFFF:FFFFF:FFFFFFFFFFFF::FFFFFFFFFFFFFF:FFFFFFFFFFFFFFFFFFFFFF,FFFFFF:FFFF:FFFFFFFFFFFFFFFFFFFFFFFFFFFFFFFFFFFFFFFFFFFFFFFFFFFFFFFFFFFFFF	NM:i:0	MD:Z:150	MC:Z:150M	AS:i:150	XS:i:0
A00821:246:HVNJYDSXX:2:1136:16947:1501	147	matK	491	60	150M	=	307	-334	ATTGGATAAAAGATGTCTTTTTCTTTCACTTATTAAGGTTGTTTTTTTATTACTATTGTGACGATTGTGACGATTGTGACGAGAACAGTTTTTTTACTCCAAAAAAATCGATTTCTACTTTTTTTTTTTAAAAGTAATCCAAGATTTTTC	:FF:FFFFF:FF,FFFFFFFFFFFFFFFF::FFFF,FF,FFFFFFFFFFFF:FFFFFFFF:FFFFFFFFFFFFFFFFFFFFFFFFFF:FFF:FFFFFFFFFFFFFFFFFFFFFFFFFFFFFFFFFFFFFFFFFFFFFFFFFFFFFFFFFF	NM:i:0	MD:Z:150	MC:Z:150M	AS:i:150	XS:i:0
A00821:246:HVNJYDSXX:2:1123:9760:21966	83	matK	492	60	150M	=	340	-302	TTGGATAAAAGATGTCTTTTTCTTTCACTTATTAAGGTTGTTTTTTTATTACTATTGTGACGATTGTGACGATTGTGACGAGAACAGTTTTTTTACTCCAAAAAAATCGATTTCTACTTTTTTTTTTTAAAAGTAATCCAAGATTTTTCT	FFFFFFFFFFFFFFFFFFFFFFFFFFFFFFFF:FFFFFFFFFFFFFFFFFFFFFFFFFFFFFFFFFFFFFFFFFFFFFFFFFFFFFFFFFFFFFFFFFFFFFFFFFFFFFFFFFFFFFFFFFFFFFFFFFFFFFFFFFFFFFFFFFFFFF	NM:i:0	MD:Z:150	MC:Z:150M	AS:i:150	XS:i:0
A00821:246:HVNJYDSXX:2:1129:5014:6386	147	matK	493	60	150M	=	287	-356	TGGATAAAAGATGTCTTTTTCTTTCACTTATTAAGGTTGTTTTTTTATTACTATTGTGACGATTGTGACGATTGTGACGAGAACAGTTTTTTTACTCCAAAAAAATCGATTTCTACTTTTTTTTTTTAAAAGTAATCCAAGATTTTTCTT	FFFFFFFFFFFF,F:FFFFFFFFF:FFFFFFFFF,FFFFFFFFFFFFFFFFFFFFFF,FFFFFFFFFF:FFFFFFFFFFFFFF:F:FFFFFFFF:FFFFFFFFFFFFFFFFFFFFFFFFFFFFFFFFFFFFFFFFFFFFFFFFFFFFFFF	NM:i:0	MD:Z:150	MC:Z:150M	AS:i:150	XS:i:0
A00821:246:HVNJYDSXX:2:1138:14832:20917	83	matK	493	60	150M	=	387	-256	TGGATAAAAGATGTCTTTTTCTTTCACTTATTAAGGTTGTTTTTTTATTACTATTGTGACGATTGTGACGATTGTGACGAGAACAGTTTTTTTACTCCAAAAAAATCGATTTCTACTTTTTTTTTTTAAAAGTAATCCAAGATTTTTCTT	FFFFFFFFFFFFFFFFFFFFFFFFFFFFFFFFFFFF:FFFFFFFFF:FFFFFFFFFFFFFFFFFFFFFFFFFFFFFFFFFFFFFFFFFFFFFF:FFFFFFFFFFFFFFFFFFFFFFFFFFFFFFFFFFFFFFFFFFFFFFFFFFFFFFFF	NM:i:0	MD:Z:150	MC:Z:150M	AS:i:150	XS:i:0
A00821:246:HVNJYDSXX:2:1123:18023:36088	163	matK	495	60	145M5S	=	745	400	GATAAAAGATGTCTTTTTCTTTCACTTATTAAGGTTGTTTTTTTATTACTATTGTGACGATTGTGACGATTGTGACGAGAACAGTTTTTTTACTCCAAAAAAATCGATTTCTACTTTTTTTTTTTAAAATTAAACAAAGATTTTTATAAC	F:FFFFFFFFFFFFFFFFFFFFFFFFFFFFFFFFFFFFFFFFFFFFFFFF::FFFFFFFFFFFF:FFFFFFFFFFF,FFFFFFFFFFFFFFF:F:FFFFFFFF,FFFFFFFFFF:FFFFFFFF:,FF:,,,,F,,,,F:,FFF,F,:,:,	NM:i:3	MD:Z:129G3T1C9	MC:Z:150M	AS:i:130	XS:i:0
A00821:246:HVNJYDSXX:2:1149:28465:24518	99	matK	495	60	150M	=	683	338	GATAAAAGATGTCTTTTTCTTTCACTTATTAAGGTTGTTTTTTTATTACTATTGTGACGATTGTGACGATTGTGACGAGAACAGTTTTTTTACTCCAAAAAAATCGATTTCTACTTTTTTTTTTTAAAAGTAATCCAAGATTTTTCTTAC	FFFFFF:FFFFFFFFFFFFFFFFF::FFFFFFFFFFFFFFF:FFFFFFFFF:FFFFFFFFFFFFFFFFFFFFFFFFFFF:FFFFFFFFFFFFFFFFFFFFFFFFFFFFFFF:FFFFFFFFFFFFFFFFFFFFFFFFFFFFFFFFFFFFF,	NM:i:0	MD:Z:150	MC:Z:150M	AS:i:150	XS:i:0
A00821:246:HVNJYDSXX:2:1149:28411:24612	99	matK	495	60	150M	=	683	338	GATAAAAGATGTCTTTTTCTTTCACTTATTAAGGTTGTTTTTTTATTACTATTGTGACGATTGTGACGATTGTGACGAGAACAGTTTTTTTACTCCAAAAAAATCGATTTCTACTTTTTTTTTTTAAAAGTAATCCAAGATTTTTCTTAC	FFFFFFFFFFFFFFFFFFFFFFFFFFFFFF:FFFFFFFFFFFFFFFFFFFFFFFFFFFFFFFFFFFFFFFFFFFFFFFFFFFFFFFFFFFFFFFFFFFFFFFFFFFFFFFFFFFFFFFFFFFFFFFFFFFFFFFFFFFFFFFFFFFFFF:	NM:i:0	MD:Z:150	MC:Z:150M	AS:i:150	XS:i:0
A00821:246:HVNJYDSXX:2:1118:16541:10848	83	matK	496	60	150M	=	352	-294	ATAAAAGATGTCTTTTTCTTTCACTTATTAAGGTTGTTTTTTTATTACTATTGTGACGATTGTGACGATTGTGACGAGAACAGTTTTTTTACTCCAAAAAAATCGATTTCTACTTTTTTTTTTTAAAAGTAATCCAAGATTTTTCTTACT	FFFFFFFFFFFFFFFFFFFFFFFFFF:FFFFFFFFFFFFFF:FFFFFFF:FFFFFFFFFFFFFFFFF,FFFFFFFFFFFFFFFF:FFFFFFFFFFFFFFFFFFFFFFFFFFFFFFFFFFFFFFFFFFFFFFFFFFFFFFFFFFFFFFFFF	NM:i:0	MD:Z:150	MC:Z:150M	AS:i:150	XS:i:0
A00821:246:HVNJYDSXX:2:1153:7012:33144	163	matK	497	60	150M	=	735	388	TAAAAGATGTCTTTTTCTTTCACTTATTAAGGTTGTTTTTTTATTACTATTGTGACGATTGTGACGATTGTGACGAGAACAGTTTTTTTACTCCAAAAAAATCGATTTCTACTTTTTTTTTTTAAAAGTAATCCAAGATTTTTCTTACTA	FFFFFFFFFFFFFFFFFFFFFFFFFFFFFFFFFFFFFFFFFFFFFFFFFFFFFFFFFFFFFFFFFFFFFFFFFFFFFFFFFFFFFFFFFFFFFFFFFFFFFFFFFFFFFFFFFFFFFFFFFFFFFF::FFFF,,FF:FFFFFFFFFF:FF	NM:i:0	MD:Z:150	MC:Z:150M	AS:i:150	XS:i:0
A00821:246:HVNJYDSXX:2:1301:15673:10661	99	matK	497	60	150M	=	627	280	TAAAAGATGTCTTTTTCTTTCACTTATTAAGGTTGTTTTTTTATTACTATTGTGACGATTGTGACGATTGTGACGAGAACAGTTTTTTTACTCCAAAAAAATCGATTTCTACTTTTTTTTTTTAAAAGTAATCCAAGATTTTTCTTACTA	FFFF::FFFFFF:FFFFFFFFFFFFF:FFFFFFFFFFFF,FFF:FF:FFFFFFFF,FFFF:F:FFFFFFFF:FFFF:F:FF:FFFFFFFFFF:FFFFFFFFFFFFFFFFFF,F,FF,FFFFFFFFFF,,:FFFFFF,FFFFFF:FFFFFF	NM:i:0	MD:Z:150	MC:Z:150M	AS:i:150	XS:i:0
A00821:246:HVNJYDSXX:2:1276:26928:10019	99	matK	498	60	150M	=	666	318	AAAAGATGTCTTTTTCTTTCACTTATTAAGGTTGTTTTTTTATTACTATTGTGACGATTGTGACGATTGTGACGAGAACAGTTTTTTTACTCCAAAAAAATCGATTTCTACTTTTTTTTTTTAAAATTAATCCAATATTTTTCTTACTAC	FFFFFFFFFFFFFFFFFFFFFFFFFFFFFFFFFFFFFFFFFFFFFF:FFFFFFFFFFFFFFFFFFFFFFFFFFFFFFFFFFFFFFFFFFFFFFFFFFFFFFFFFFFFFFFFFFFFFFFFFF:FF::,,FF:F:FF,FFFFF,,FFF,:F,	NM:i:2	MD:Z:126G8G14	MC:Z:150M	AS:i:140	XS:i:0
A00821:246:HVNJYDSXX:2:1121:25238:15765	163	matK	499	60	150M	=	561	212	AAAGATGTCTTTTTCTTTCACTTATTAAGGTTGTTTTTTTATTACTATTGTGACGATTGTGACGATTGTGACGAGAACAGTTTTTTTACTCCAAAAAAATCGATTTCTACTTTTTTTTTTTAAAAGTAATCCAAGATTTTTCTTACTACT	F:FFFFFFFFFFFFFFFFFFFFFF:FFFFFFFFFFFFFF:FFFFFF:FFFFFFFFFFFFFFFFFFFFFFFFFFFFFFFFFFFFFFFFFFFFFFFF:FFFFFFFFFFFFFFFFF:FFFF:FF,FFFFFFFFFFFFFFFFFFF:FFFFFF,F	NM:i:0	MD:Z:150	MC:Z:150M	AS:i:150	XS:i:0
A00821:246:HVNJYDSXX:2:1271:24994:13025	99	matK	499	60	150M	=	632	283	AAAGATGTCTTTTTCTTTCACTTATTAAGGTTGTTTTTTTATTACTATTGTGACGATTGTGACGATTGTGACGAGAACAGTTTTTTTACTCCAAAAAAATCGATTTCTACTTTTTTTTTTTAAAAGTAATCCAAGATTTTTCTTACTACT	FFFFFFFFFFFFFFFFFFFFFF,FFFFFFFFFFFFFFFFFFFFFFFFFF:FFFFFFFFFFFFFFFFFFFFFFFFFFFFFFFFFFFFFFFFFFFFFFFFFFFFFFFFFFFFFFFFFFFFFFFFFFFFFFFFFFFFFFFFFFFFFFFFFFFF	NM:i:0	MD:Z:150	MC:Z:150M	AS:i:150	XS:i:0
A00821:246:HVNJYDSXX:2:1162:3920:16924	99	matK	500	60	150M	=	620	270	AAGATGTCTTTTTCTTTCACTTATTAAGGTTGTTTTTTTATTACTATTGTGACGATTGTGACGATTGTGACGAGAACAGTTTTTTTACTCCAAAAAAATCGATTTCTACTTTTTTTTTTTAAAAGTAATCCAAGATTTTTCTTACTACTA	FFFFFFFFFFFFFFFFFFFFFFFFFFFFFFFFFFFFFFFFFFFFFFFFFFFFFFFFFFFFFFFFFFFFFFFFFFFFFFFFFFFFFFFFFF:FFFFFFFFFFFFFFFFFFFFFFFFFFFFFFFF:FFFFFFFFFFFFFFFFFFFFFFFFF,	NM:i:0	MD:Z:150	MC:Z:150M	AS:i:150	XS:i:0
A00821:246:HVNJYDSXX:2:1249:14118:1172	147	matK	500	60	150M	=	374	-276	AATATGTATTTTTCTTTCACTTATTAAGGTTGTTTTTTTATTACTATTGTGACGATTGTGACGATTGTGACGAGAACAGTTTTTTTACTCCAAAAAAATCGATTTCTACTTTTTTTTTTTAAAAGTAATCCAAGATTTTTCTTACTACTA	FF,:F,F,FFFFFFFFF:F:FF:FFFF,FFFFFFFFFFFFFFFFFFFFFFFFFFFFFFFFFFFFFF:FFFFFF:FF:FFFFFFFFFFFFFFFFFFFFFFFFFFFFFFFFFFFFFFFFFFFFFFFFFFFFFFFFFFFFFFFFFFFFFFFFF	NM:i:2	MD:Z:2G4C142	MC:Z:150M	AS:i:142	XS:i:0
A00821:246:HVNJYDSXX:2:1278:21197:24518	99	matK	501	60	150M	=	651	300	AGATGTCTTTTTCTTTCACTTATTAAGGTTGTTTTTTTATTACTATTGTGACGATTGTGACGATTGTGACGAGAACAGTTTTTTTACTCCAAAAAAATCGATTTCTACTTTTTTTTTTTAAAAGTAATCCAAGATTTTTCTTACTACTAT	FFFFFFFFFFFFFFFFFFFFFFFFFFFFFFFFFFFFFFFFFFFFFFFFFFFFFFFFFFFFFFFFFFFFFFFFFFFFFFFFFFFFFFFFFF,F:FFFFFFFFFFFF:FFFFFFFFFFFFFF:FFFFFFFFFFFFFFFFFFFFFFFFF:FFF	NM:i:0	MD:Z:150	MC:Z:150M	AS:i:150	XS:i:0
A00821:246:HVNJYDSXX:2:1278:21061:24659	99	matK	501	60	150M	=	651	300	AGATGTCTTTTTCTTTCACTTATTAAGGTTGTTTTTTTATTACTATTGTGACGATTGTGACGATTGTGACGAGAACAGTTTTTTTACTCCAAAAAAATCGATTTCTACTTTTTTTTTTTAAAAGTAATCCAAGATTTTTCTTACTACTAT	FFFFFFFFFFFFFFFFFFFFFFFFFFFFFFFFFFFFFFFFFFFFFFFFFFFFFFFFFFFFFFFFFFFFFFFFFFFFFFFFFFFF:FFFFFFFFFFFFFFFFFFFF:FF:FFFFFFFFFFFFFFFFFFFFFFFFFFFFFFFFFFFFFFFFF	NM:i:0	MD:Z:150	MC:Z:150M	AS:i:150	XS:i:0
A00821:246:HVNJYDSXX:2:1318:32199:26443	83	matK	503	60	150M	=	283	-370	ATGTCTTTTTCTTTCACTTATTAAGGTTGTTTTTTTATTACTATTGTGACGATTGTGACGATTGTGACGAGAACAGTTTTTTTACTCCAAAAAAATCGATTTCTACTTTTTTTTTTTAAAAGTAATCCAAGATTTTTCTTACTACTATAT	FFFF:FFFFF:FFF,,,FFFFF:F,FFF:FFFFFFFFFFFFFFFFFFFFF,FFFFF:FFFFFFFFFFFFF::FFF:FFFFFFFF:FFFFFFFFFFFFFFFFFFFF:FFFFFFFFFFFFFFFFFFFFFFFFFFFFFFFFFFFFFFFFFFFF	NM:i:0	MD:Z:150	MC:Z:150M	AS:i:150	XS:i:0
A00821:246:HVNJYDSXX:2:1138:30798:29246	99	matK	504	60	150M	=	704	350	TGTCTTTTTCTTTCACTTATTAAGGTTGTTTTTTTATTACTATTGTGACGATTGTGACGATTGTGACGAGAACAGTTTTTTTACTCCAAAAAAATCGATTTCTACTTTTTTTTTTAAAAAGTAATCCAAGATTTTTCTTACTACTATATA	FFFFFFFFFFFFFFFFF:FFFFF:FFFFFFFFFFFFFFFFFFFFFFFFFFFFFFFFFFFFFFFFFFFFFFFFFF::FFFFFFFFFFFFFFFFFFFFFFFFFFFFFFFFFFFFFFFFFFFF:FFFF::FF,FFFFFF,FFF:FFFFFFFFF	NM:i:1	MD:Z:115T34	MC:Z:150M	AS:i:145	XS:i:0
A00821:246:HVNJYDSXX:2:1317:5086:21856	163	matK	504	60	150M	=	740	386	TGTCTTTTTCTTTCACTTATTAAGGTTGTTTTTTTATTACTATTGTGACGATTGTGACGATTGTGACGAGAACAGTTTTTTTACTCCAAAAAAATCGATTTCTACTTTTTTTTTTTAAAAGTAATCCAAGATTTTTCTTACTACTATATA	FFFFFFFFFFFFFFFFFFFFFFFFFFFFFFFFFFFFFFFFFFFFFFFFFFFFFFFFFFFFFFFFFFFFFFFFFFFFFFFFFFFFFFFFFFFFFFFFFFFFFFFFFFFFFF:FFFFFFFF:FFFFFFFFFF::FFF:FFFFFFF,FF:FFF	NM:i:0	MD:Z:150	MC:Z:150M	AS:i:150	XS:i:0
A00821:246:HVNJYDSXX:2:1318:32018:7122	99	matK	504	60	150M	=	769	415	TGTCTTTTTCTTTCACTTATTAAGGTTGTTTTTTTATTACTATTGTGACGATTGTGACGATTGTGACGAGAACAGTTTTTTTACTCCAAAAAAATCGATTTCTACTTTTTTTTTTTAAAAGTAATCCAAGATTTTTCTTACTACTATATA	FFFFFFFFFFFFFFFFFFFFFFFFFFFFFFFFFFFFFFFFFFFFFFFFFFFFFFFFFFFFFFFFFFFFFFFFFFFFFFFFFFFFFFFFFFFFFFFFFFFFFFFFFFFFFFFFFFFFFFFF:FFFFF:FFFFFFFFF:FFF:FFF:FFFFF	NM:i:0	MD:Z:150	MC:Z:150M	AS:i:150	XS:i:0
A00821:246:HVNJYDSXX:2:1270:27335:14231	83	matK	505	60	104M1D46M	=	240	-416	GTCTTTTTCTTTCACTTATTAAGGTTGTTTTTTTATTACTATTGTGACGATTGTGACGATTGTGACGAGAACAGTTTTTTTACTCCAAAAAAATCGATTTCTACTTTTTTTTTTAAAAGTAATCCAAGATTTTTCTTACTACTATATAAT	FFFFFFF,F:FF:FFFFFFFFFFFFFFFFFFFFFFFFFFFFFFFFFFFFFFFFFFFFFFFFFFFFFFFFFFFFFFFFFFFFFFFFFFFFFFFFFFFFFFFFFFFFFFFFFFFFFFFFFFFFFFFFFFFFFFFFFFFFFFFFFFFFFFFFF	NM:i:1	MD:Z:104^T46	MC:Z:150M	AS:i:143	XS:i:0
A00821:246:HVNJYDSXX:2:1302:4264:26381	83	matK	505	60	150M	=	230	-425	GTCTTTTTCTTTCACTTCTTAAGGTTGTTTTTTTATTACTATTGTGACGATTGTGACGATTGTGACGAGAACAGTTTTTTTACTCCAAAAAAATCGATTTCTACTTTTTTTTTTTAAAAGTAATCCAAGATTTTTCTTACTACTATATAA	FFFFFFFFFFFFFFF,F,FFFFFFFFFF:FFF,FFF,FFFFFFFFFF:FFFFFFFFF:FFFF:F:FFFFFFFFFFFFFFFFFFFFFFFFFFFFFFFFFFFFFFFFF:FF:FFFFFFFFFFFFFFFFFFFFFFFFFFFFFFFFFFFF:FFF	NM:i:1	MD:Z:17A132	MC:Z:150M	AS:i:145	XS:i:0
A00821:246:HVNJYDSXX:2:1320:26865:34835	163	matK	506	60	150M	=	842	486	TCTTTTTCTTTCACTTATTAAGGTTGTTTTTTTATTACTATTGTGACGATTGTGACGATTGTGACGAGAACAGTTTTTTTACTCCAAAAAAATCGATTTCTACTTTTTTTTTTTAAAAGTAATCCAAGATTTTTCTTACTACTATATAAT	F:FFFFFFFFFFF,:FF:FFFFFFFFFFFFFFFFFFFFFFFFFFFFFFFFFFFFFFFFFFFF:FFFFFFFFFFFFFFFFFFFFFFFFFFFFFFF,FFFFFFFFFF:FFFFFFFFF:F,F:FFFFFFF,FFFFFFFFFFF:FFFFFFF::F	NM:i:0	MD:Z:150	MC:Z:150M	AS:i:150	XS:i:0
A00821:246:HVNJYDSXX:2:1113:28646:12931	99	matK	507	60	150M	=	685	328	CTTTTTCTTTCACTTATTAAGGTTGTTTTTTTATTACTATTGTGACGATTGTGACGATTGTGACGAGAACAGTTTTTTTACTCCAAAAAAATCGATTTCTACTTTTTTTTTTTAAAAGTAATCCAAGATTTTTCTTACTACTATATAATT	FFFFFFFFFFFFFFFFFFFFFFFFFFFFFFFFFFFFFFFFFFFFFFFFFFFFFFF:FFFFFFFFFFFFFFFFFFFFFFFFFFFFFFFFFFFFF:FFFFFFFFFFFFFFFFFFFFFFF:FFFFF:FFFFFFFFF,FFF,FF:FF:FFFFFF	NM:i:0	MD:Z:150	MC:Z:150M	AS:i:150	XS:i:0
A00821:246:HVNJYDSXX:2:1127:5999:27696	99	matK	507	60	150M	=	657	300	CTTTTTCTTTCACTTATTAAGGTTGTTTTTTTATTACTATTGTGACGATTGTGACGATTGTGACGAGAACAGTTTTTTTACTCCAAAAAAATCGATTTCTACTTTTTTTTTTTAAAAGTAATCCAAGATTTTTCTTACTACTATATAATT	FFFFFF:FFFFFFFFFFFFFFFFFF:FFFFFFFFFFFFFFFFFFFFFFFFFFFFFFFFFFFFFFFFFFFFFFFFFFFFFFFFFFFFFFFFFFFFFFFFFFFFFFFFFFFFFFFFFFF,:FFFF,FF,::FFFF:F:F,FFFFFFFFFFFF	NM:i:0	MD:Z:150	MC:Z:150M	AS:i:150	XS:i:0
[truncated: 1,779 more rows]
