# Supplementary material for: Complete Chloroplast Genomes Provide Insights Into Evolution and Phylogeny of Campylotropis (Fabaceae)
Source: Front Plant Sci. 2022 May 18;13:895543. doi: 10.3389/fpls.2022.895543 (PMC9158520; doi:10.3389/fpls.2022.895543)
Supplement: Supplementary file 3 [file Data_Sheet_1.ZIP › Supplementary dataset/Sanger_sequencing/S867_S867F_TSS20220117-028-02606_H01.txt]

GTCTTCATGATTCTACTAATGGATGAAGGATCCCTGAAGGATGATAAGGTATATGAGAAATTCTTAACAAATATTTCTGCAAGATGTTCTATTTTTTCATAGAAAAAAATTCGCTCAAAAAAAACGCGAAAATATTTCAATCGTAACTGAGAGGATTTATTACGTAGAAAAAGAAAGATAGATTCGTATTCCCATACATATAAATTATATAGTAGTAAGAAAAATCTTGGATTACTTTTAAAAAAAAAAAGTAGAAATCGATTTTTTTGGAGTAAAAAAACTGTTCCGGTCCA
