# Supplementary material for: Complete Chloroplast Genomes Provide Insights Into Evolution and Phylogeny of Campylotropis (Fabaceae)
Source: Front Plant Sci. 2022 May 18;13:895543. doi: 10.3389/fpls.2022.895543 (PMC9158520; doi:10.3389/fpls.2022.895543)
Supplement: Supplementary file 4 [file Data_Sheet_2.XLSX]

## Sheet: Table S1
Table S1 Information of sampling location and voucher specimen for each individual
Sample Code	Species Name	Sample Location	Voucher Specimen
xubo1489	C. pinetorum subsp. albopubescens	China. Yunnan: Shiping	B. Xu, H. N. Deng and J. Y. Zhang 1489 (CDBI)
S867	C. bonii	China. Guangxi: Jingxi	M. Liao and J. Y. Zhang 1938 (CDBI)
XB-DR-C	C. brevifolia	China. Yunnan: Derong	Q. Yu 2019-21 (CDBI)
xubo1390	C. capillipes	China. Yunnan: Binchuan	B. Xu, J. Y. Zhang, S. Q. Li and X. P. Fan 1390 (CDBI)
xubo1445	C. delavayi	China. Yunnan: Heqing	B. Xu, H. N. Deng and J. Y. Zhang 1445 (CDBI)
xubo1424	C. grandifolia	China. Yunnan: Mile	B. Xu, H. N. Deng and J. Y. Zhang 1424 (CDBI)
xubo1429	C. harmsii	China. Yunnan: Jinhong	B. Xu, H. N. Deng and J. Y. Zhang 1429 (CDBI)
xubo1483	C. henryi	China. Yunnan: Xinping	B. Xu, H. N. Deng and J. Y. Zhang 1483 (CDBI)
xubo1375	C. howellii	China. Yunnan: Tengchong	B. Xu, H. N. Deng and J. Y. Zhang 1375 (CDBI)
xubo1430	C. latifolia	China. Yunnan: Shiping	B. Xu, H. N. Deng and J. Y. Zhang 1430 (CDBI)
xubo1425	C. cytisoides f. parviflora	China. Yunnan: Jinhong	B. Xu, H. N. Deng and J. Y. Zhang 1425 (CDBI)
xubo1426	C. pinetorum subsp. velutina	China. Yunnan: Eshan	B. Xu, H. N. Deng and J. Y. Zhang 1426 (CDBI)
xubo1447	C. polyantha	China. Yunnan: Dali	B. Xu, H. N. Deng and J. Y. Zhang 1447 (CDBI)
xubo1427	C. polyantha var. tomentosa	China. Sichuan: Shimian	B. Xu, H. N. Deng and J. Y. Zhang 1427 (CDBI)
xubo1481	C. capillipes subsp. prainii	China. Yunnan: Eshan	B. Xu, H. N. Deng and J. Y. Zhang 1481 (CDBI)
xubo1406	C. teretiracemosa	China. Sichuan: Yanyuan	B. Xu, H. N. Deng and J. Y. Zhang 1406 (CDBI)
xubo1428	C. thomsonii	China. Yunnan: Mengla	B. Xu, H. N. Deng and J. Y. Zhang 1428 (CDBI)
xubo1393	C. trigonoclada	China. Yunnan: Binchuan	B. Xu, J. Y. Zhang, S. Q. Li and X. P. Fan 1393 (CDBI)
xubo1407	C. wilsonii	China. Sichuan: Wenchuan	B. Xu 1407 (CDBI)
xubo1434	C. yunnanensis subsp. filipes	China. Sichuan: Panzhihua	B. Xu, H. N. Deng and J. Y. Zhang 1434 (CDBI)
xubo1435	C. yunnanensis	China. Yunnan: Yongsheng	B. Xu, H. N. Deng and J. Y. Zhang 1435 (CDBI)

## Sheet: Table S2
Table S2 GenBank Accession for outgroups used in this study
Species name	GenBank Accession
Alysicarpus vaginalis	MN734440.1
Christia vespertilionis	MT197595.1
Dendrolobium lanceolatum	MN966624.1
Desmodium heterocarpon	MG867567.1
Hanslia ormocarpoides	NC 057452.1
Hylodesmum podocarpum subsp. podocarpum	MG867568.1
Kummerowia striata	MG867569.1
Lespedeza cuneata	MN966635.1
Lespedeza maritima	MG867570.1
Mucuna macrocarpa	MG867571.2
Ohwia caudata	MG867572.1
Phyllodium pulchellum	MN614126.1
Tadehagi triquetrum	MW557314.1
Uraria lagopodoides	MT040621.1
Urariopsis brevissima	MT197596.1

## Sheet: Table S3
Table S3 Statistics of reads mapping to IR junction
Sequence name	Mapped reads	Average mapping depth
S867_JLB	4884	610.5
S867_JSB	6708	838.5
XB_DR_C_JLB	22347	2793.38
XB_DR_C_JSB	36122	4515.25
xubo1375_JLB	19682	2460.25
xubo1375_JSB	20875	2609.38
xubo1390_JLB	2558	319.75
xubo1390_JSB	3214	401.75
xubo1393_JLB	53272	6659
xubo1393_JSB	57309	7163.62
xubo1406_JLB	41316	5164.5
xubo1406_JSB	44029	5503.62
xubo1407_JLB	35002	4375.25
xubo1407_JSB	37200	4650
xubo1423_JLB	34699	4337.38
xubo1423_JSB	37515	4689.38
xubo1424_JLB	35279	4409.88
xubo1424_JSB	28356	3544.5
xubo1425_JLB	29806	3725.75
xubo1425_JSB	30571	3821.38
xubo1426_JLB	11399	1424.88
xubo1426_JSB	11968	1496
xubo1427_JLB	16102	2012.75
xubo1427_JSB	17014	2126.75
xubo1428_JLB	19245	2405.62
xubo1428_JSB	18249	2281.12
xubo1429_JLB	25301	3162.62
xubo1429_JSB	26924	3365.5
xubo1430_JLB	25422	3177.75
xubo1430_JSB	26779	3347.38
xubo1434_JLB	28977	3622.12
xubo1434_JSB	28704	3588
xubo1435_JLB	9398	1174.75
xubo1435_JSB	10690	1336.25
xubo1445_JLB	14587	1823.38
xubo1445_JSB	14891	1861.38
xubo1447_JLB	14171	1771.38
xubo1447_JSB	13260	1657.5
xubo1481_JLB	17652	2206.5
xubo1481_JSB	18080	2260
xubo1483_JLB	28703	3587.88
xubo1483_JSB	31093	3886.62
xubo1489_JLB	34631	4328.88
xubo1489_JSB	33133	4141.62

## Sheet: Table S4
Table S4 Summary statistics of types of SSRs identified in each species
Species Name	p1	p2	p3	p4	p5	p6	c	c*	Total
C.pinetorum subsp. albopubescens	26	7	2	0	1	1	4	16	31
C.bonii	35	9	0	1	0	0	4	21	35
C.brevifolia	27	9	1	0	0	0	0	19	29
C.capillipes	29	7	1	1	1	0	2	18	30
C.delavayi	27	6	1	1	0	1	2	17	28
C.grandfolia	26	7	2	0	1	1	4	16	31
C.harmsii	29	6	1	1	1	1	2	17	29
C.henryi	26	7	1	1	1	0	1	13	24
C.howellii	25	8	2	1	1	1	3	22	38
C.latifolia	26	7	1	0	2	1	2	20	33
C.macrocarpa	26	6	1	1	1	0	5	13	27
C.cytisoides f. parviflora	34	7	1	2	0	0	4	22	36
C.pinetorum subsp. velutina	28	6	1	1	1	1	3	19	32
C.polyantha	22	7	1	1	1	0	4	28	42
C.polyantha var. tomentosa	22	6	0	1	3	0	7	18	35
C.capillipes subsp. prainii	29	7	1	1	1	0	2	18	30
C.teretiracemosa	25	12	1	1	0	0	3	18	35
C.thomsonii	40	9	1	1	0	0	4	16	31
C.trigonoclada	20	12	1	1	0	1	5	20	40
C.wilsonii	30	9	1	2	1	0	3	20	36
C.yunnanensis subsp. filipes	23	6	1	1	2	1	7	15	33
C.yunnanensis var. yunnanensis	24	4	1	1	2	0	4	17	29

## Sheet: Table S5
Table S5 Summary statistics of the distribution of SSRs identified in each species
Species Name	LSC	SSC	IRA	IRB
C.pinetorum subsp. albopubescens	43	14	0	0
C.bonii	52	18	0	0
C.brevifolia	44	10	1	1
C.capillipes	46	13	0	0
C.delavayi	42	13	0	0
C.grandifolia	43	14	0	0
C.harmsii	44	14	0	0
C.henryi	38	12	0	0
C.howellii	48	15	0	0
C.latifolia	46	13	0	0
C.macrocarpa	39	14	0	0
C.cytisoides f. parviflora	53	15	1	1
C.pinetorum subsp. velutina	46	14	0	0
C.polyantha	51	13	0	0
C.polyantha var. tomentosa	42	15	0	0
C.capillipes subsp. prainii	46	13	0	0
C.teretiracemosa	45	15	0	0
C.thomsonii	56	13	1	1
C.trigonoclada	45	15	0	0
C.wilsonii	52	14	0	0
C.yunnanensis subsp. filipes	42	14	0	0
C.yunnanensis	41	12	0	0

## Sheet: Table S6
Table S6 Summary statistics of long sequence repeat in each species
Species Name	Forward	Reverse	Complement	Palindromic	LSC foward	LSC reverse	LSC complement	LSC palindromic	SSC foward	SSC reverse	SSC complement	SSC palindromic	IRB foward	IRB reverse	IRB complement	IRB palindromic	n L100	n L1000	n 3000	s L100	s L1000	s 3000
C.pinetorum subsp. albopubescens	16	4	0	30	12	3	0	27	0	0	0	0	4	1	0	3	49	1	0	1755	257	0
C.bonii	16	2	0	24	11	1	0	21	0	0	0	0	5	1	0	3	40	1	1	1441	259	2219
C.brevifolia	14	3	1	22	11	2	1	20	0	0	0	0	3	1	0	2	39	1	0	1390	257	0
C.capillipes	19	5	0	29	13	4	0	26	0	0	0	0	6	1	0	3	51	1	1	1804	257	2217
C.delavayi	16	3	0	28	12	2	0	25	0	0	0	0	4	1	0	3	46	1	0	1639	257	0
C.grandfolia	16	4	0	30	12	3	0	27	0	0	0	0	4	1	0	3	49	1	0	1755	257	0
C.harmsii	19	3	1	30	15	2	1	27	0	0	0	0	4	1	0	3	52	1	0	1814	257	0
C.henryi	17	5	0	29	13	4	0	26	0	0	0	0	4	1	0	3	50	1	0	1787	257	0
C.howellii	19	2	0	29	14	1	0	26	0	0	0	0	5	1	0	3	49	1	0	1769	257	0
C.latifolia	17	2	0	26	13	1	0	23	0	0	0	0	4	1	0	3	44	1	0	1554	257	0
C.macrocarpa	20	5	0	28	17	5	0	25	0	0	0	0	3	0	0	3	52	1	0	1902	287	0
C.cytisoides f. parviflora	24	13	1	29	20	12	1	26	0	0	0	0	4	1	0	3	66	1	0	2267	257	0
C.pinetorum subsp. velutina	17	2	0	32	13	1	0	30	0	0	0	0	4	1	0	2	50	1	0	1754	257	0
C.polyantha	20	4	2	28	16	4	2	25	0	0	0	0	4	0	0	3	53	1	0	1939	287	0
C.polyantha var. tomentosa	16	4	0	30	12	3	0	27	0	0	0	0	4	1	0	3	49	1	0	1755	257	0
C.capillipes subsp. prainii	16	4	1	27	13	3	1	24	0	0	0	0	3	1	0	3	47	1	0	1682	287	0
C.teretiracemosa	17	5	3	30	13	4	3	28	0	0	0	0	4	1	0	2	54	1	0	1910	257	0
C.thomsonii	30	13	1	27	26	12	1	25	0	0	0	0	4	1	0	2	70	1	0	2383	257	0
C.trigonoclada	20	4	0	29	16	4	0	26	0	0	0	0	4	0	0	3	52	1	0	1872	257	0
C.wilsonii	19	5	2	27	15	4	2	24	0	0	0	0	4	1	0	3	52	1	0	1845	257	0
C.yunnanensis subsp. filipes	18	4	0	27	14	3	0	23	0	0	0	0	4	1	0	4	48	1	0	1723	287	0
C.yunnanensis var. yunnanensis	17	3	0	26	14	2	0	23	0	0	0	0	3	1	0	3	45	1	0	1609	287	0

## Sheet: Table S7
Table S7 Raw output information of REPuter for each species
Repeat Length 1	Starting Position 1	Match Direction	Repeat Length 2	Starting Position 2	Hamming Distance	E-value	Species Name
257	84205	F	257	86165	0	8.25e-146	C.pinetorum subsp. albopubescens
50	66617	P	50	66617	0	3.49e-21	C.pinetorum subsp. albopubescens
59	58063	P	59	58063	-3	1.17e-20	C.pinetorum subsp. albopubescens
50	80189	F	50	116368	-1	5.24e-19	C.pinetorum subsp. albopubescens
53	59187	P	53	59187	-3	3.45e-17	C.pinetorum subsp. albopubescens
42	17526	P	42	80198	0	2.29e-16	C.pinetorum subsp. albopubescens
48	72573	P	48	72573	-2	5.67e-16	C.pinetorum subsp. albopubescens
47	301	P	47	301	-3	9.78e-14	C.pinetorum subsp. albopubescens
41	17527	P	41	116377	-1	1.13e-13	C.pinetorum subsp. albopubescens
36	111562	P	36	111562	0	9.37e-13	C.pinetorum subsp. albopubescens
35	18536	P	35	116381	0	3.75e-12	C.pinetorum subsp. albopubescens
38	96138	F	38	116380	-1	6.68e-12	C.pinetorum subsp. albopubescens
40	80201	F	40	96138	-2	2.57e-11	C.pinetorum subsp. albopubescens
37	26069	P	37	26121	-1	2.6e-11	C.pinetorum subsp. albopubescens
37	82501	P	37	82501	-1	2.6e-11	C.pinetorum subsp. albopubescens
39	17526	P	39	96138	-2	9.77e-11	C.pinetorum subsp. albopubescens
41	20314	F	41	22538	-3	2.63e-10	C.pinetorum subsp. albopubescens
35	17529	F	35	18536	-1	3.94e-10	C.pinetorum subsp. albopubescens
35	18536	P	35	80202	-1	3.94e-10	C.pinetorum subsp. albopubescens
35	18536	P	35	96139	-1	3.94e-10	C.pinetorum subsp. albopubescens
40	20397	F	40	22621	-3	9.77e-10	C.pinetorum subsp. albopubescens
39	5136	P	39	5136	-3	3.61e-09	C.pinetorum subsp. albopubescens
30	24373	F	30	45755	0	3.84e-09	C.pinetorum subsp. albopubescens
30	78960	F	30	78986	0	3.84e-09	C.pinetorum subsp. albopubescens
30	84461	F	30	86422	0	3.84e-09	C.pinetorum subsp. albopubescens
35	16440	P	35	52904	-2	2.01e-08	C.pinetorum subsp. albopubescens
32	31841	P	32	31880	-1	2.3e-08	C.pinetorum subsp. albopubescens
31	65450	P	31	65450	-1	8.93e-08	C.pinetorum subsp. albopubescens
33	17542	P	33	116370	-2	2.85e-07	C.pinetorum subsp. albopubescens
33	79014	R	33	79014	-2	2.85e-07	C.pinetorum subsp. albopubescens
30	53899	P	30	53938	-1	3.45e-07	C.pinetorum subsp. albopubescens
35	17529	F	35	74005	-3	6.62e-07	C.pinetorum subsp. albopubescens
35	74005	P	35	80202	-3	6.62e-07	C.pinetorum subsp. albopubescens
32	119754	F	32	119798	-2	1.07e-06	C.pinetorum subsp. albopubescens
31	52708	R	31	52708	-2	4.02e-06	C.pinetorum subsp. albopubescens
31	123853	R	31	123853	-2	4.02e-06	C.pinetorum subsp. albopubescens
33	18219	P	33	18219	-3	8.84e-06	C.pinetorum subsp. albopubescens
30	18773	P	30	18806	-2	1.5e-05	C.pinetorum subsp. albopubescens
30	20333	F	30	22557	-2	1.5e-05	C.pinetorum subsp. albopubescens
30	48039	P	30	48051	-2	1.5e-05	C.pinetorum subsp. albopubescens
30	67761	P	30	67796	-2	1.5e-05	C.pinetorum subsp. albopubescens
30	117182	P	30	117214	-2	1.5e-05	C.pinetorum subsp. albopubescens
32	26025	F	32	52910	-3	3.21e-05	C.pinetorum subsp. albopubescens
32	58456	F	32	58492	-3	3.21e-05	C.pinetorum subsp. albopubescens
31	51385	P	31	57943	-3	0.000116	C.pinetorum subsp. albopubescens
31	58162	R	31	68721	-3	0.000116	C.pinetorum subsp. albopubescens
31	106756	P	31	106756	-3	0.000116	C.pinetorum subsp. albopubescens
30	14947	P	30	58163	-3	0.000421	C.pinetorum subsp. albopubescens
30	51235	F	30	51255	-3	0.000421	C.pinetorum subsp. albopubescens
30	52706	P	30	119772	-3	0.000421	C.pinetorum subsp. albopubescens
2219	84203	F	2219	86163	0	0	C.bonii
259	84203	F	259	88123	0	5.32e-147	C.bonii
50	66652	P	50	66652	0	3.6e-21	C.bonii
59	58085	P	59	58085	-3	1.21e-20	C.bonii
50	80157	F	50	118367	-1	5.41e-19	C.bonii
42	17572	P	42	80166	0	2.36e-16	C.bonii
47	305	P	47	305	-3	1.01e-13	C.bonii
41	17573	P	41	118376	-1	1.16e-13	C.bonii
36	113545	P	36	113545	0	9.67e-13	C.bonii
35	18587	P	35	118380	0	3.87e-12	C.bonii
38	98104	F	38	118379	-1	6.89e-12	C.bonii
40	68672	P	40	68672	-2	2.65e-11	C.bonii
40	80169	F	40	98104	-2	2.65e-11	C.bonii
37	26071	P	37	26123	-1	2.68e-11	C.bonii
37	82499	P	37	82499	-1	2.68e-11	C.bonii
39	17572	P	39	98104	-2	1.01e-10	C.bonii
41	20335	F	41	22559	-3	2.72e-10	C.bonii
35	17575	F	35	18587	-1	4.06e-10	C.bonii
35	18587	P	35	80170	-1	4.06e-10	C.bonii
35	18587	P	35	98105	-1	4.06e-10	C.bonii
31	24415	F	31	45754	0	9.91e-10	C.bonii
40	20418	F	40	22642	-3	1.01e-09	C.bonii
33	18270	P	33	18270	-1	6.13e-09	C.bonii
35	16484	P	35	52926	-2	2.07e-08	C.bonii
32	31809	P	32	31848	-1	2.38e-08	C.bonii
31	65482	P	31	65482	-1	9.21e-08	C.bonii
33	17588	P	33	118369	-2	2.94e-07	C.bonii
30	84459	F	30	88380	-1	3.57e-07	C.bonii
30	86419	F	30	88380	-1	3.57e-07	C.bonii
35	17575	F	35	74020	-3	6.84e-07	C.bonii
35	65687	P	35	66494	-3	6.84e-07	C.bonii
35	74020	P	35	80170	-3	6.84e-07	C.bonii
31	125859	R	31	125859	-2	4.15e-06	C.bonii
30	20354	F	30	22578	-2	1.55e-05	C.bonii
30	53921	P	30	53965	-2	1.55e-05	C.bonii
30	67796	P	30	67831	-2	1.55e-05	C.bonii
30	68097	F	30	68122	-2	1.55e-05	C.bonii
30	119162	P	30	119194	-2	1.55e-05	C.bonii
32	26027	F	32	52932	-3	3.32e-05	C.bonii
31	108711	P	31	108711	-3	0.00012	C.bonii
30	30330	R	30	57963	-3	0.000434	C.bonii
30	51272	F	30	51292	-3	0.000434	C.bonii
257	83997	F	257	85957	0	8.21e-146	C.brevifolia
50	66433	P	50	66433	0	3.48e-21	C.brevifolia
50	79977	F	50	116101	0	3.48e-21	C.brevifolia
59	57903	P	59	57903	-3	1.16e-20	C.brevifolia
39	17420	P	39	79989	0	1.46e-14	C.brevifolia
38	17421	P	38	116113	0	5.83e-14	C.brevifolia
47	286	P	47	286	-3	9.74e-14	C.brevifolia
37	25942	P	37	25994	0	2.33e-13	C.brevifolia
42	79987	F	42	95910	-2	1.76e-12	C.brevifolia
34	111295	P	34	111295	0	1.49e-11	C.brevifolia
40	95910	F	40	116111	-2	2.56e-11	C.brevifolia
39	17420	P	39	95912	-2	9.72e-11	C.brevifolia
41	20192	F	41	22416	-3	2.62e-10	C.brevifolia
35	17423	F	35	18429	-1	3.92e-10	C.brevifolia
35	18429	P	35	79990	-1	3.92e-10	C.brevifolia
35	18429	P	35	95913	-1	3.92e-10	C.brevifolia
35	18429	P	35	116114	-1	3.92e-10	C.brevifolia
31	24253	F	31	45625	0	9.55e-10	C.brevifolia
40	20275	F	40	22499	-3	9.72e-10	C.brevifolia
30	84253	F	30	86214	0	3.82e-09	C.brevifolia
35	16335	P	35	52727	-2	2e-08	C.brevifolia
34	45567	R	34	45567	-2	7.54e-08	C.brevifolia
31	65286	P	31	65286	-1	8.88e-08	C.brevifolia
30	53718	P	30	53757	-1	3.44e-07	C.brevifolia
30	78805	R	30	78806	-1	3.44e-07	C.brevifolia
35	17423	F	35	73809	-3	6.59e-07	C.brevifolia
35	73809	P	35	79990	-3	6.59e-07	C.brevifolia
35	73809	P	35	116114	-3	6.59e-07	C.brevifolia
31	123565	R	31	123565	-2	4e-06	C.brevifolia
33	18112	P	33	18112	-3	8.79e-06	C.brevifolia
30	18665	P	30	18698	-2	1.5e-05	C.brevifolia
30	20211	F	30	22435	-2	1.5e-05	C.brevifolia
30	47886	P	30	47886	-2	1.5e-05	C.brevifolia
30	47923	P	30	47935	-2	1.5e-05	C.brevifolia
30	67577	P	30	67612	-2	1.5e-05	C.brevifolia
32	25898	F	32	52733	-3	3.2e-05	C.brevifolia
31	45563	C	31	45564	-3	0.000116	C.brevifolia
31	116896	P	31	116925	-3	0.000116	C.brevifolia
30	45555	F	30	52531	-3	0.000419	C.brevifolia
30	45568	F	30	45583	-3	0.000419	C.brevifolia
2217	84244	F	2217	86204	0	0	C.capillipes
257	84244	F	257	88164	0	8.5e-146	C.capillipes
50	66668	P	50	66668	0	3.59e-21	C.capillipes
59	58095	P	59	58095	-3	1.2e-20	C.capillipes
57	59219	P	57	59219	-3	1.73e-19	C.capillipes
50	80206	F	50	118262	-1	5.39e-19	C.capillipes
42	17517	P	42	80215	0	2.36e-16	C.capillipes
48	72618	P	48	72618	-2	5.84e-16	C.capillipes
41	33950	F	41	33972	0	9.42e-16	C.capillipes
41	17518	P	41	118271	-1	1.16e-13	C.capillipes
36	113456	P	36	113456	0	9.65e-13	C.capillipes
35	18527	P	35	118275	0	3.86e-12	C.capillipes
38	98137	F	38	118274	-1	6.88e-12	C.capillipes
40	80218	F	40	98137	-2	2.65e-11	C.capillipes
37	82526	P	37	82526	-1	2.68e-11	C.capillipes
39	17517	P	39	98137	-2	1.01e-10	C.capillipes
36	26063	P	36	26114	-1	1.04e-10	C.capillipes
41	20306	F	41	22530	-3	2.71e-10	C.capillipes
35	17520	F	35	18527	-1	4.05e-10	C.capillipes
35	18527	P	35	80219	-1	4.05e-10	C.capillipes
35	18527	P	35	98138	-1	4.05e-10	C.capillipes
40	20389	F	40	22613	-3	1.01e-09	C.capillipes
30	84500	F	30	88421	0	3.95e-09	C.capillipes
30	86460	F	30	88421	0	3.95e-09	C.capillipes
35	16429	P	35	52921	-2	2.07e-08	C.capillipes
32	31831	P	32	31870	-1	2.37e-08	C.capillipes
31	65480	P	31	65480	-1	9.19e-08	C.capillipes
33	17533	P	33	118264	-2	2.93e-07	C.capillipes
33	79031	R	33	79031	-2	2.93e-07	C.capillipes
30	24365	F	30	45764	-1	3.56e-07	C.capillipes
35	17520	F	35	74050	-3	6.82e-07	C.capillipes
35	74050	P	35	80219	-3	6.82e-07	C.capillipes
32	121626	F	32	121671	-2	1.1e-06	C.capillipes
31	52725	R	31	52725	-2	4.14e-06	C.capillipes
31	125726	R	31	125726	-2	4.14e-06	C.capillipes
33	18210	P	33	18210	-3	9.1e-06	C.capillipes
30	18764	P	30	18797	-2	1.55e-05	C.capillipes
30	20325	F	30	22549	-2	1.55e-05	C.capillipes
30	45706	R	30	45706	-2	1.55e-05	C.capillipes
30	48021	P	30	48021	-2	1.55e-05	C.capillipes
30	53916	P	30	53955	-2	1.55e-05	C.capillipes
30	67812	P	30	67847	-2	1.55e-05	C.capillipes
30	119054	P	30	119086	-2	1.55e-05	C.capillipes
32	26018	F	32	52927	-3	3.31e-05	C.capillipes
32	58488	F	32	58524	-3	3.31e-05	C.capillipes
31	51408	P	31	57975	-3	0.00012	C.capillipes
31	52689	R	31	70082	-3	0.00012	C.capillipes
31	82568	P	31	82617	-3	0.00012	C.capillipes
31	108755	P	31	108755	-3	0.00012	C.capillipes
30	13455	F	30	13477	-3	0.000433	C.capillipes
30	14937	P	30	58195	-3	0.000433	C.capillipes
30	29330	P	30	48017	-3	0.000433	C.capillipes
30	51258	F	30	51278	-3	0.000433	C.capillipes
257	84131	F	257	86091	0	8.24e-146	C.delavayi
50	66610	P	50	66610	0	3.49e-21	C.delavayi
59	58054	P	59	58054	-3	1.17e-20	C.delavayi
48	72523	P	48	72523	0	5.58e-20	C.delavayi
50	80114	F	50	116292	-1	5.23e-19	C.delavayi
42	17544	P	42	80123	0	2.29e-16	C.delavayi
47	301	P	47	301	-3	9.77e-14	C.delavayi
41	17545	P	41	116301	-1	1.12e-13	C.delavayi
36	111486	P	36	111486	0	9.36e-13	C.delavayi
35	18554	P	35	116305	0	3.74e-12	C.delavayi
38	96064	F	38	116304	-1	6.67e-12	C.delavayi
40	80126	F	40	96064	-2	2.57e-11	C.delavayi
37	26088	P	37	26140	-1	2.6e-11	C.delavayi
37	82427	P	37	82427	-1	2.6e-11	C.delavayi
39	17544	P	39	96064	-2	9.75e-11	C.delavayi
41	20332	F	41	22556	-3	2.63e-10	C.delavayi
35	17547	F	35	18554	-1	3.93e-10	C.delavayi
35	18554	P	35	80127	-1	3.93e-10	C.delavayi
35	18554	P	35	96065	-1	3.93e-10	C.delavayi
40	20415	F	40	22639	-3	9.75e-10	C.delavayi
30	24391	F	30	45744	0	3.83e-09	C.delavayi
30	84387	F	30	86348	0	3.83e-09	C.delavayi
35	16457	P	35	52896	-2	2.01e-08	C.delavayi
32	31828	P	32	31867	-1	2.3e-08	C.delavayi
37	65641	P	37	66450	-3	4.91e-08	C.delavayi
31	65442	P	31	65442	-1	8.91e-08	C.delavayi
33	17560	P	33	116294	-2	2.85e-07	C.delavayi
33	78939	R	33	78939	-2	2.85e-07	C.delavayi
30	53891	P	30	53930	-1	3.45e-07	C.delavayi
35	17547	F	35	73955	-3	6.62e-07	C.delavayi
35	73955	P	35	80127	-3	6.62e-07	C.delavayi
32	119677	F	32	119721	-2	1.07e-06	C.delavayi
31	52698	R	31	52698	-2	4.01e-06	C.delavayi
31	123776	R	31	123776	-2	4.01e-06	C.delavayi
33	18237	P	33	18237	-3	8.83e-06	C.delavayi
30	18791	P	30	18824	-2	1.5e-05	C.delavayi
30	20351	F	30	22575	-2	1.5e-05	C.delavayi
30	48029	P	30	48041	-2	1.5e-05	C.delavayi
30	67754	P	30	67789	-2	1.5e-05	C.delavayi
30	117105	P	30	117137	-2	1.5e-05	C.delavayi
32	26044	F	32	52902	-3	3.21e-05	C.delavayi
32	58441	F	32	58477	-3	3.21e-05	C.delavayi
31	51375	P	31	57934	-3	0.000116	C.delavayi
31	106682	P	31	106682	-3	0.000116	C.delavayi
30	51225	F	30	51245	-3	0.00042	C.delavayi
30	52696	P	30	119695	-3	0.00042	C.delavayi
30	58128	F	30	116536	-3	0.00042	C.delavayi
257	84205	F	257	86165	0	8.25e-146	C.grandifolia
50	66617	P	50	66617	0	3.49e-21	C.grandifolia
59	58063	P	59	58063	-3	1.17e-20	C.grandifolia
50	80189	F	50	116368	-1	5.24e-19	C.grandifolia
53	59187	P	53	59187	-3	3.45e-17	C.grandifolia
42	17526	P	42	80198	0	2.29e-16	C.grandifolia
48	72573	P	48	72573	-2	5.67e-16	C.grandifolia
47	301	P	47	301	-3	9.78e-14	C.grandifolia
41	17527	P	41	116377	-1	1.13e-13	C.grandifolia
36	111562	P	36	111562	0	9.37e-13	C.grandifolia
35	18536	P	35	116381	0	3.75e-12	C.grandifolia
38	96138	F	38	116380	-1	6.68e-12	C.grandifolia
40	80201	F	40	96138	-2	2.57e-11	C.grandifolia
37	26069	P	37	26121	-1	2.6e-11	C.grandifolia
37	82501	P	37	82501	-1	2.6e-11	C.grandifolia
39	17526	P	39	96138	-2	9.77e-11	C.grandifolia
41	20314	F	41	22538	-3	2.63e-10	C.grandifolia
35	17529	F	35	18536	-1	3.94e-10	C.grandifolia
35	18536	P	35	80202	-1	3.94e-10	C.grandifolia
35	18536	P	35	96139	-1	3.94e-10	C.grandifolia
40	20397	F	40	22621	-3	9.77e-10	C.grandifolia
39	5136	P	39	5136	-3	3.61e-09	C.grandifolia
30	24373	F	30	45755	0	3.84e-09	C.grandifolia
30	78960	F	30	78986	0	3.84e-09	C.grandifolia
30	84461	F	30	86422	0	3.84e-09	C.grandifolia
35	16440	P	35	52904	-2	2.01e-08	C.grandifolia
32	31841	P	32	31880	-1	2.3e-08	C.grandifolia
31	65450	P	31	65450	-1	8.93e-08	C.grandifolia
33	17542	P	33	116370	-2	2.85e-07	C.grandifolia
33	79014	R	33	79014	-2	2.85e-07	C.grandifolia
30	53899	P	30	53938	-1	3.45e-07	C.grandifolia
35	17529	F	35	74005	-3	6.62e-07	C.grandifolia
35	74005	P	35	80202	-3	6.62e-07	C.grandifolia
32	119754	F	32	119798	-2	1.07e-06	C.grandifolia
31	52708	R	31	52708	-2	4.02e-06	C.grandifolia
31	123853	R	31	123853	-2	4.02e-06	C.grandifolia
33	18219	P	33	18219	-3	8.84e-06	C.grandifolia
30	18773	P	30	18806	-2	1.5e-05	C.grandifolia
30	20333	F	30	22557	-2	1.5e-05	C.grandifolia
30	48039	P	30	48051	-2	1.5e-05	C.grandifolia
30	67761	P	30	67796	-2	1.5e-05	C.grandifolia
30	117182	P	30	117214	-2	1.5e-05	C.grandifolia
32	26025	F	32	52910	-3	3.21e-05	C.grandifolia
32	58456	F	32	58492	-3	3.21e-05	C.grandifolia
31	51385	P	31	57943	-3	0.000116	C.grandifolia
31	58162	R	31	68721	-3	0.000116	C.grandifolia
31	106756	P	31	106756	-3	0.000116	C.grandifolia
30	14947	P	30	58163	-3	0.000421	C.grandifolia
30	51235	F	30	51255	-3	0.000421	C.grandifolia
30	52706	P	30	119772	-3	0.000421	C.grandifolia
257	84326	F	257	86286	0	8.27e-146	C.harmsii
50	66746	P	50	66746	0	3.5e-21	C.harmsii
59	58213	P	59	58213	-3	1.17e-20	C.harmsii
50	80278	F	50	116488	-1	5.25e-19	C.harmsii
42	17543	P	42	80287	0	2.29e-16	C.harmsii
48	72668	P	48	72668	-2	5.68e-16	C.harmsii
41	17544	P	41	116497	-1	1.13e-13	C.harmsii
36	29369	F	36	29389	0	9.39e-13	C.harmsii
36	111682	P	36	111682	0	9.39e-13	C.harmsii
42	13164	P	42	13164	-2	1.78e-12	C.harmsii
35	18553	P	35	116501	0	3.76e-12	C.harmsii
38	96259	F	38	116500	-1	6.69e-12	C.harmsii
40	80290	F	40	96259	-2	2.58e-11	C.harmsii
37	82622	P	37	82622	-1	2.61e-11	C.harmsii
39	17543	P	39	96259	-2	9.79e-11	C.harmsii
41	20330	F	41	22554	-3	2.64e-10	C.harmsii
35	17546	F	35	18553	-1	3.94e-10	C.harmsii
35	18553	P	35	80291	-1	3.94e-10	C.harmsii
35	18553	P	35	96260	-1	3.94e-10	C.harmsii
39	29376	R	39	29386	-3	3.62e-09	C.harmsii
30	24389	F	30	45865	0	3.85e-09	C.harmsii
30	84582	F	30	86543	0	3.85e-09	C.harmsii
35	16456	P	35	53044	-2	2.01e-08	C.harmsii
32	31926	P	32	31965	-1	2.31e-08	C.harmsii
31	65569	P	31	65569	-1	8.94e-08	C.harmsii
33	17559	P	33	116490	-2	2.86e-07	C.harmsii
33	79103	R	33	79103	-2	2.86e-07	C.harmsii
30	38099	F	30	38113	-1	3.46e-07	C.harmsii
30	54044	P	30	54083	-1	3.46e-07	C.harmsii
35	17546	F	35	74114	-3	6.64e-07	C.harmsii
35	74114	P	35	80291	-3	6.64e-07	C.harmsii
32	119867	F	32	119911	-2	1.07e-06	C.harmsii
34	48092	F	34	48114	-3	2.43e-06	C.harmsii
31	123979	R	31	123979	-2	4.02e-06	C.harmsii
33	18236	P	33	18236	-3	8.85e-06	C.harmsii
30	18790	P	30	18823	-2	1.51e-05	C.harmsii
30	20349	F	30	22573	-2	1.51e-05	C.harmsii
30	26108	P	30	26172	-2	1.51e-05	C.harmsii
30	48149	P	30	48149	-2	1.51e-05	C.harmsii
30	48186	P	30	48198	-2	1.51e-05	C.harmsii
30	67890	P	30	67925	-2	1.51e-05	C.harmsii
30	117301	P	30	117333	-2	1.51e-05	C.harmsii
32	20413	F	32	22637	-3	3.22e-05	C.harmsii
32	26064	F	32	53050	-3	3.22e-05	C.harmsii
32	58582	F	32	58618	-3	3.22e-05	C.harmsii
31	29377	P	31	48144	-3	0.000117	C.harmsii
31	51544	P	31	58093	-3	0.000117	C.harmsii
31	52848	C	31	79103	-3	0.000117	C.harmsii
31	52848	P	31	79105	-3	0.000117	C.harmsii
31	54065	P	31	66138	-3	0.000117	C.harmsii
31	106877	P	31	106877	-3	0.000117	C.harmsii
30	58287	F	30	116732	-3	0.000422	C.harmsii
30	81194	F	30	81206	-3	0.000422	C.harmsii
257	84185	F	257	86145	0	8.25e-146	C.henryi
54	48736	F	54	48790	0	1.36e-23	C.henryi
50	66648	P	50	66648	0	3.49e-21	C.henryi
59	58120	P	59	58120	-3	1.17e-20	C.henryi
50	80154	F	50	116332	-1	5.24e-19	C.henryi
45	33912	F	45	33934	0	3.58e-18	C.henryi
42	17564	P	42	80163	0	2.29e-16	C.henryi
48	72573	P	48	72573	-2	5.67e-16	C.henryi
41	17565	P	41	116341	-1	1.13e-13	C.henryi
40	10446	F	40	10465	-1	4.39e-13	C.henryi
35	18570	P	35	116345	0	3.75e-12	C.henryi
38	96097	F	38	116344	-1	6.68e-12	C.henryi
34	111520	P	34	111520	0	1.5e-11	C.henryi
40	80166	F	40	96097	-2	2.57e-11	C.henryi
37	82481	P	37	82481	-1	2.6e-11	C.henryi
39	17564	P	39	96097	-2	9.77e-11	C.henryi
32	26104	P	32	26167	0	2.4e-10	C.henryi
41	20348	F	41	22572	-3	2.63e-10	C.henryi
35	17567	F	35	18570	-1	3.94e-10	C.henryi
35	18570	P	35	80167	-1	3.94e-10	C.henryi
35	18570	P	35	96098	-1	3.94e-10	C.henryi
40	20431	F	40	22655	-3	9.77e-10	C.henryi
30	24407	F	30	45740	0	3.84e-09	C.henryi
30	84441	F	30	86402	0	3.84e-09	C.henryi
35	16478	P	35	52965	-2	2.01e-08	C.henryi
32	31816	P	32	31855	-1	2.3e-08	C.henryi
31	65475	P	31	65475	-1	8.93e-08	C.henryi
33	17580	P	33	116334	-2	2.85e-07	C.henryi
33	78979	R	33	78979	-2	2.85e-07	C.henryi
30	53959	P	30	53998	-1	3.46e-07	C.henryi
35	17567	F	35	74005	-3	6.63e-07	C.henryi
35	74005	P	35	80167	-3	6.63e-07	C.henryi
32	119715	F	32	119761	-2	1.07e-06	C.henryi
34	306	P	34	319	-3	2.42e-06	C.henryi
34	13136	R	34	45681	-3	2.42e-06	C.henryi
31	123853	R	31	123853	-2	4.02e-06	C.henryi
33	18253	P	33	18253	-3	8.84e-06	C.henryi
30	18807	P	30	18840	-2	1.5e-05	C.henryi
30	20367	F	30	22591	-2	1.5e-05	C.henryi
30	48005	P	30	48005	-2	1.5e-05	C.henryi
30	48042	P	30	48054	-2	1.5e-05	C.henryi
30	67793	P	30	67828	-2	1.5e-05	C.henryi
30	117144	P	30	117176	-2	1.5e-05	C.henryi
32	26060	F	32	52971	-3	3.21e-05	C.henryi
32	58489	F	32	58525	-3	3.21e-05	C.henryi
31	13138	R	31	45697	-3	0.000116	C.henryi
31	51449	P	31	58000	-3	0.000116	C.henryi
31	53980	P	31	66041	-3	0.000116	C.henryi
31	78975	R	31	119733	-3	0.000116	C.henryi
31	106715	P	31	106715	-3	0.000116	C.henryi
30	29376	P	30	48001	-3	0.000421	C.henryi
257	84299	F	257	86259	0	8.27e-146	C.howellii
63	88649	F	63	88670	0	5.21e-29	C.howellii
50	66726	P	50	66726	0	3.5e-21	C.howellii
59	58144	P	59	58144	-3	1.17e-20	C.howellii
50	80250	F	50	116515	-2	3.86e-17	C.howellii
42	88649	F	42	88691	0	2.29e-16	C.howellii
39	17513	P	39	80262	0	1.47e-14	C.howellii
47	307	P	47	307	-3	9.8e-14	C.howellii
41	17514	P	41	116524	-1	1.13e-13	C.howellii
37	26051	P	37	26103	0	2.35e-13	C.howellii
36	111704	P	36	111704	0	9.39e-13	C.howellii
42	80260	F	42	96272	-2	1.78e-12	C.howellii
35	18523	P	35	116528	0	3.76e-12	C.howellii
38	80262	F	38	116527	-1	6.69e-12	C.howellii
38	96274	F	38	116527	-1	6.69e-12	C.howellii
40	68746	P	40	68746	-2	2.57e-11	C.howellii
37	82588	P	37	82588	-1	2.61e-11	C.howellii
39	17513	P	39	96274	-2	9.78e-11	C.howellii
41	20299	F	41	22523	-3	2.64e-10	C.howellii
35	17516	F	35	18523	-1	3.94e-10	C.howellii
35	18523	P	35	80263	-1	3.94e-10	C.howellii
35	18523	P	35	96275	-1	3.94e-10	C.howellii
40	20382	F	40	22606	-3	9.78e-10	C.howellii
30	24356	F	30	45802	0	3.85e-09	C.howellii
30	84555	F	30	86516	0	3.85e-09	C.howellii
35	16427	P	35	52981	-2	2.01e-08	C.howellii
32	31857	P	32	31896	-1	2.31e-08	C.howellii
31	65570	P	31	65570	-1	8.94e-08	C.howellii
36	65769	P	36	66567	-3	1.81e-07	C.howellii
33	17529	P	33	116517	-2	2.86e-07	C.howellii
30	53976	P	30	54015	-1	3.46e-07	C.howellii
35	17516	F	35	74077	-3	6.64e-07	C.howellii
35	74077	P	35	80263	-3	6.64e-07	C.howellii
34	79070	R	34	79080	-3	2.43e-06	C.howellii
31	123958	R	31	123958	-2	4.02e-06	C.howellii
33	18206	P	33	18206	-3	8.85e-06	C.howellii
30	18760	P	30	18793	-2	1.51e-05	C.howellii
30	20318	F	30	22542	-2	1.51e-05	C.howellii
30	48074	P	30	48074	-2	1.51e-05	C.howellii
30	48111	P	30	48123	-2	1.51e-05	C.howellii
30	51325	F	30	51343	-2	1.51e-05	C.howellii
30	67870	P	30	67905	-2	1.51e-05	C.howellii
30	117327	P	30	117359	-2	1.51e-05	C.howellii
32	26007	F	32	52987	-3	3.22e-05	C.howellii
32	58550	F	32	58586	-3	3.22e-05	C.howellii
31	106892	P	31	106892	-3	0.000117	C.howellii
30	29324	P	30	48070	-3	0.000422	C.howellii
30	58218	F	30	116759	-3	0.000422	C.howellii
30	79070	F	30	79109	-3	0.000422	C.howellii
30	79110	P	30	111702	-3	0.000422	C.howellii
257	84215	F	257	86175	0	8.25e-146	C.latifolia
50	66650	P	50	66650	0	3.49e-21	C.latifolia
59	58096	P	59	58096	-3	1.17e-20	C.latifolia
50	80197	F	50	116379	-1	5.24e-19	C.latifolia
42	17552	P	42	80206	0	2.29e-16	C.latifolia
48	72599	P	48	72599	-2	5.67e-16	C.latifolia
41	17553	P	41	116388	-1	1.13e-13	C.latifolia
36	111573	P	36	111573	0	9.37e-13	C.latifolia
35	18562	P	35	116392	0	3.75e-12	C.latifolia
38	96148	F	38	116391	-1	6.68e-12	C.latifolia
40	80209	F	40	96148	-2	2.57e-11	C.latifolia
37	26096	P	37	26148	-1	2.6e-11	C.latifolia
37	82511	P	37	82511	-1	2.6e-11	C.latifolia
39	17552	P	39	96148	-2	9.77e-11	C.latifolia
41	20340	F	41	22564	-3	2.63e-10	C.latifolia
35	17555	F	35	18562	-1	3.94e-10	C.latifolia
35	18562	P	35	80210	-1	3.94e-10	C.latifolia
35	18562	P	35	96149	-1	3.94e-10	C.latifolia
40	20423	F	40	22647	-3	9.77e-10	C.latifolia
30	24399	F	30	45792	0	3.84e-09	C.latifolia
30	84471	F	30	86432	0	3.84e-09	C.latifolia
35	16458	P	35	52937	-2	2.01e-08	C.latifolia
32	31861	P	32	31900	-1	2.3e-08	C.latifolia
31	65483	P	31	65483	-1	8.93e-08	C.latifolia
33	17568	P	33	116381	-2	2.85e-07	C.latifolia
33	79022	R	33	79022	-2	2.85e-07	C.latifolia
30	53932	P	30	53971	-1	3.46e-07	C.latifolia
35	17555	F	35	74031	-3	6.63e-07	C.latifolia
35	74031	P	35	80210	-3	6.63e-07	C.latifolia
32	119765	F	32	119809	-2	1.07e-06	C.latifolia
31	123864	R	31	123864	-2	4.02e-06	C.latifolia
33	18245	P	33	18245	-3	8.84e-06	C.latifolia
30	18799	P	30	18832	-2	1.5e-05	C.latifolia
30	20359	F	30	22583	-2	1.5e-05	C.latifolia
30	48077	P	30	48089	-2	1.5e-05	C.latifolia
30	52738	P	30	119783	-2	1.5e-05	C.latifolia
30	67794	P	30	67829	-2	1.5e-05	C.latifolia
30	117193	P	30	117225	-2	1.5e-05	C.latifolia
32	26052	F	32	52943	-3	3.21e-05	C.latifolia
32	58489	F	32	58525	-3	3.21e-05	C.latifolia
31	51423	P	31	57976	-3	0.000116	C.latifolia
31	106766	P	31	106766	-3	0.000116	C.latifolia
30	13473	F	30	13495	-3	0.000421	C.latifolia
30	51273	F	30	51293	-3	0.000421	C.latifolia
30	58170	F	30	116623	-3	0.000421	C.latifolia
287	83901	F	287	85862	0	7.12e-164	C.macrocarpa
77	58869	P	77	58869	-3	3.81e-31	C.macrocarpa
55	77977	F	55	78032	0	3.39e-24	C.macrocarpa
50	66298	P	50	66298	0	3.47e-21	C.macrocarpa
59	57740	P	59	57740	-3	1.16e-20	C.macrocarpa
50	79902	F	50	116026	-1	5.21e-19	C.macrocarpa
42	17503	P	42	79911	0	2.28e-16	C.macrocarpa
39	57597	P	39	57854	0	1.46e-14	C.macrocarpa
47	301	P	47	301	-3	9.73e-14	C.macrocarpa
41	17504	P	41	116035	-1	1.12e-13	C.macrocarpa
35	18515	P	35	116039	0	3.73e-12	C.macrocarpa
38	95834	F	38	116038	-1	6.64e-12	C.macrocarpa
34	111219	P	34	111219	0	1.49e-11	C.macrocarpa
40	68306	P	40	68306	-2	2.56e-11	C.macrocarpa
40	79914	F	40	95834	-2	2.56e-11	C.macrocarpa
37	26034	P	37	26086	-1	2.59e-11	C.macrocarpa
39	17503	P	39	95834	-2	9.71e-11	C.macrocarpa
41	78711	R	41	78721	-3	2.62e-10	C.macrocarpa
35	17506	F	35	18515	-1	3.91e-10	C.macrocarpa
35	18515	P	35	79915	-1	3.91e-10	C.macrocarpa
35	18515	P	35	95835	-1	3.91e-10	C.macrocarpa
31	24338	F	31	45722	0	9.54e-10	C.macrocarpa
40	20279	F	40	22503	-3	9.71e-10	C.macrocarpa
40	20362	F	40	22586	-3	9.71e-10	C.macrocarpa
35	16412	P	35	52858	-2	2e-08	C.macrocarpa
35	78750	R	35	78750	-2	2e-08	C.macrocarpa
37	78707	F	37	78730	-3	4.89e-08	C.macrocarpa
31	65148	P	31	65148	-1	8.88e-08	C.macrocarpa
33	17519	P	33	116028	-2	2.83e-07	C.macrocarpa
33	78696	R	33	78696	-2	2.83e-07	C.macrocarpa
33	78724	F	33	78765	-2	2.83e-07	C.macrocarpa
30	53853	P	30	53892	-1	3.44e-07	C.macrocarpa
30	64426	F	30	64440	-1	3.44e-07	C.macrocarpa
35	17506	F	35	73667	-3	6.59e-07	C.macrocarpa
35	73667	P	35	79915	-3	6.59e-07	C.macrocarpa
32	78732	R	32	78732	-2	1.07e-06	C.macrocarpa
34	65347	P	34	66141	-3	2.41e-06	C.macrocarpa
31	13375	F	31	13401	-2	3.99e-06	C.macrocarpa
33	18198	P	33	18198	-3	8.79e-06	C.macrocarpa
30	18752	P	30	18785	-2	1.49e-05	C.macrocarpa
30	47984	P	30	47984	-2	1.49e-05	C.macrocarpa
30	48021	P	30	48033	-2	1.49e-05	C.macrocarpa
30	116819	P	30	116851	-2	1.49e-05	C.macrocarpa
30	119402	F	30	119447	-2	1.49e-05	C.macrocarpa
32	25990	F	32	52864	-3	3.2e-05	C.macrocarpa
32	78684	F	32	78732	-3	3.2e-05	C.macrocarpa
31	106461	P	31	106461	-3	0.000116	C.macrocarpa
30	20298	F	30	22522	-3	0.000418	C.macrocarpa
30	29310	P	30	47980	-3	0.000418	C.macrocarpa
30	45650	P	30	119418	-3	0.000418	C.macrocarpa
30	78684	R	30	78711	-3	0.000418	C.macrocarpa
30	78686	F	30	78711	-3	0.000418	C.macrocarpa
30	78721	F	30	78744	-3	0.000418	C.macrocarpa
257	84005	F	257	85965	0	8.22e-146	C.cytisoides f. parviflora
50	66428	P	50	66428	0	3.48e-21	C.cytisoides f. parviflora
59	57862	P	59	57862	-3	1.16e-20	C.cytisoides f. parviflora
50	79963	F	50	116131	-1	5.22e-19	C.cytisoides f. parviflora
43	45418	F	43	45448	0	5.7e-17	C.cytisoides f. parviflora
39	17339	P	39	79975	0	1.46e-14	C.cytisoides f. parviflora
47	297	P	47	297	-3	9.75e-14	C.cytisoides f. parviflora
37	30083	R	37	30083	0	2.33e-13	C.cytisoides f. parviflora
40	95906	F	40	116141	-1	4.38e-13	C.cytisoides f. parviflora
42	79973	F	42	95906	-2	1.77e-12	C.cytisoides f. parviflora
35	18340	P	35	116144	0	3.74e-12	C.cytisoides f. parviflora
38	17340	P	38	116143	-1	6.65e-12	C.cytisoides f. parviflora
34	111328	P	34	111328	0	1.49e-11	C.cytisoides f. parviflora
40	68452	P	40	68452	-2	2.56e-11	C.cytisoides f. parviflora
37	25844	P	37	25896	-1	2.59e-11	C.cytisoides f. parviflora
33	80153	F	33	80164	0	5.98e-11	C.cytisoides f. parviflora
39	17339	P	39	95908	-2	9.73e-11	C.cytisoides f. parviflora
39	65471	P	39	66266	-2	9.73e-11	C.cytisoides f. parviflora
41	20103	F	41	22327	-3	2.62e-10	C.cytisoides f. parviflora
38	64873	R	38	64873	-2	3.69e-10	C.cytisoides f. parviflora
35	17342	F	35	18340	-1	3.92e-10	C.cytisoides f. parviflora
35	18340	P	35	79976	-1	3.92e-10	C.cytisoides f. parviflora
35	18340	P	35	95909	-1	3.92e-10	C.cytisoides f. parviflora
31	24162	F	31	45506	0	9.56e-10	C.cytisoides f. parviflora
40	20186	F	40	22410	-3	9.73e-10	C.cytisoides f. parviflora
30	84261	F	30	86222	0	3.82e-09	C.cytisoides f. parviflora
35	16253	P	35	52668	-2	2e-08	C.cytisoides f. parviflora
31	30090	R	31	30092	-1	8.89e-08	C.cytisoides f. parviflora
31	65272	P	31	65272	-1	8.89e-08	C.cytisoides f. parviflora
36	17341	F	36	73801	-3	1.8e-07	C.cytisoides f. parviflora
36	73801	P	36	79976	-3	1.8e-07	C.cytisoides f. parviflora
33	78784	R	33	78784	-2	2.84e-07	C.cytisoides f. parviflora
30	30081	F	30	30091	-1	3.44e-07	C.cytisoides f. parviflora
30	53657	P	30	53696	-1	3.44e-07	C.cytisoides f. parviflora
34	45406	F	34	45408	-3	2.41e-06	C.cytisoides f. parviflora
31	30081	R	31	30081	-2	4e-06	C.cytisoides f. parviflora
31	78826	R	31	78826	-2	4e-06	C.cytisoides f. parviflora
31	123619	R	31	123619	-2	4e-06	C.cytisoides f. parviflora
33	17355	P	33	116133	-3	8.8e-06	C.cytisoides f. parviflora
33	18023	P	33	18023	-3	8.8e-06	C.cytisoides f. parviflora
30	18577	P	30	18610	-2	1.5e-05	C.cytisoides f. parviflora
30	20122	F	30	22346	-2	1.5e-05	C.cytisoides f. parviflora
30	45416	R	30	45416	-2	1.5e-05	C.cytisoides f. parviflora
30	47760	P	30	47760	-2	1.5e-05	C.cytisoides f. parviflora
30	67572	P	30	67607	-2	1.5e-05	C.cytisoides f. parviflora
30	116933	P	30	116965	-2	1.5e-05	C.cytisoides f. parviflora
30	119513	F	30	119557	-2	1.5e-05	C.cytisoides f. parviflora
32	25800	F	32	52674	-3	3.2e-05	C.cytisoides f. parviflora
31	5137	P	31	18640	-3	0.000116	C.cytisoides f. parviflora
31	45411	R	31	45448	-3	0.000116	C.cytisoides f. parviflora
31	45413	F	31	45430	-3	0.000116	C.cytisoides f. parviflora
31	45413	F	31	45460	-3	0.000116	C.cytisoides f. parviflora
31	45414	C	31	45415	-3	0.000116	C.cytisoides f. parviflora
31	45415	P	31	45415	-3	0.000116	C.cytisoides f. parviflora
31	45416	R	31	45430	-3	0.000116	C.cytisoides f. parviflora
31	45416	F	31	45431	-3	0.000116	C.cytisoides f. parviflora
31	45416	R	31	45445	-3	0.000116	C.cytisoides f. parviflora
31	45416	R	31	45460	-3	0.000116	C.cytisoides f. parviflora
31	45430	R	31	45463	-3	0.000116	C.cytisoides f. parviflora
31	63277	F	31	63299	-3	0.000116	C.cytisoides f. parviflora
31	106536	P	31	106536	-3	0.000116	C.cytisoides f. parviflora
30	13321	F	30	51159	-3	0.000419	C.cytisoides f. parviflora
30	29122	P	30	47756	-3	0.000419	C.cytisoides f. parviflora
30	45406	P	30	78829	-3	0.000419	C.cytisoides f. parviflora
30	45416	F	30	45461	-3	0.000419	C.cytisoides f. parviflora
30	51008	F	30	51028	-3	0.000419	C.cytisoides f. parviflora
30	58976	P	30	59012	-3	0.000419	C.cytisoides f. parviflora
257	84267	F	257	86227	0	8.26e-146	C.pinetorum subsp. velutina
50	66695	P	50	66695	0	3.49e-21	C.pinetorum subsp. velutina
59	58143	P	59	58143	-3	1.17e-20	C.pinetorum subsp. velutina
50	80229	F	50	116442	-1	5.24e-19	C.pinetorum subsp. velutina
42	17531	P	42	80238	0	2.29e-16	C.pinetorum subsp. velutina
45	51566	P	45	51566	-1	4.83e-16	C.pinetorum subsp. velutina
48	72618	P	48	72618	-2	5.68e-16	C.pinetorum subsp. velutina
41	17532	P	41	116451	-1	1.13e-13	C.pinetorum subsp. velutina
36	111628	P	36	111628	0	9.38e-13	C.pinetorum subsp. velutina
35	18541	P	35	116455	0	3.75e-12	C.pinetorum subsp. velutina
38	96203	F	38	116454	-1	6.68e-12	C.pinetorum subsp. velutina
34	51608	P	34	51608	0	1.5e-11	C.pinetorum subsp. velutina
40	80241	F	40	96203	-2	2.57e-11	C.pinetorum subsp. velutina
37	26079	P	37	26131	-1	2.6e-11	C.pinetorum subsp. velutina
37	82563	P	37	82563	-1	2.6e-11	C.pinetorum subsp. velutina
39	17531	P	39	96203	-2	9.78e-11	C.pinetorum subsp. velutina
41	20318	F	41	22542	-3	2.64e-10	C.pinetorum subsp. velutina
35	17534	F	35	18541	-1	3.94e-10	C.pinetorum subsp. velutina
35	18541	P	35	80242	-1	3.94e-10	C.pinetorum subsp. velutina
35	18541	P	35	96204	-1	3.94e-10	C.pinetorum subsp. velutina
40	20401	F	40	22625	-3	9.78e-10	C.pinetorum subsp. velutina
30	24377	F	30	45783	0	3.84e-09	C.pinetorum subsp. velutina
30	84523	F	30	86484	0	3.84e-09	C.pinetorum subsp. velutina
35	16445	P	35	52959	-2	2.01e-08	C.pinetorum subsp. velutina
32	31851	P	32	31890	-1	2.31e-08	C.pinetorum subsp. velutina
31	65521	P	31	65521	-1	8.93e-08	C.pinetorum subsp. velutina
33	17547	P	33	116444	-2	2.85e-07	C.pinetorum subsp. velutina
30	53980	P	30	54019	-1	3.46e-07	C.pinetorum subsp. velutina
35	17534	F	35	74050	-3	6.63e-07	C.pinetorum subsp. velutina
35	74050	P	35	80242	-3	6.63e-07	C.pinetorum subsp. velutina
32	119826	F	32	119871	-2	1.07e-06	C.pinetorum subsp. velutina
31	123939	R	31	123939	-2	4.02e-06	C.pinetorum subsp. velutina
33	15001	P	33	15001	-3	8.84e-06	C.pinetorum subsp. velutina
33	18224	P	33	18224	-3	8.84e-06	C.pinetorum subsp. velutina
30	18778	P	30	18811	-2	1.5e-05	C.pinetorum subsp. velutina
30	20337	F	30	22561	-2	1.5e-05	C.pinetorum subsp. velutina
30	48056	P	30	48056	-2	1.5e-05	C.pinetorum subsp. velutina
30	48093	P	30	48105	-2	1.5e-05	C.pinetorum subsp. velutina
30	67840	P	30	67875	-2	1.5e-05	C.pinetorum subsp. velutina
32	26035	F	32	52965	-3	3.22e-05	C.pinetorum subsp. velutina
32	58512	F	32	58548	-3	3.22e-05	C.pinetorum subsp. velutina
31	51447	P	31	58023	-3	0.000117	C.pinetorum subsp. velutina
31	54001	P	31	66087	-3	0.000117	C.pinetorum subsp. velutina
31	106821	P	31	106821	-3	0.000117	C.pinetorum subsp. velutina
30	5127	P	30	80965	-3	0.000421	C.pinetorum subsp. velutina
30	13475	F	30	13497	-3	0.000421	C.pinetorum subsp. velutina
30	29340	P	30	48052	-3	0.000421	C.pinetorum subsp. velutina
30	30310	R	30	79050	-3	0.000421	C.pinetorum subsp. velutina
30	51297	F	30	51317	-3	0.000421	C.pinetorum subsp. velutina
30	52760	P	30	119843	-3	0.000421	C.pinetorum subsp. velutina
30	53056	F	30	53082	-3	0.000421	C.pinetorum subsp. velutina
287	84144	F	287	86105	0	7.16e-164	C.polyantha
93	0	F	93	82716	0	4.51e-47	C.polyantha
50	66580	P	50	66580	0	3.49e-21	C.polyantha
59	58049	P	59	58049	-3	1.17e-20	C.polyantha
50	80059	F	50	116385	-1	5.24e-19	C.polyantha
39	17572	P	39	80071	0	1.46e-14	C.polyantha
38	111568	P	38	111568	0	5.86e-14	C.polyantha
47	307	P	47	307	-3	9.79e-14	C.polyantha
47	78884	R	47	78894	-3	9.79e-14	C.polyantha
40	96083	F	40	116395	-1	4.39e-13	C.polyantha
42	13154	P	42	13154	-2	1.77e-12	C.polyantha
42	80069	F	42	96083	-2	1.77e-12	C.polyantha
35	18581	P	35	116398	0	3.75e-12	C.polyantha
38	17573	P	38	116397	-1	6.68e-12	C.polyantha
40	68567	P	40	68567	-2	2.57e-11	C.polyantha
37	26048	P	37	26100	-1	2.6e-11	C.polyantha
39	17572	P	39	96085	-2	9.77e-11	C.polyantha
41	20333	F	41	22557	-3	2.64e-10	C.polyantha
38	65018	R	38	65018	-2	3.71e-10	C.polyantha
35	17575	F	35	18581	-1	3.94e-10	C.polyantha
35	18581	P	35	80072	-1	3.94e-10	C.polyantha
35	18581	P	35	96086	-1	3.94e-10	C.polyantha
31	24392	F	31	45751	0	9.6e-10	C.polyantha
40	20416	F	40	22640	-3	9.77e-10	C.polyantha
38	65623	P	38	66420	-3	1.33e-08	C.polyantha
31	16480	P	31	52913	-1	8.93e-08	C.polyantha
31	65424	P	31	65424	-1	8.93e-08	C.polyantha
31	111283	F	31	111312	-1	8.93e-08	C.polyantha
30	53904	P	30	53943	-1	3.46e-07	C.polyantha
35	14987	P	35	14987	-3	6.63e-07	C.polyantha
35	17575	F	35	73919	-3	6.63e-07	C.polyantha
35	73919	P	35	80072	-3	6.63e-07	C.polyantha
32	30256	F	32	30283	-2	1.07e-06	C.polyantha
32	45702	R	32	45702	-2	1.07e-06	C.polyantha
32	78886	F	32	78911	-2	1.07e-06	C.polyantha
31	111514	F	31	111541	-2	4.02e-06	C.polyantha
33	17588	P	33	116387	-3	8.84e-06	C.polyantha
33	18264	P	33	18264	-3	8.84e-06	C.polyantha
30	14979	F	30	14998	-2	1.5e-05	C.polyantha
30	18818	P	30	18851	-2	1.5e-05	C.polyantha
30	20352	F	30	22576	-2	1.5e-05	C.polyantha
30	48026	P	30	48026	-2	1.5e-05	C.polyantha
30	48063	P	30	48075	-2	1.5e-05	C.polyantha
30	117177	P	30	117209	-2	1.5e-05	C.polyantha
32	26004	F	32	52915	-3	3.21e-05	C.polyantha
32	51276	F	32	51296	-3	3.21e-05	C.polyantha
32	78894	F	32	78919	-3	3.21e-05	C.polyantha
31	52713	P	31	78923	-3	0.000117	C.polyantha
31	78911	C	31	78912	-3	0.000117	C.polyantha
31	124193	P	31	124193	-3	0.000117	C.polyantha
30	45676	R	30	53928	-3	0.000421	C.polyantha
30	45695	F	30	62477	-3	0.000421	C.polyantha
30	52716	P	30	78896	-3	0.000421	C.polyantha
30	52716	C	30	78899	-3	0.000421	C.polyantha
257	84205	F	257	86165	0	8.25e-146	C.polyantha var. tomentosa
50	66617	P	50	66617	0	3.49e-21	C.polyantha var. tomentosa
59	58063	P	59	58063	-3	1.17e-20	C.polyantha var. tomentosa
50	80189	F	50	116368	-1	5.24e-19	C.polyantha var. tomentosa
53	59187	P	53	59187	-3	3.45e-17	C.polyantha var. tomentosa
42	17526	P	42	80198	0	2.29e-16	C.polyantha var. tomentosa
48	72573	P	48	72573	-2	5.67e-16	C.polyantha var. tomentosa
47	301	P	47	301	-3	9.78e-14	C.polyantha var. tomentosa
41	17527	P	41	116377	-1	1.13e-13	C.polyantha var. tomentosa
36	111562	P	36	111562	0	9.37e-13	C.polyantha var. tomentosa
35	18536	P	35	116381	0	3.75e-12	C.polyantha var. tomentosa
38	96138	F	38	116380	-1	6.68e-12	C.polyantha var. tomentosa
40	80201	F	40	96138	-2	2.57e-11	C.polyantha var. tomentosa
37	26069	P	37	26121	-1	2.6e-11	C.polyantha var. tomentosa
37	82501	P	37	82501	-1	2.6e-11	C.polyantha var. tomentosa
39	17526	P	39	96138	-2	9.77e-11	C.polyantha var. tomentosa
41	20314	F	41	22538	-3	2.63e-10	C.polyantha var. tomentosa
35	17529	F	35	18536	-1	3.94e-10	C.polyantha var. tomentosa
35	18536	P	35	80202	-1	3.94e-10	C.polyantha var. tomentosa
35	18536	P	35	96139	-1	3.94e-10	C.polyantha var. tomentosa
40	20397	F	40	22621	-3	9.77e-10	C.polyantha var. tomentosa
39	5136	P	39	5136	-3	3.61e-09	C.polyantha var. tomentosa
30	24373	F	30	45755	0	3.84e-09	C.polyantha var. tomentosa
30	78960	F	30	78986	0	3.84e-09	C.polyantha var. tomentosa
30	84461	F	30	86422	0	3.84e-09	C.polyantha var. tomentosa
35	16440	P	35	52904	-2	2.01e-08	C.polyantha var. tomentosa
32	31841	P	32	31880	-1	2.3e-08	C.polyantha var. tomentosa
31	65450	P	31	65450	-1	8.93e-08	C.polyantha var. tomentosa
33	17542	P	33	116370	-2	2.85e-07	C.polyantha var. tomentosa
33	79014	R	33	79014	-2	2.85e-07	C.polyantha var. tomentosa
30	53899	P	30	53938	-1	3.45e-07	C.polyantha var. tomentosa
35	17529	F	35	74005	-3	6.62e-07	C.polyantha var. tomentosa
35	74005	P	35	80202	-3	6.62e-07	C.polyantha var. tomentosa
32	119754	F	32	119798	-2	1.07e-06	C.polyantha var. tomentosa
31	52708	R	31	52708	-2	4.02e-06	C.polyantha var. tomentosa
31	123853	R	31	123853	-2	4.02e-06	C.polyantha var. tomentosa
33	18219	P	33	18219	-3	8.84e-06	C.polyantha var. tomentosa
30	18773	P	30	18806	-2	1.5e-05	C.polyantha var. tomentosa
30	20333	F	30	22557	-2	1.5e-05	C.polyantha var. tomentosa
30	48039	P	30	48051	-2	1.5e-05	C.polyantha var. tomentosa
30	67761	P	30	67796	-2	1.5e-05	C.polyantha var. tomentosa
30	117182	P	30	117214	-2	1.5e-05	C.polyantha var. tomentosa
32	26025	F	32	52910	-3	3.21e-05	C.polyantha var. tomentosa
32	58456	F	32	58492	-3	3.21e-05	C.polyantha var. tomentosa
31	51385	P	31	57943	-3	0.000116	C.polyantha var. tomentosa
31	58162	R	31	68721	-3	0.000116	C.polyantha var. tomentosa
31	106756	P	31	106756	-3	0.000116	C.polyantha var. tomentosa
30	14947	P	30	58163	-3	0.000421	C.polyantha var. tomentosa
30	51235	F	30	51255	-3	0.000421	C.polyantha var. tomentosa
30	52706	P	30	119772	-3	0.000421	C.polyantha var. tomentosa
287	84106	F	287	86067	0	7.14e-164	C.capillipes subsp. prainii
50	66587	P	50	66587	0	3.48e-21	C.capillipes subsp. prainii
59	58019	P	59	58019	-3	1.17e-20	C.capillipes subsp. prainii
50	80103	F	50	116211	-1	5.22e-19	C.capillipes subsp. prainii
55	59132	P	55	59132	-3	2.41e-18	C.capillipes subsp. prainii
39	17492	P	39	80115	0	1.46e-14	C.capillipes subsp. prainii
39	57876	P	39	58133	0	1.46e-14	C.capillipes subsp. prainii
38	25056	F	38	25074	0	5.84e-14	C.capillipes subsp. prainii
47	301	P	47	301	-3	9.76e-14	C.capillipes subsp. prainii
40	96037	F	40	116221	-1	4.38e-13	C.capillipes subsp. prainii
36	111430	P	36	111430	0	9.35e-13	C.capillipes subsp. prainii
42	80113	F	42	96037	-2	1.77e-12	C.capillipes subsp. prainii
35	18494	P	35	116224	0	3.74e-12	C.capillipes subsp. prainii
38	17493	P	38	116223	-1	6.66e-12	C.capillipes subsp. prainii
40	68595	P	40	68595	-2	2.56e-11	C.capillipes subsp. prainii
39	17492	P	39	96039	-2	9.74e-11	C.capillipes subsp. prainii
41	20252	F	41	22476	-3	2.63e-10	C.capillipes subsp. prainii
35	17495	F	35	18494	-1	3.93e-10	C.capillipes subsp. prainii
35	18494	P	35	80116	-1	3.93e-10	C.capillipes subsp. prainii
35	18494	P	35	96040	-1	3.93e-10	C.capillipes subsp. prainii
31	24311	F	31	45703	0	9.57e-10	C.capillipes subsp. prainii
40	20335	F	40	22559	-3	9.74e-10	C.capillipes subsp. prainii
34	26013	P	34	26066	-1	1.53e-09	C.capillipes subsp. prainii
35	16407	P	35	52862	-2	2e-08	C.capillipes subsp. prainii
35	78921	F	35	78964	-2	2e-08	C.capillipes subsp. prainii
31	65433	P	31	65433	-1	8.9e-08	C.capillipes subsp. prainii
33	78918	R	33	78918	-2	2.84e-07	C.capillipes subsp. prainii
30	53857	P	30	53896	-1	3.45e-07	C.capillipes subsp. prainii
35	17495	F	35	73941	-3	6.61e-07	C.capillipes subsp. prainii
35	73941	P	35	80116	-3	6.61e-07	C.capillipes subsp. prainii
31	123695	R	31	123695	-2	4.01e-06	C.capillipes subsp. prainii
33	17508	P	33	116213	-3	8.81e-06	C.capillipes subsp. prainii
33	18178	P	33	18178	-3	8.81e-06	C.capillipes subsp. prainii
30	18731	P	30	18764	-2	1.5e-05	C.capillipes subsp. prainii
30	20271	F	30	22495	-2	1.5e-05	C.capillipes subsp. prainii
30	47963	P	30	47963	-2	1.5e-05	C.capillipes subsp. prainii
30	48000	P	30	48012	-2	1.5e-05	C.capillipes subsp. prainii
30	78918	R	30	78964	-2	1.5e-05	C.capillipes subsp. prainii
30	117004	P	30	117036	-2	1.5e-05	C.capillipes subsp. prainii
30	119581	F	30	119627	-2	1.5e-05	C.capillipes subsp. prainii
32	25968	F	32	52868	-3	3.2e-05	C.capillipes subsp. prainii
31	106661	P	31	106661	-3	0.000116	C.capillipes subsp. prainii
30	29288	P	30	47959	-3	0.00042	C.capillipes subsp. prainii
30	45631	C	30	78960	-3	0.00042	C.capillipes subsp. prainii
30	45633	P	30	78963	-3	0.00042	C.capillipes subsp. prainii
30	51181	F	30	51201	-3	0.00042	C.capillipes subsp. prainii
30	78906	R	30	78933	-3	0.00042	C.capillipes subsp. prainii
30	78908	F	30	78933	-3	0.00042	C.capillipes subsp. prainii
257	84202	F	257	86162	0	8.25e-146	C.teretiracemosa
50	66619	P	50	66619	0	3.49e-21	C.teretiracemosa
59	58047	P	59	58047	-3	1.17e-20	C.teretiracemosa
53	67763	P	53	67763	-3	3.45e-17	C.teretiracemosa
50	80174	F	50	116377	-2	3.85e-17	C.teretiracemosa
48	72560	P	48	72560	-2	5.67e-16	C.teretiracemosa
39	17536	P	39	80186	0	1.46e-14	C.teretiracemosa
47	303	P	47	303	-3	9.78e-14	C.teretiracemosa
41	17537	P	41	116386	-1	1.13e-13	C.teretiracemosa
42	80184	F	42	96133	-2	1.77e-12	C.teretiracemosa
35	18544	P	35	116390	0	3.75e-12	C.teretiracemosa
38	80186	F	38	116389	-1	6.68e-12	C.teretiracemosa
38	96135	F	38	116389	-1	6.68e-12	C.teretiracemosa
40	68627	P	40	68627	-2	2.57e-11	C.teretiracemosa
39	17536	P	39	96135	-2	9.77e-11	C.teretiracemosa
32	31814	P	32	31853	0	2.4e-10	C.teretiracemosa
32	111563	P	32	111563	0	2.4e-10	C.teretiracemosa
41	20319	F	41	22543	-3	2.63e-10	C.teretiracemosa
35	17539	F	35	18544	-1	3.94e-10	C.teretiracemosa
35	18544	P	35	80187	-1	3.94e-10	C.teretiracemosa
35	18544	P	35	96136	-1	3.94e-10	C.teretiracemosa
40	20402	F	40	22626	-3	9.77e-10	C.teretiracemosa
30	24376	F	30	45720	0	3.84e-09	C.teretiracemosa
30	84458	F	30	86419	0	3.84e-09	C.teretiracemosa
30	117169	P	30	117203	0	3.84e-09	C.teretiracemosa
35	16450	P	35	52886	-2	2.01e-08	C.teretiracemosa
35	45658	C	35	78985	-2	2.01e-08	C.teretiracemosa
31	65455	P	31	65455	-1	8.93e-08	C.teretiracemosa
33	17552	P	33	116379	-2	2.85e-07	C.teretiracemosa
33	18836	F	33	18856	-2	2.85e-07	C.teretiracemosa
33	45672	R	33	45672	-2	2.85e-07	C.teretiracemosa
30	53882	P	30	53921	-1	3.46e-07	C.teretiracemosa
35	17539	F	35	73994	-3	6.63e-07	C.teretiracemosa
35	73994	P	35	80187	-3	6.63e-07	C.teretiracemosa
34	65654	P	34	66463	-3	2.42e-06	C.teretiracemosa
31	45672	R	31	45672	-2	4.02e-06	C.teretiracemosa
31	79024	R	31	79024	-2	4.02e-06	C.teretiracemosa
31	123858	R	31	123858	-2	4.02e-06	C.teretiracemosa
33	18228	P	33	18228	-3	8.84e-06	C.teretiracemosa
30	18781	P	30	18814	-2	1.5e-05	C.teretiracemosa
30	20338	F	30	22562	-2	1.5e-05	C.teretiracemosa
30	26067	P	30	26144	-2	1.5e-05	C.teretiracemosa
30	47986	P	30	47986	-2	1.5e-05	C.teretiracemosa
30	48023	P	30	48035	-2	1.5e-05	C.teretiracemosa
30	119742	F	30	119790	-2	1.5e-05	C.teretiracemosa
32	26023	F	32	52892	-3	3.21e-05	C.teretiracemosa
32	26072	P	32	26119	-3	3.21e-05	C.teretiracemosa
32	52689	C	32	78981	-3	3.21e-05	C.teretiracemosa
32	58456	F	32	58492	-3	3.21e-05	C.teretiracemosa
32	78966	R	32	79012	-3	3.21e-05	C.teretiracemosa
31	18850	P	31	45671	-3	0.000116	C.teretiracemosa
30	14950	P	30	58147	-3	0.000421	C.teretiracemosa
30	18850	C	30	45675	-3	0.000421	C.teretiracemosa
30	29353	P	30	47982	-3	0.000421	C.teretiracemosa
30	68054	F	30	68079	-3	0.000421	C.teretiracemosa
257	84033	F	257	85993	0	8.22e-146	C.thomsonii
59	57866	P	59	57866	-3	1.17e-20	C.thomsonii
50	79990	F	50	116159	-1	5.22e-19	C.thomsonii
50	66450	P	50	66450	-2	3.84e-17	C.thomsonii
43	45463	F	43	45493	0	5.7e-17	C.thomsonii
39	17388	P	39	80002	0	1.46e-14	C.thomsonii
47	292	P	47	292	-3	9.75e-14	C.thomsonii
37	30125	R	37	30125	0	2.34e-13	C.thomsonii
40	95934	F	40	116169	-1	4.38e-13	C.thomsonii
42	80000	F	42	95934	-2	1.77e-12	C.thomsonii
35	18389	P	35	116172	0	3.74e-12	C.thomsonii
38	17389	P	38	116171	-1	6.65e-12	C.thomsonii
34	111356	P	34	111356	0	1.49e-11	C.thomsonii
40	68480	P	40	68480	-2	2.56e-11	C.thomsonii
37	25890	P	37	25942	-1	2.59e-11	C.thomsonii
33	80180	F	33	80191	0	5.98e-11	C.thomsonii
39	17388	P	39	95936	-2	9.73e-11	C.thomsonii
41	20145	F	41	22369	-3	2.63e-10	C.thomsonii
38	64881	R	38	64881	-2	3.69e-10	C.thomsonii
35	17391	F	35	18389	-1	3.92e-10	C.thomsonii
35	18389	P	35	80003	-1	3.92e-10	C.thomsonii
35	18389	P	35	95937	-1	3.92e-10	C.thomsonii
31	24206	F	31	45551	0	9.56e-10	C.thomsonii
40	20228	F	40	22452	-3	9.73e-10	C.thomsonii
37	65493	P	37	66290	-2	1.4e-09	C.thomsonii
30	84289	F	30	86250	0	3.83e-09	C.thomsonii
35	16300	P	35	52686	-2	2e-08	C.thomsonii
31	30132	R	31	30134	-1	8.89e-08	C.thomsonii
31	65294	P	31	65294	-1	8.89e-08	C.thomsonii
36	17390	F	36	73828	-3	1.8e-07	C.thomsonii
36	73828	P	36	80003	-3	1.8e-07	C.thomsonii
33	78811	R	33	78811	-2	2.84e-07	C.thomsonii
30	30123	F	30	30133	-1	3.44e-07	C.thomsonii
30	37767	F	30	37781	-1	3.44e-07	C.thomsonii
30	53684	P	30	53723	-1	3.44e-07	C.thomsonii
30	62339	F	30	62367	-1	3.44e-07	C.thomsonii
32	65148	F	32	65162	-2	1.07e-06	C.thomsonii
31	30123	R	31	30123	-2	4e-06	C.thomsonii
31	45450	P	31	78856	-2	4e-06	C.thomsonii
31	123643	R	31	123643	-2	4e-06	C.thomsonii
33	17404	P	33	116161	-3	8.81e-06	C.thomsonii
33	18072	P	33	18072	-3	8.81e-06	C.thomsonii
33	45453	C	33	45454	-3	8.81e-06	C.thomsonii
30	18626	P	30	18659	-2	1.5e-05	C.thomsonii
30	20164	F	30	22388	-2	1.5e-05	C.thomsonii
30	45461	R	30	45461	-2	1.5e-05	C.thomsonii
30	47805	P	30	47805	-2	1.5e-05	C.thomsonii
30	67596	P	30	67631	-2	1.5e-05	C.thomsonii
30	119531	F	30	119575	-2	1.5e-05	C.thomsonii
32	25846	F	32	52692	-3	3.2e-05	C.thomsonii
31	45458	F	31	45475	-3	0.000116	C.thomsonii
31	45458	F	31	45505	-3	0.000116	C.thomsonii
31	45460	P	31	45460	-3	0.000116	C.thomsonii
31	45461	R	31	45475	-3	0.000116	C.thomsonii
31	45461	F	31	45476	-3	0.000116	C.thomsonii
31	45461	R	31	45490	-3	0.000116	C.thomsonii
31	45461	R	31	45505	-3	0.000116	C.thomsonii
31	45475	R	31	45508	-3	0.000116	C.thomsonii
31	68961	F	31	78847	-3	0.000116	C.thomsonii
31	106554	P	31	106554	-3	0.000116	C.thomsonii
30	5156	P	30	18689	-3	0.000419	C.thomsonii
30	5194	F	30	45456	-3	0.000419	C.thomsonii
30	13356	F	30	51198	-3	0.000419	C.thomsonii
30	13816	F	30	13841	-3	0.000419	C.thomsonii
30	45447	F	30	52484	-3	0.000419	C.thomsonii
30	45447	P	30	119549	-3	0.000419	C.thomsonii
30	45457	R	30	45493	-3	0.000419	C.thomsonii
30	45461	F	30	45506	-3	0.000419	C.thomsonii
30	51047	F	30	51067	-3	0.000419	C.thomsonii
30	52495	R	30	57958	-3	0.000419	C.thomsonii
30	78820	F	30	78861	-3	0.000419	C.thomsonii
257	84291	F	257	86251	0	8.26e-146	C.trigonoclada
50	66688	P	50	66688	0	3.5e-21	C.trigonoclada
59	58132	P	59	58132	-3	1.17e-20	C.trigonoclada
50	80259	F	50	116475	-1	5.24e-19	C.trigonoclada
55	59260	P	55	59260	-3	2.42e-18	C.trigonoclada
45	33990	F	45	34012	0	3.58e-18	C.trigonoclada
53	67832	P	53	67832	-3	3.45e-17	C.trigonoclada
42	17557	P	42	80268	0	2.29e-16	C.trigonoclada
48	72625	P	48	72625	-2	5.68e-16	C.trigonoclada
47	303	P	47	303	-3	9.79e-14	C.trigonoclada
41	17558	P	41	116484	-1	1.13e-13	C.trigonoclada
35	18565	P	35	116488	0	3.75e-12	C.trigonoclada
38	96224	F	38	116487	-1	6.68e-12	C.trigonoclada
40	68696	P	40	68696	-2	2.57e-11	C.trigonoclada
40	80271	F	40	96224	-2	2.57e-11	C.trigonoclada
39	17557	P	39	96224	-2	9.78e-11	C.trigonoclada
32	111658	P	32	111658	0	2.4e-10	C.trigonoclada
41	20340	F	41	22564	-3	2.64e-10	C.trigonoclada
35	17560	F	35	18565	-1	3.94e-10	C.trigonoclada
35	18565	P	35	80272	-1	3.94e-10	C.trigonoclada
35	18565	P	35	96225	-1	3.94e-10	C.trigonoclada
40	20423	F	40	22647	-3	9.78e-10	C.trigonoclada
30	24399	F	30	45806	0	3.84e-09	C.trigonoclada
30	84547	F	30	86508	0	3.84e-09	C.trigonoclada
30	117268	P	30	117302	0	3.84e-09	C.trigonoclada
35	16471	P	35	52974	-2	2.01e-08	C.trigonoclada
32	31864	P	32	31903	-1	2.31e-08	C.trigonoclada
31	65524	P	31	65524	-1	8.93e-08	C.trigonoclada
33	17573	P	33	116477	-2	2.85e-07	C.trigonoclada
30	26091	P	30	26159	-1	3.46e-07	C.trigonoclada
30	53969	P	30	54008	-1	3.46e-07	C.trigonoclada
35	17560	F	35	74059	-3	6.63e-07	C.trigonoclada
35	18855	F	35	18875	-3	6.63e-07	C.trigonoclada
35	74059	P	35	80272	-3	6.63e-07	C.trigonoclada
34	58220	R	34	58225	-3	2.43e-06	C.trigonoclada
34	65723	P	34	66532	-3	2.43e-06	C.trigonoclada
31	18858	R	31	18858	-2	4.02e-06	C.trigonoclada
31	79109	R	31	79109	-2	4.02e-06	C.trigonoclada
33	18249	P	33	18249	-3	8.85e-06	C.trigonoclada
30	18802	P	30	18835	-2	1.5e-05	C.trigonoclada
30	20359	F	30	22583	-2	1.5e-05	C.trigonoclada
30	48071	P	30	48071	-2	1.5e-05	C.trigonoclada
30	48108	P	30	48120	-2	1.5e-05	C.trigonoclada
30	51326	F	30	51346	-2	1.5e-05	C.trigonoclada
30	119841	F	30	119888	-2	1.5e-05	C.trigonoclada
32	26045	F	32	52980	-3	3.22e-05	C.trigonoclada
31	106837	P	31	106837	-3	0.000117	C.trigonoclada
30	29370	P	30	48067	-3	0.000421	C.trigonoclada
30	45738	F	30	52780	-3	0.000421	C.trigonoclada
30	45746	F	30	45763	-3	0.000421	C.trigonoclada
30	68123	F	30	68148	-3	0.000421	C.trigonoclada
30	77945	F	30	82602	-3	0.000421	C.trigonoclada
30	77954	R	30	82601	-3	0.000421	C.trigonoclada
257	84121	F	257	86081	0	8.24e-146	C.wilsonii
50	66651	P	50	66651	0	3.49e-21	C.wilsonii
59	58086	P	59	58086	-3	1.17e-20	C.wilsonii
50	80122	F	50	116297	-1	5.23e-19	C.wilsonii
53	67801	P	53	67801	-3	3.45e-17	C.wilsonii
44	64760	F	44	64774	-1	1.89e-15	C.wilsonii
39	17493	P	39	80134	0	1.46e-14	C.wilsonii
38	111495	P	38	111495	0	5.85e-14	C.wilsonii
47	288	P	47	288	-3	9.77e-14	C.wilsonii
40	96052	F	40	116307	-1	4.39e-13	C.wilsonii
42	80132	F	42	96052	-2	1.77e-12	C.wilsonii
35	18508	P	35	116310	0	3.74e-12	C.wilsonii
38	17494	P	38	116309	-1	6.67e-12	C.wilsonii
40	68653	P	40	68653	-2	2.57e-11	C.wilsonii
37	26004	P	37	26056	-1	2.6e-11	C.wilsonii
39	17493	P	39	96054	-2	9.76e-11	C.wilsonii
41	20264	F	41	22488	-3	2.63e-10	C.wilsonii
35	17496	F	35	18508	-1	3.93e-10	C.wilsonii
35	18508	P	35	80135	-1	3.93e-10	C.wilsonii
35	18508	P	35	96055	-1	3.93e-10	C.wilsonii
31	24323	F	31	45766	0	9.59e-10	C.wilsonii
40	20347	F	40	22571	-3	9.76e-10	C.wilsonii
40	65695	P	40	66488	-3	9.76e-10	C.wilsonii
30	84377	F	30	86338	0	3.83e-09	C.wilsonii
35	16401	P	35	52927	-2	2.01e-08	C.wilsonii
31	65496	P	31	65496	-1	8.92e-08	C.wilsonii
33	78953	R	33	78953	-2	2.85e-07	C.wilsonii
30	64760	F	30	64788	-1	3.45e-07	C.wilsonii
35	17496	F	35	73980	-3	6.62e-07	C.wilsonii
35	73980	P	35	80135	-3	6.62e-07	C.wilsonii
33	17509	P	33	116299	-3	8.83e-06	C.wilsonii
33	18185	P	33	18185	-3	8.83e-06	C.wilsonii
30	18745	P	30	18778	-2	1.5e-05	C.wilsonii
30	20283	F	30	22507	-2	1.5e-05	C.wilsonii
30	48033	P	30	48033	-2	1.5e-05	C.wilsonii
30	48070	P	30	48082	-2	1.5e-05	C.wilsonii
30	117090	P	30	117122	-2	1.5e-05	C.wilsonii
30	119667	F	30	119712	-2	1.5e-05	C.wilsonii
32	25960	F	32	52933	-3	3.21e-05	C.wilsonii
32	45714	F	32	62527	-3	3.21e-05	C.wilsonii
32	51292	F	32	51312	-3	3.21e-05	C.wilsonii
32	78943	F	32	78968	-3	3.21e-05	C.wilsonii
31	52729	P	31	119685	-3	0.000116	C.wilsonii
31	62531	P	31	62531	-3	0.000116	C.wilsonii
31	106682	P	31	106682	-3	0.000116	C.wilsonii
31	125306	R	31	125314	-3	0.000116	C.wilsonii
30	24099	C	30	78371	-3	0.00042	C.wilsonii
30	30284	R	30	57964	-3	0.00042	C.wilsonii
30	45695	R	30	53945	-3	0.00042	C.wilsonii
30	45721	C	30	78970	-3	0.00042	C.wilsonii
30	65707	P	30	66486	-3	0.00042	C.wilsonii
30	68092	F	30	68117	-3	0.00042	C.wilsonii
30	78941	R	30	78968	-3	0.00042	C.wilsonii
287	84156	F	287	86117	0	7.15e-164	C.yunnanensis subsp. filipes
50	66632	P	50	66632	0	3.49e-21	C.yunnanensis subsp. filipes
59	58054	P	59	58054	-3	1.17e-20	C.yunnanensis subsp. filipes
50	80155	F	50	116323	-1	5.23e-19	C.yunnanensis subsp. filipes
53	67777	P	53	67777	-3	3.45e-17	C.yunnanensis subsp. filipes
51	59192	P	51	59192	-3	4.9e-16	C.yunnanensis subsp. filipes
39	17511	P	39	80167	0	1.46e-14	C.yunnanensis subsp. filipes
39	57911	P	39	58168	0	1.46e-14	C.yunnanensis subsp. filipes
47	302	P	47	302	-3	9.78e-14	C.yunnanensis subsp. filipes
40	96087	F	40	116333	-1	4.39e-13	C.yunnanensis subsp. filipes
42	80165	F	42	96087	-2	1.77e-12	C.yunnanensis subsp. filipes
35	18514	P	35	116336	0	3.75e-12	C.yunnanensis subsp. filipes
38	17512	P	38	116335	-1	6.67e-12	C.yunnanensis subsp. filipes
34	111484	P	34	111484	0	1.5e-11	C.yunnanensis subsp. filipes
40	68641	P	40	68641	-2	2.57e-11	C.yunnanensis subsp. filipes
39	17511	P	39	96089	-2	9.76e-11	C.yunnanensis subsp. filipes
36	26034	P	36	26085	-1	1.01e-10	C.yunnanensis subsp. filipes
41	20271	F	41	22495	-3	2.63e-10	C.yunnanensis subsp. filipes
35	17514	F	35	18514	-1	3.93e-10	C.yunnanensis subsp. filipes
35	18514	P	35	80168	-1	3.93e-10	C.yunnanensis subsp. filipes
35	18514	P	35	96090	-1	3.93e-10	C.yunnanensis subsp. filipes
31	24330	F	31	45722	0	9.59e-10	C.yunnanensis subsp. filipes
40	20354	F	40	22578	-3	9.76e-10	C.yunnanensis subsp. filipes
35	16425	P	35	52897	-2	2.01e-08	C.yunnanensis subsp. filipes
35	79003	R	35	79003	-2	2.01e-08	C.yunnanensis subsp. filipes
31	65478	P	31	65478	-1	8.92e-08	C.yunnanensis subsp. filipes
33	78972	R	33	78972	-2	2.85e-07	C.yunnanensis subsp. filipes
30	53892	P	30	53931	-1	3.45e-07	C.yunnanensis subsp. filipes
35	17514	F	35	73997	-3	6.62e-07	C.yunnanensis subsp. filipes
35	73997	P	35	80168	-3	6.62e-07	C.yunnanensis subsp. filipes
31	123813	R	31	123813	-2	4.01e-06	C.yunnanensis subsp. filipes
33	17527	P	33	116325	-3	8.83e-06	C.yunnanensis subsp. filipes
33	18197	P	33	18197	-3	8.83e-06	C.yunnanensis subsp. filipes
30	18751	P	30	18784	-2	1.5e-05	C.yunnanensis subsp. filipes
30	20290	F	30	22514	-2	1.5e-05	C.yunnanensis subsp. filipes
30	47982	P	30	47982	-2	1.5e-05	C.yunnanensis subsp. filipes
30	48019	P	30	48031	-2	1.5e-05	C.yunnanensis subsp. filipes
30	114940	F	30	114964	-2	1.5e-05	C.yunnanensis subsp. filipes
30	119699	F	30	119745	-2	1.5e-05	C.yunnanensis subsp. filipes
32	25989	F	32	52903	-3	3.21e-05	C.yunnanensis subsp. filipes
31	106716	P	31	106716	-3	0.000116	C.yunnanensis subsp. filipes
30	51217	F	30	51237	-3	0.000421	C.yunnanensis subsp. filipes
30	58418	F	30	58440	-3	0.000421	C.yunnanensis subsp. filipes
30	68068	F	30	68093	-3	0.000421	C.yunnanensis subsp. filipes
30	78960	R	30	78987	-3	0.000421	C.yunnanensis subsp. filipes
30	78962	F	30	78987	-3	0.000421	C.yunnanensis subsp. filipes
30	79021	F	30	119717	-3	0.000421	C.yunnanensis subsp. filipes
30	117118	P	30	117146	-3	0.000421	C.yunnanensis subsp. filipes
30	117449	P	30	119719	-3	0.000421	C.yunnanensis subsp. filipes
287	83603	F	287	85564	0	7.09e-164	C.yunnanensis
50	66101	P	50	66101	0	3.46e-21	C.yunnanensis
59	57540	P	59	57540	-3	1.16e-20	C.yunnanensis
50	79601	F	50	115757	-1	5.19e-19	C.yunnanensis
53	67246	P	53	67246	-3	3.42e-17	C.yunnanensis
39	17491	P	39	79613	0	1.45e-14	C.yunnanensis
39	57397	P	39	57654	0	1.45e-14	C.yunnanensis
47	302	P	47	302	-3	9.69e-14	C.yunnanensis
40	95534	F	40	115767	-1	4.35e-13	C.yunnanensis
42	79611	F	42	95534	-2	1.76e-12	C.yunnanensis
35	18494	P	35	115770	0	3.71e-12	C.yunnanensis
38	17492	P	38	115769	-1	6.61e-12	C.yunnanensis
34	110941	P	34	110941	0	1.48e-11	C.yunnanensis
40	68110	P	40	68110	-2	2.54e-11	C.yunnanensis
39	17491	P	39	95536	-2	9.67e-11	C.yunnanensis
36	25998	P	36	26049	-1	1e-10	C.yunnanensis
32	29126	P	32	29126	0	2.38e-10	C.yunnanensis
41	20253	F	41	22477	-3	2.61e-10	C.yunnanensis
35	17494	F	35	18494	-1	3.9e-10	C.yunnanensis
35	18494	P	35	79614	-1	3.9e-10	C.yunnanensis
35	18494	P	35	95537	-1	3.9e-10	C.yunnanensis
31	24312	F	31	45221	0	9.5e-10	C.yunnanensis
40	20336	F	40	22560	-3	9.67e-10	C.yunnanensis
35	16405	P	35	52403	-2	1.99e-08	C.yunnanensis
31	64948	P	31	64948	-1	8.84e-08	C.yunnanensis
33	78418	R	33	78418	-2	2.82e-07	C.yunnanensis
30	53398	P	30	53437	-1	3.42e-07	C.yunnanensis
30	64222	F	30	64236	-1	3.42e-07	C.yunnanensis
35	17494	F	35	73443	-3	6.56e-07	C.yunnanensis
35	73443	P	35	79614	-3	6.56e-07	C.yunnanensis
31	123239	R	31	123239	-2	3.98e-06	C.yunnanensis
33	17507	P	33	115759	-3	8.75e-06	C.yunnanensis
33	18177	P	33	18177	-3	8.75e-06	C.yunnanensis
30	18731	P	30	18764	-2	1.49e-05	C.yunnanensis
30	20272	F	30	22496	-2	1.49e-05	C.yunnanensis
30	47481	P	30	47481	-2	1.49e-05	C.yunnanensis
30	47518	P	30	47530	-2	1.49e-05	C.yunnanensis
30	119125	F	30	119171	-2	1.49e-05	C.yunnanensis
32	25953	F	32	52409	-3	3.18e-05	C.yunnanensis
31	106163	P	31	106163	-3	0.000115	C.yunnanensis
30	50723	F	30	50743	-3	0.000417	C.yunnanensis
30	67537	F	30	67562	-3	0.000417	C.yunnanensis
30	78406	R	30	78433	-3	0.000417	C.yunnanensis
30	78408	F	30	78433	-3	0.000417	C.yunnanensis
30	78427	F	30	78468	-3	0.000417	C.yunnanensis
30	116552	P	30	116580	-3	0.000417	C.yunnanensis

## Sheet: Table S8
Table S8 Summary of the Omega and P values in the codeml analysis for each gene
Gene name	w0 in null hypothesis	lnL for null hypothesis	wb in alternative hypothesis	wf in alternative hypothesis (for Campylotropis )	lnL for alternative hypothesis	P value
accD	0.41974	-5229.65	0.42357	0.39276	-5229.63	0.977452
atpA	0.04438	-2862.02	0.0397	0.11818	-2861.07	0.341107
atpB	0.05069	-2941.16	0.04273	0.12255	-2939.51	0.0989519
atpE	0.41056	-880.035	0.48757	0.06675	-878.143	0.0584818
atpF	0.28324	-1378.67	0.16362	1.80587	-1369.34	1.07084e-20
atpH	0.0001	-385.091	0.0001	0.0001	-385.091	0.999927
atpI	0.04595	-1288.57	0.04318	0.07451	-1288.48	0.924556
ccsA	0.29228	-2495.51	0.2623	0.59737	-2493.89	0.105113
cemA	0.28017	-1549.42	0.27151	0.32644	-1549.36	0.953523
clpP	0.23997	-1215.17	0.26391	0.0001	-1213.31	0.0625642
ndhA	0.13793	-2506.01	0.12584	0.21306	-2505.24	0.438331
ndhB	0.14643	-2175.62	0.14442	0.16477	-2175.61	0.995927
ndhC	0.16138	-781.77	0.1199	0.72519	-779.35	0.0155118
ndhD	0.1782	-3570.05	0.147	0.43171	-3564.97	3.58787e-07
ndhE	0.08165	-657.437	0.09179	0.05271	-657.225	0.831879
ndhF	0.25919	-6560.95	0.26344	0.2401	-6560.87	0.935825
ndhG	0.16843	-1173.26	0.1567	0.22178	-1173.08	0.860582
ndhH	0.07049	-2462.53	0.06132	0.11234	-2461.67	0.388001
ndhI	0.13037	-999.605	0.10728	0.29934	-998.56	0.295962
ndhJ	0.09621	-954.718	0.0806	0.20271	-953.999	0.472569
ndhK	0.23027	-1799.21	0.19517	0.41986	-1797.92	0.19811
petA	0.11423	-2002.23	0.10239	0.33455	-2000.84	0.164891
petB	0.03704	-1188.68	0.0413	0.0001	-1187.98	0.482227
petD	0.05313	-956.476	0.04405	0.10927	-956.053	0.672719
petG	0.06444	-178.234	0.06444	151.742	-178.234	0.99958
petL	0.53711	-192.801	0.40231	999	-191.746	0.291484
psaA	0.04925	-4160.94	0.05864	0.00985	-4158.5	0.0148195
psaB	0.04354	-4048.93	0.0367	0.08318	-4047.7	0.219992
psaC	0.0001	-389.023	0.0001	0.0001	-389.023	0.999954
psaJ	0.10362	-255.878	0.10362	0.0001	-255.878	0.999891
psbA	0.0278	-1893.24	0.01779	0.11035	-1891.19	0.0401702
psbB	0.05799	-2863.41	0.05336	0.07679	-2863.18	0.822865
psbC	0.0236	-2519.46	0.02435	0.01998	-2519.44	0.987187
psbD	0.0392	-1755.26	0.03801	0.04642	-1755.24	0.988632
psbE	0.04069	-423.292	0.0436	0.0001	-423.164	0.897619
psbF	0.04263	-207.396	0.0001	0.34253	-205.863	0.125305
psbH	0.19736	-437.2	0.23243	0.07384	-436.715	0.627805
psbJ	0.26955	-162.283	0.26943	122.372	-162.283	0.999698
psbK	0.15425	-331.98	0.16998	0.0001	-331.586	0.693028
psbM	0.13473	-145.826	0.13475	0.0001	-145.826	0.99967
psbN	0.51351	-188.514	0.51481	0.15163	-188.514	0.999809
psbT	0.17464	-199.675	0.1221	0.30597	-199.425	0.803136
psbZ	0.0001	-276.211	0.0001	0.0001	-276.211	0.999974
rbcL	0.14304	-3186.89	0.14008	0.17538	-3186.8	0.927373
rpl14	0.05833	-653.834	0.03852	0.25515	-652.586	0.212286
rpl16	0.07324	-863.614	0.06551	0.23114	-862.931	0.494741
rpl20	0.30302	-922.273	0.33325	0.17793	-921.9	0.709288
rpl23	0.85269	-506.722	0.85278	0.0001	-506.72	0.998858
rpl2	0.21501	-1366.25	0.18549	0.39916	-1365.82	0.671564
rpl33	0.24324	-492.349	0.22065	0.41935	-491.054	0.195196
rpl36	0.04981	-233.394	0.06513	0.0001	-232.694	0.484121
rpoA	0.28966	-2282.4	0.24938	0.53734	-2280.83	0.115677
rpoB	0.16716	-6556.3	0.15437	0.25839	-6554.94	0.17473
rpoC1	0.1379	-4039.9	0.11756	0.2927	-4037.3	0.00951821
rpoC2	0.32953	-10133.5	0.279	0.75337	-10123.6	1.83245e-23
rps11	0.10759	-821.577	0.09245	0.26051	-820.917	0.509389
rps14	0.24113	-596.226	0.17557	1.17445	-594.526	0.0891853
rps15	0.28316	-652.389	0.30809	0.21907	-652.272	0.906819
rps18	0.79323	-901.308	0.58581	1.40082	-900.966	0.73234
rps19	0.20759	-817.913	0.13733	3.83425	-825.825	2.52843e-15
rps2	0.22535	-1448.67	0.24261	0.16542	-1448.47	0.839689
rps3	0.17929	-1461.53	0.15848	0.3681	-1460.59	0.348735
rps4	0.12072	-1135.73	0.07726	0.58554	-1131.98	0.000180226
rps7	0.25237	-682.175	0.20194	999	-681.433	0.458021
rps8	0.15284	-898.477	0.13031	0.24212	-897.987	0.623925
ycf1	0.47405	-18966.4	0.43843	0.6274	-18962.4	6.00977e-05
ycf2	0.54361	-12286.1	0.56243	0.89249	-12280.5	1.65412e-08
ycf3	0.08432	-931.61	0.07551	0.11552	-931.483	0.89855
